# Supplementary material for: Structure determination and crystal chemistry of large repeat mixed-layer hexaferrites
Source: IUCrJ. 2018 Sep 12;5(Pt 6):681–98. doi: 10.1107/S2052252518011351 (PMC6211530; doi:10.1107/S2052252518011351)
Supplement: Supplementary file 1 [file m-05-00681-sup1.cif]

data_I
_database_code_depnum_ccdc_archive 'CCDC 1861101'
#==============================================================================

# PROCESSING SUMMARY (IUCr Office Use Only)

_journal_date_recd_electronic      2018-05-30
_journal_date_to_coeditor         ?
_journal_date_from_coeditor       ?
_journal_date_accepted     2018-08-09
_journal_date_printers_first      ?
_journal_date_printers_final      ?
_journal_date_proofs_out          ?
_journal_date_proofs_in           ?
_journal_coeditor_name            ?
_journal_coeditor_code      LT5011SUP1
_journal_coeditor_notes
; ?
;
_journal_paper_category      FA
_journal_techeditor_code      M181135
_iucr_compatibility_tag          ACTA95
_journal_techeditor_notes  
;
;
_journal_coden_ASTM               ?
_journal_name_full                ?
_journal_year                     ?
_journal_volume                   ?
_journal_issue                    ?
_journal_page_first               ?
_journal_page_last                ?
_journal_suppl_publ_number        ?
_journal_suppl_publ_pages         ?

#==============================================================================

_audit_creation_date              2018-01-08
_audit_creation_method
;
Olex2 1.2
(compiled 2017.08.10 svn.r3458 for OlexSys, GUI svn.r5381)
;
_shelx_SHELXL_version_number      '2016/6'
_publ_contact_author_address      ?
_publ_contact_author_email        ?
_publ_contact_author_id_orcid     ?
_publ_contact_author_name         ''
_publ_contact_author_phone        ?
_publ_section_references
;
Dolomanov, O.V., Bourhis, L.J., Gildea, R.J, Howard, J.A.K. & Puschmann, H.
 (2009), J. Appl. Cryst. 42, 339-341.

Sheldrick, G.M. (2015). Acta Cryst. C71, 3-8.

Sheldrick, G.M. (2015). Acta Cryst. C71, 3-8.
Evans, P. (2006) Acta Cryst. D62, 72-82.
Evans, P. R. and Murshudov, G. N. (2013) Acta Cryst. D69, 1204-1214.
Winn, M. D. et al. (2011) Acta Cryst. D67, 235-242.
Winter, G. (2010) J. Appl. Cryst. 43, 186-190.
;
_chemical_name_common             ?
_chemical_name_systematic         ?
_chemical_formula_moiety          '0.33(Ba30 Fe215.76 O378 Zn24)'
_chemical_formula_sum             'Ba10 Fe71.92 O126 Zn8'
_chemical_formula_weight          7928.93
_chemical_melting_point           ?
loop_
  _atom_type_symbol
  _atom_type_description
  _atom_type_scat_dispersion_real
  _atom_type_scat_dispersion_imag
  _atom_type_scat_source
 'Ba' 'Ba' -0.3730 2.1650
 'International Tables Vol C Tables 4.2.6.8 and 6.1.1.4'
 'Fe' 'Fe' 0.3410 0.8010 'International Tables Vol C Tables 4.2.6.8 and 6.1.1.4'
 'O' 'O' 0.0100 0.0060 'International Tables Vol C Tables 4.2.6.8 and 6.1.1.4'
 'Zn' 'Zn' 0.2970 1.3590 'International Tables Vol C Tables 4.2.6.8 and 6.1.1.4'

_shelx_space_group_comment
;
The symmetry employed for this shelxl refinement is uniquely defined
by the following loop, which should always be used as a source of
symmetry information in preference to the above space-group names.
They are only intended as comments.
;
_space_group_crystal_system       'trigonal'
_space_group_IT_number            166
_space_group_name_H-M_alt         'R -3 m'
_space_group_name_Hall            '-R 3 2"'
loop_
  _space_group_symop_operation_xyz
 'x, y, z'
 '-y, x-y, z'
 '-x+y, -x, z'
 'y, x, -z'
 'x-y, -y, -z'
 '-x, -x+y, -z'
 'x+2/3, y+1/3, z+1/3'
 '-y+2/3, x-y+1/3, z+1/3'
 '-x+y+2/3, -x+1/3, z+1/3'
 'y+2/3, x+1/3, -z+1/3'
 'x-y+2/3, -y+1/3, -z+1/3'
 '-x+2/3, -x+y+1/3, -z+1/3'
 'x+1/3, y+2/3, z+2/3'
 '-y+1/3, x-y+2/3, z+2/3'
 '-x+y+1/3, -x+2/3, z+2/3'
 'y+1/3, x+2/3, -z+2/3'
 'x-y+1/3, -y+2/3, -z+2/3'
 '-x+1/3, -x+y+2/3, -z+2/3'
 '-x, -y, -z'
 'y, -x+y, -z'
 'x-y, x, -z'
 '-y, -x, z'
 '-x+y, y, z'
 'x, x-y, z'
 '-x+2/3, -y+1/3, -z+1/3'
 'y+2/3, -x+y+1/3, -z+1/3'
 'x-y+2/3, x+1/3, -z+1/3'
 '-y+2/3, -x+1/3, z+1/3'
 '-x+y+2/3, y+1/3, z+1/3'
 'x+2/3, x-y+1/3, z+1/3'
 '-x+1/3, -y+2/3, -z+2/3'
 'y+1/3, -x+y+2/3, -z+2/3'
 'x-y+1/3, x+2/3, -z+2/3'
 '-y+1/3, -x+2/3, z+2/3'
 '-x+y+1/3, y+2/3, z+2/3'
 'x+1/3, x-y+2/3, z+2/3'

_cell_length_a                    5.87211(2)
_cell_length_b                    5.87211(2)
_cell_length_c                    487.1836(18)
_cell_angle_alpha                 90
_cell_angle_beta                  90
_cell_angle_gamma                 120
_cell_volume                      14548.28(11)
_cell_formula_units_Z             6.00012
_cell_measurement_reflns_used     18331
_cell_measurement_temperature     100
_cell_measurement_theta_max       28.2443145307
_cell_measurement_theta_min       3.88349422947
_shelx_estimated_absorpt_T_max    ?
_shelx_estimated_absorpt_T_min    ?
_exptl_absorpt_coefficient_mu     14.543
_exptl_absorpt_correction_T_max   0.0300
_exptl_absorpt_correction_T_min   0.0097
_exptl_absorpt_correction_type    multi-scan
_exptl_absorpt_process_details
;
SADABS-2008/1 (Bruker,2008) was used for absorption correction. wR2(int) was 
0.1200 before and 0.0813 after correction. The Ratio of minimum to maximum 
transmission is 0.3233. The \l/2 correction factor is Not present.
;
_exptl_absorpt_special_details    ?
_exptl_crystal_colour             'metallic black'
_exptl_crystal_colour_lustre      metallic
_exptl_crystal_colour_primary     black
_exptl_crystal_density_diffrn     5.430
_exptl_crystal_density_meas       ?
_exptl_crystal_density_method     ?
_exptl_crystal_description        plate
_exptl_crystal_F_000              22068
_exptl_crystal_preparation        ?
_exptl_crystal_size_max           0.069
_exptl_crystal_size_mid           0.048
_exptl_crystal_size_min           0.031
_exptl_transmission_factor_max    ?
_exptl_transmission_factor_min    ?
_diffrn_reflns_av_R_equivalents   0.0484
_diffrn_reflns_av_unetI/netI      0.0204
_diffrn_reflns_Laue_measured_fraction_full 0.992
_diffrn_reflns_Laue_measured_fraction_max 0.950
_diffrn_reflns_limit_h_max        7
_diffrn_reflns_limit_h_min        -7
_diffrn_reflns_limit_k_max        8
_diffrn_reflns_limit_k_min        -7
_diffrn_reflns_limit_l_max        642
_diffrn_reflns_limit_l_min        -653
_diffrn_reflns_number             81435
_diffrn_reflns_point_group_measured_fraction_full 0.992
_diffrn_reflns_point_group_measured_fraction_max 0.950
_diffrn_reflns_theta_full         24.415
_diffrn_reflns_theta_max          28.416
_diffrn_reflns_theta_min          3.527
_diffrn_ambient_temperature       100
_diffrn_detector                  'CCD area detector'
_diffrn_detector_area_resol_mean  0.0350
_diffrn_detector_type             'Rigaku Saturn724+'
_diffrn_measured_fraction_theta_full 0.992
_diffrn_measured_fraction_theta_max 0.950
_diffrn_measurement_device        'CrystalLogic Kappa (4 circle)'
_diffrn_measurement_device_type   'Kappa Rigaku Saturn724+'
_diffrn_measurement_method        'omega rotation'
_diffrn_measurement_specimen_support 'MiTeGen MicroMount'
_diffrn_radiation_collimation     '0.3 x 1.5 Double Pinhole'
_diffrn_radiation_monochromator   'Synchrotron '
_diffrn_radiation_probe           x-ray
_diffrn_radiation_type            ?
_diffrn_radiation_wavelength      0.6889
_diffrn_source                    Synchrotron
_diffrn_source_type               'Undulator, I19, DLS, RAL'
_reflns_Friedel_coverage          0.000
_reflns_Friedel_fraction_full     .
_reflns_Friedel_fraction_max      .
_reflns_number_gt                 4855
_reflns_number_total              5468
_reflns_special_details
;
 Reflections were merged by SHELXL according to the crystal
 class for the calculation of statistics and refinement.
 
 _reflns_Friedel_fraction is defined as the number of unique
 Friedel pairs measured divided by the number that would be
 possible theoretically, ignoring centric projections and
 systematic absences.
;
_reflns_threshold_expression      'I > 2\s(I)'
_computing_cell_refinement
'DIALS 2theta refinement, DIALS 1.4.2-g92ff257-release'
_computing_data_collection        ?
_computing_data_reduction
;
DIALS 1.4.2-g92ff257-release
XIA2 0.5.170-g7abc92b-dials-1.4 (Winter, G., 2010)
;
_computing_molecular_graphics     'Olex2 (Dolomanov et al., 2009)'
_computing_publication_material   'Olex2 (Dolomanov et al., 2009)'
_computing_structure_refinement   'ShelXL (Sheldrick, 2015)'
_computing_structure_solution     'SHELXT 2014/5 (Sheldrick, 2014)'
_refine_diff_density_max          10.598
_refine_diff_density_min          -6.344
_refine_diff_density_rms          0.507
_refine_ls_extinction_coef        .
_refine_ls_extinction_method      none
_refine_ls_goodness_of_fit_ref    1.090
_refine_ls_hydrogen_treatment     undef
_refine_ls_matrix_type            full
_refine_ls_number_parameters      515
_refine_ls_number_reflns          5468
_refine_ls_number_restraints      24
_refine_ls_R_factor_all           0.0776
_refine_ls_R_factor_gt            0.0735
_refine_ls_restrained_S_all       1.088
_refine_ls_shift/su_max           0.010
_refine_ls_shift/su_mean          0.001
_refine_ls_structure_factor_coef  Fsqd
_refine_ls_weighting_details
'w=1/[\s^2^(Fo^2^)+(0.1291P)^2^+1743.3832P] where P=(Fo^2^+2Fc^2^)/3'
_refine_ls_weighting_scheme       calc
_refine_ls_wR_factor_gt           0.2468
_refine_ls_wR_factor_ref          0.2507
_refine_special_details           ?
_olex2_refinement_description
;
1. Shared sites
{Fe1L, Zn5A}
{Fe0S, Zn4A}
{Fe0I, Zn0J}
{Fe0Q, Zn8A}
{Fe1C, Zn2A}
{Fe13, Zn6A}
{Fe0X, Zn3A}
{Fe0A, Zn0B}
{Fe6A, Zn6B}
{Fe2A, Zn2B}
{Fe0D, Zn0E}
{Fe0H, Zn1A}
{Fe0K, Zn0A}
{Fe1P, Zn7A}
{Fe19, Zn}
2. Uiso/Uaniso restraints and constraints
Uanis(O02A) \\sim Ueq: with sigma of 0.01 and sigma for terminal atoms of 0.02
Uanis(O025) \\sim Ueq: with sigma of 0.008 and sigma for terminal atoms of 0.016
Uanis(O033) \\sim Ueq: with sigma of 0.005 and sigma for terminal atoms of 0.01
Uanis(O03D) \\sim Ueq: with sigma of 0.007 and sigma for terminal atoms of 0.014
Uanis(Fe0K) = Uanis(Zn0A)
Uanis(Fe0H) = Uanis(Zn1A)
Uanis(Fe0D) = Uanis(Zn0E)
Uanis(Fe2A) = Uanis(Zn2B)
Uanis(Fe6A) = Uanis(Zn6B)
Uanis(Fe0A) = Uanis(Zn0B)
Uanis(Fe0X) = Uanis(Zn3A)
Uanis(Fe13) = Uanis(Zn6A)
Uanis(Fe1C) = Uanis(Zn2A)
Uanis(Fe0Q) = Uanis(Zn8A)
Uanis(Fe0I) = Uanis(Zn0J)
Uanis(Fe0S) = Uanis(Zn4A)
Uanis(Fe1L) = Uanis(Zn5A)
Uanis(Fe1P) = Uanis(Zn7A)
Uanis(Fe19) = Uanis(Zn)
3. Others
 Fixed Sof: Fe0X(0.08333) Fe13(0.1) Fe19(0.1) Fe1C(0.08333) Fe1L(0.1)
 Fe1P(0.1) Fe2A(0.03333) Fe6A(0.03333) Fe0H(0.05) Fe0K(0.08333) Fe0D(0.025)
 Fe0A(0.025) Zn0A(0.08333) Zn1A(0.11667) Zn0E(0.14167) Zn2B(0.13333)
 Zn6B(0.13333) Zn0B(0.14167) Zn3A(0.08333) Zn6A(0.06667) Zn2A(0.08333)
 Zn8A(0.05) Zn0J(0.05) Zn4A(0.05) Zn5A(0.06667) Zn7A(0.06667) Zn(0.06667)
;
_atom_sites_solution_hydrogens    .
_atom_sites_solution_primary      ?
_atom_sites_solution_secondary    ?
loop_
  _atom_site_label
  _atom_site_type_symbol
  _atom_site_fract_x
  _atom_site_fract_y
  _atom_site_fract_z
  _atom_site_U_iso_or_equiv
  _atom_site_adp_type
  _atom_site_occupancy
  _atom_site_site_symmetry_order
  _atom_site_calc_flag
  _atom_site_refinement_flags_posn
  _atom_site_refinement_flags_adp
  _atom_site_refinement_flags_occupancy
  _atom_site_disorder_assembly
  _atom_site_disorder_group
 Ba01 Ba 1.666667 1.333333 0.61907(2) 0.0161(3) Uani 1 6 d S T P B .
 Ba02 Ba 1.333333 0.666667 0.59524(2) 0.0141(3) Uani 1 6 d S T P . .
 Ba03 Ba -0.333333 1.333333 0.51192(2) 0.0178(3) Uani 1 6 d S T P G .
 Ba04 Ba 0.333333 -0.333333 0.64881(2) 0.0161(3) Uani 1 6 d S T P C .
 Ba05 Ba 0.666667 0.333333 0.65476(2) 0.0162(3) Uani 1 6 d S T P C .
 Ba06 Ba 1.000000 1.000000 0.62500(2) 0.0160(3) Uani 1 6 d S T P B .
 Ba07 Ba 0.333333 0.666667 0.54167(2) 0.0166(3) Uani 1 6 d S T P D .
 Ba08 Ba 1.000000 1.000000 0.56549(2) 0.0203(3) Uani 1 6 d S T P E .
 Ba09 Ba 0.666667 0.333333 0.57141(2) 0.0204(3) Uani 1 6 d S T P E .
 Ba0A Ba 0.000000 2.000000 0.51786(2) 0.0214(3) Uani 1 6 d S T P G .
 Fe5A Fe 1.000000 1.000000 0.60715(2) 0.0104(5) Uani 1 6 d S T P J .
 Fe3A Fe 0.333333 0.666667 0.62206(2) 0.0145(6) Uani 1 6 d S T P B .
 Fe0I Fe 0.666667 0.333333 0.64800(2) 0.0138(7) Uani 0.687(16) 6 d S T P A 1
 Fe4A Fe 0.83645(16) 0.6729(3) 0.63183(2) 0.0124(4) Uani 1 2 d S T P B .
 Fe0L Fe 1.0061(3) 0.50304(16) 0.64200(2) 0.0125(4) Uani 1 2 d S T P A .
 Fe0M Fe 0.000000 2.000000 0.500000 0.0140(8) Uani 1 12 d S T P G .
 Fe0N Fe 1.333333 0.666667 0.666667 0.0108(8) Uani 1 12 d S T P K .
 Fe0O Fe 1.000000 0.000000 0.65176(2) 0.0139(6) Uani 1 6 d S T P A .
 Fe0P Fe 0.666667 1.333333 0.59807(2) 0.0138(6) Uani 1 6 d S T P J .
 Fe0Q Fe 1.666667 1.333333 0.62585(2) 0.0142(8) Uani 0.674(16) 6 d S T P B 1
 Fe0R Fe 0.6626(3) 0.83129(17) 0.60201(2) 0.0143(4) Uani 1 2 d S T P J .
 Fe0S Fe 0.333333 -0.333333 0.65561(2) 0.0148(8) Uani 0.658(16) 6 d S T P C 1
 Fe0T Fe -0.666667 1.666667 0.51491(2) 0.0166(7) Uani 1 6 d S T P G .
 Fe0U Fe 0.666667 1.333333 0.59238(2) 0.0136(6) Uani 1 6 d S T P . .
 Fe0V Fe 1.000000 1.000000 0.61820(2) 0.0134(6) Uani 1 6 d S T P B 1
 Fe0W Fe 1.000000 0.000000 0.64594(2) 0.0129(6) Uani 1 6 d S T P A .
 Fe0X Fe 0.333333 0.666667 0.55483(2) 0.0185(6) Uani 0.5 6 d S T P D 1
 Fe0Y Fe -0.16998(17) 1.6600(3) 0.50509(2) 0.0160(4) Uani 1 2 d S T P G .
 Fe0Z Fe 0.666667 1.333333 0.56467(2) 0.0164(6) Uani 1 6 d S T P E .
 Fe10 Fe 1.3399(3) 1.16993(17) 0.61226(2) 0.0145(4) Uani 1 2 d S T P B .
 Fe11 Fe 1.333333 0.666667 0.62788(2) 0.0129(6) Uani 1 6 d S T P B .
 Fe12 Fe 0.9938(3) 0.49691(16) 0.66158(2) 0.0141(4) Uani 1 2 d S T P C .
 Fe13 Fe 0.666667 0.333333 0.58465(2) 0.0193(6) Uani 0.6 6 d S T P E 1
 Fe14 Fe 0.666667 0.333333 0.63691(2) 0.0147(6) Uani 1 6 d S T P B .
 Fe15 Fe 0.000000 1.000000 0.54447(2) 0.0163(6) Uani 1 6 d S T P D .
 Fe16 Fe 0.666667 1.333333 0.55357(2) 0.0159(6) Uani 1 6 d S T P D .
 Fe17 Fe 0.333333 0.666667 0.56844(2) 0.0172(7) Uani 1 6 d S T P E .
 Fe18 Fe -0.666667 1.666667 0.50907(2) 0.0166(6) Uani 1 6 d S T P G .
 Fe19 Fe 0.333333 1.666667 0.52851(2) 0.0193(6) Uani 0.6 6 d S T P F 1
 Fe1A Fe 0.000000 2.000000 0.51106(2) 0.0160(6) Uani 1 6 d S T P G 1
 Fe1B Fe 0.333333 0.666667 0.61625(2) 0.0146(6) Uani 1 6 d S T P B .
 Fe1C Fe 1.333333 0.666667 0.58206(2) 0.0161(6) Uani 0.5 6 d S T P H 1
 Fe1D Fe 1.000000 1.000000 0.65760(2) 0.0148(6) Uani 1 6 d S T P . .
 Fe1E Fe -0.333333 1.333333 0.51868(2) 0.0161(6) Uani 1 6 d S T P . .
 Fe1F Fe 0.333333 0.666667 0.57426(2) 0.0166(6) Uani 1 6 d S T P E .
 Fe1G Fe 0.83008(17) 0.6602(3) 0.57823(2) 0.0158(4) Uani 1 2 d S T P E .
 Fe1H Fe -0.16341(18) 1.6732(4) 0.52466(2) 0.0169(4) Uani 1 2 d S T P F .
 Fe1I Fe 1.000000 1.000000 0.57228(2) 0.0151(6) Uani 1 6 d S T P E 1
 Fe1J Fe 0.000000 1.000000 0.53881(2) 0.0151(6) Uani 1 6 d S T P . .
 Fe1K Fe 0.0044(4) 1.50221(18) 0.53490(2) 0.0161(4) Uani 1 2 d S T P F .
 Fe1L Fe 0.000000 2.000000 0.53106(2) 0.0195(6) Uani 0.6 6 d S T P F 1
 Fe1M Fe 1.000000 1.000000 0.58335(2) 0.0163(6) Uani 1 6 d S T P H .
 Fe1N Fe 1.16876(17) 1.3375(3) 0.58848(2) 0.0160(4) Uani 1 2 d S T P H .
 Fe1O Fe 0.49781(17) 0.9956(3) 0.54842(2) 0.0159(4) Uani 1 2 d S T P D .
 Fe1P Fe 1.000000 1.000000 0.55225(2) 0.0180(6) Uani 0.6 6 d S T P I 1
 Fe1Q Fe 0.83652(18) 1.16348(18) 0.55868(2) 0.0176(4) Uani 1 2 d S T P D .
 Fe1R Fe 1.000000 1.000000 0.59522(2) 0.0297(9) Uani 1 6 d S T P . .
 Fe1S Fe -0.666667 1.666667 0.52071(2) 0.0177(6) Uani 1 6 d S T P . .
 Fe1T Fe 0.333333 0.666667 0.56264(2) 0.0178(6) Uani 1 6 d S T P . .
 Fe1U Fe -0.333333 1.333333 0.52974(2) 0.0224(7) Uani 1 6 d S T P F .
 Fe1V Fe -0.333333 0.333333 0.54164(2) 0.0276(9) Uani 1 6 d S T P . .
 O01W O 0.333333 0.666667 0.55093(3) 0.015(3) Uani 1 6 d S T P . .
 O01X O 0.666667 0.333333 0.64410(3) 0.019(3) Uani 1 6 d S T P . .
 O01Y O 1.000000 1.000000 0.57617(3) 0.014(3) Uani 1 6 d S T P . .
 O020 O 1.1556(8) 0.8444(8) 0.58073(2) 0.0158(16) Uani 1 2 d S T P . .
 O021 O 1.3563(18) 1.1781(9) 0.55113(2) 0.0170(17) Uani 1 2 d S T P . .
 O022 O 1.4910(8) 0.9820(17) 0.62467(2) 0.0161(17) Uani 1 2 d S T P . .
 O023 O 1.000000 1.000000 0.59044(4) 0.023(4) Uani 1 6 d S T P . .
 O024 O 0.666667 0.333333 0.58069(3) 0.015(3) Uani 1 6 d S T P . .
 O025 O 1.000000 1.000000 0.59998(3) 0.008(2) Uani 1 6 d S TU P . .
 O027 O 1.1637(8) 0.8363(8) 0.62962(2) 0.0126(15) Uani 1 2 d S T P . .
 O028 O 0.8303(9) 0.6606(17) 0.65936(2) 0.0157(17) Uani 1 2 d S T P . .
 O029 O 0.1687(8) 1.3374(17) 0.53686(2) 0.0161(17) Uani 1 2 d S T P . .
 O02A O 0.000000 2.000000 0.50728(3) 0.011(3) Uani 1 6 d S TU P . .
 O02B O 0.674(2) 0.8372(11) 0.56085(2) 0.025(2) Uani 1 2 d S T P . .
 O02C O 0.333333 -0.333333 0.65939(3) 0.012(3) Uani 1 6 d S T P . .
 O02D O 0.6910(18) 0.8455(9) 0.60976(2) 0.0180(17) Uani 1 2 d S T P . .
 O02E O 1.666667 1.333333 0.60995(4) 0.023(4) Uani 1 6 d S T P . .
 O02F O 0.333333 0.666667 0.60443(4) 0.028(4) Uani 1 6 d S T P . .
 O02G O 0.5029(8) 0.4971(8) 0.61446(2) 0.0142(16) Uani 1 2 d S T P . .
 O02H O 1.000000 1.000000 0.55632(4) 0.028(4) Uani 1 6 d S T P . .
 O02I O 0.4990(9) 0.9979(18) 0.60005(2) 0.0179(18) Uani 1 2 d S T P . .
 O02J O 1.4964(8) 1.5036(8) 0.59046(2) 0.0164(17) Uani 1 2 d S T P . .
 O02K O 1.3099(17) 1.1550(9) 0.60472(2) 0.0156(17) Uani 1 2 d S T P . .
 O02L O 0.666667 1.333333 0.56088(3) 0.018(3) Uani 1 6 d S T P . .
 O02M O 1.022(2) 1.5110(10) 0.56585(2) 0.024(2) Uani 1 2 d S T P . .
 O02N O 0.5027(8) 0.4973(8) 0.57603(2) 0.0163(17) Uani 1 2 d S T P . .
 O02O O 1.000000 0.000000 0.66945(4) 0.021(3) Uani 1 6 d S T P . .
 O02P O 1.000000 1.000000 0.61442(3) 0.009(3) Uani 1 6 d S T P . .
 O02Q O 1.666667 1.333333 0.62970(3) 0.024(4) Uani 1 6 d S T P . .
 O02R O 1.3576(16) 1.1788(8) 0.63950(2) 0.0110(15) Uani 1 2 d S T P . .
 O02S O -0.333333 1.333333 0.53687(4) 0.028(4) Uani 1 6 d S T P . .
 O02T O 0.8419(8) -0.3162(17) 0.64916(2) 0.0173(18) Uani 1 2 d S T P . .
 O02U O 0.1523(10) 1.8477(10) 0.50259(2) 0.0190(18) Uani 1 2 d S T P . .
 O02W O -0.3261(17) 1.8369(9) 0.52250(2) 0.0180(18) Uani 1 2 d S T P . .
 O02X O 1.3672(18) 1.1836(9) 0.59520(2) 0.0190(18) Uani 1 2 d S T P . .
 O02Y O 0.018(2) 1.5088(10) 0.51753(2) 0.025(2) Uani 1 2 d S T P . .
 O02Z O -0.4974(9) 1.4974(9) 0.50728(2) 0.0177(18) Uani 1 2 d S T P . .
 O030 O 0.6460(18) 0.8230(9) 0.61951(2) 0.0191(18) Uani 1 2 d S T P . .
 O031 O 0.6473(17) 0.8237(9) 0.57102(2) 0.0176(17) Uani 1 2 d S T P . .
 O032 O 1.3127(16) 1.1563(8) 0.58576(2) 0.0145(16) Uani 1 2 d S T P . .
 O033 O 1.000000 1.000000 0.63423(3) 0.004(2) Uani 1 6 d S TU P . .
 O034 O -0.1534(9) 0.6933(17) 0.54160(2) 0.0157(17) Uani 1 2 d S T P . .
 O035 O 0.333333 1.666667 0.49727(5) 0.036(5) Uani 1 6 d S T P . .
 O037 O -0.333333 1.333333 0.52257(3) 0.023(4) Uani 1 6 d S T P . .
 O038 O 0.9764(17) 0.4882(8) 0.63434(2) 0.0127(15) Uani 1 2 d S T P . .
 O039 O -0.359(2) 1.8205(11) 0.51233(2) 0.029(2) Uani 1 2 d S T P . .
 O03A O 0.5109(9) 1.0217(18) 0.55615(2) 0.0186(18) Uani 1 2 d S T P . .
 O03B O -0.333333 0.333333 0.54644(4) 0.024(4) Uani 1 6 d S T P . .
 O03C O 0.3569(18) 2.1785(9) 0.53220(2) 0.0185(18) Uani 1 2 d S T P . .
 O03D O 1.333333 0.666667 0.63962(3) 0.006(2) Uani 1 6 d S TU P . .
 O03E O 0.333333 1.666667 0.53232(3) 0.011(3) Uani 1 6 d S T P . .
 O03F O 0.1674(9) 0.8326(9) 0.54645(2) 0.0198(19) Uani 1 2 d S T P . .
 O03G O -0.0197(18) 1.4901(9) 0.52718(2) 0.0177(18) Uani 1 2 d S T P . .
 O03H O 0.000000 2.000000 0.52709(3) 0.016(3) Uani 1 6 d S T P . .
 O03I O 1.333333 1.666667 0.58601(3) 0.018(3) Uani 1 6 d S T P . .
 O1 O 1.1698(8) 0.3396(16) 0.64422(2) 0.0146(16) Uani 1 2 d S T P . .
 Fe2A Fe 1.333333 0.666667 0.63562(2) 0.0158(5) Uani 0.2 6 d S T P A 2
 Fe6A Fe 1.000000 1.000000 0.63821(2) 0.0150(5) Uani 0.2 6 d S T P B 2
 Fe0H Fe 0.333333 0.666667 0.60843(2) 0.0158(5) Uani 0.3 6 d S T P J 2
 Fe0K Fe 1.666667 1.333333 0.60584(2) 0.0161(6) Uani 0.5 6 d S T P J 2
 O0AA O 0.6865(18) -0.1568(9) 0.65431(2) 0.0182(18) Uani 1 2 d S T P . .
 O2 O 1.1799(9) 0.3599(18) 0.66406(2) 0.0170(17) Uani 1 2 d S T P . .
 Fe0D Fe 1.000000 0.000000 0.66537(2) 0.0150(5) Uani 0.15 6 d S T P K 2
 Fe0A Fe 0.333333 1.666667 0.50128(2) 0.0166(5) Uani 0.15 6 d S T P G 2
 Zn0A Zn 1.666667 1.333333 0.60584(2) 0.0161(6) Uani 0.5 6 d S T P J 3
 Zn1A Zn 0.333333 0.666667 0.60843(2) 0.0158(5) Uani 0.7 6 d S T P J 3
 Zn0E Zn 1.000000 0.000000 0.66537(2) 0.0150(5) Uani 0.85 6 d S T P K 3
 Zn2B Zn 1.333333 0.666667 0.63562(2) 0.0158(5) Uani 0.8 6 d S T P A 3
 Zn6B Zn 1.000000 1.000000 0.63821(2) 0.0150(5) Uani 0.8 6 d S T P B 3
 Zn0B Zn 0.333333 1.666667 0.50128(2) 0.0166(5) Uani 0.85 6 d S T P G 3
 Zn3A Zn 0.333333 0.666667 0.55483(2) 0.0185(6) Uani 0.5 6 d S T P D 2
 Zn6A Zn 0.666667 0.333333 0.58465(2) 0.0193(6) Uani 0.4 6 d S T P E 2
 Zn2A Zn 1.333333 0.666667 0.58206(2) 0.0161(6) Uani 0.5 6 d S T P H 2
 Zn8A Zn 1.666667 1.333333 0.62585(2) 0.0142(17) Uani 0.3 6 d S T P B 2
 Zn0J Zn 0.666667 0.333333 0.64800(2) 0.0138(17) Uani 0.3 6 d S T P A 2
 Zn4A Zn 0.333333 -0.333333 0.65561(2) 0.0148(17) Uani 0.3 6 d S T P C 2
 Zn5A Zn 0.000000 2.000000 0.53106(2) 0.0195(6) Uani 0.4 6 d S T P F 2
 Zn7A Zn 1.000000 1.000000 0.55225(2) 0.0180(6) Uani 0.4 6 d S T P I 2
 Zn Zn 0.333333 1.666667 0.52851(2) 0.0193(6) Uani 0.4 6 d S T P F 2

loop_
  _atom_site_aniso_label
  _atom_site_aniso_U_11
  _atom_site_aniso_U_22
  _atom_site_aniso_U_33
  _atom_site_aniso_U_23
  _atom_site_aniso_U_13
  _atom_site_aniso_U_12
 Ba01 0.0146(4) 0.0146(4) 0.0190(6) 0.000 0.000 0.00730(19)
 Ba02 0.0126(4) 0.0126(4) 0.0171(6) 0.000 0.000 0.00632(19)
 Ba03 0.0158(4) 0.0158(4) 0.0219(7) 0.000 0.000 0.0079(2)
 Ba04 0.0157(4) 0.0157(4) 0.0167(6) 0.000 0.000 0.0079(2)
 Ba05 0.0152(4) 0.0152(4) 0.0181(6) 0.000 0.000 0.0076(2)
 Ba06 0.0156(4) 0.0156(4) 0.0167(6) 0.000 0.000 0.0078(2)
 Ba07 0.0155(4) 0.0155(4) 0.0189(6) 0.000 0.000 0.0077(2)
 Ba08 0.0194(4) 0.0194(4) 0.0222(6) 0.000 0.000 0.0097(2)
 Ba09 0.0193(4) 0.0193(4) 0.0224(6) 0.000 0.000 0.0097(2)
 Ba0A 0.0220(5) 0.0220(5) 0.0201(6) 0.000 0.000 0.0110(2)
 Fe5A 0.0085(8) 0.0085(8) 0.0141(13) 0.000 0.000 0.0043(4)
 Fe3A 0.0142(9) 0.0142(9) 0.0151(13) 0.000 0.000 0.0071(4)
 Fe0I 0.0115(13) 0.0115(13) 0.018(3) 0.000 0.000 0.0057(6)
 Fe4A 0.0114(6) 0.0106(8) 0.0149(7) -0.0008(6) -0.0004(3) 0.0053(4)
 Fe0L 0.0107(8) 0.0113(6) 0.0154(7) 0.0003(3) 0.0007(6) 0.0053(4)
 Fe0M 0.0126(12) 0.0126(12) 0.0169(19) 0.000 0.000 0.0063(6)
 Fe0N 0.0091(11) 0.0091(11) 0.0143(18) 0.000 0.000 0.0045(5)
 Fe0O 0.0127(9) 0.0127(9) 0.0161(14) 0.000 0.000 0.0064(5)
 Fe0P 0.0117(8) 0.0117(8) 0.0179(13) 0.000 0.000 0.0058(4)
 Fe0Q 0.0113(13) 0.0113(13) 0.020(3) 0.000 0.000 0.0056(7)
 Fe0R 0.0118(8) 0.0117(6) 0.0194(8) -0.0005(3) -0.0009(6) 0.0059(4)
 Fe0S 0.0147(14) 0.0147(14) 0.015(3) 0.000 0.000 0.0073(7)
 Fe0T 0.0158(10) 0.0158(10) 0.0181(15) 0.000 0.000 0.0079(5)
 Fe0U 0.0111(8) 0.0111(8) 0.0188(14) 0.000 0.000 0.0055(4)
 Fe0V 0.0130(8) 0.0130(8) 0.0143(13) 0.000 0.000 0.0065(4)
 Fe0W 0.0124(8) 0.0124(8) 0.0139(13) 0.000 0.000 0.0062(4)
 Fe0X 0.0166(8) 0.0166(8) 0.0223(13) 0.000 0.000 0.0083(4)
 Fe0Y 0.0137(6) 0.0144(9) 0.0202(8) 0.0008(7) 0.0004(3) 0.0072(5)
 Fe0Z 0.0128(9) 0.0128(9) 0.0236(15) 0.000 0.000 0.0064(4)
 Fe10 0.0128(8) 0.0127(6) 0.0182(8) -0.0004(3) -0.0008(6) 0.0064(4)
 Fe11 0.0129(8) 0.0129(8) 0.0128(13) 0.000 0.000 0.0065(4)
 Fe12 0.0117(9) 0.0128(6) 0.0175(8) -0.0005(3) -0.0011(6) 0.0058(4)
 Fe13 0.0172(9) 0.0172(9) 0.0235(14) 0.000 0.000 0.0086(4)
 Fe14 0.0137(9) 0.0137(9) 0.0169(14) 0.000 0.000 0.0068(4)
 Fe15 0.0168(9) 0.0168(9) 0.0153(14) 0.000 0.000 0.0084(5)
 Fe16 0.0144(9) 0.0144(9) 0.0189(14) 0.000 0.000 0.0072(4)
 Fe17 0.0166(10) 0.0166(10) 0.0184(15) 0.000 0.000 0.0083(5)
 Fe18 0.0147(9) 0.0147(9) 0.0203(15) 0.000 0.000 0.0074(5)
 Fe19 0.0201(9) 0.0201(9) 0.0177(13) 0.000 0.000 0.0100(5)
 Fe1A 0.0158(9) 0.0158(9) 0.0163(13) 0.000 0.000 0.0079(5)
 Fe1B 0.0121(8) 0.0121(8) 0.0197(14) 0.000 0.000 0.0060(4)
 Fe1C 0.0147(8) 0.0147(8) 0.0190(13) 0.000 0.000 0.0073(4)
 Fe1D 0.0136(9) 0.0136(9) 0.0173(14) 0.000 0.000 0.0068(4)
 Fe1E 0.0144(9) 0.0144(9) 0.0194(14) 0.000 0.000 0.0072(4)
 Fe1F 0.0159(9) 0.0159(9) 0.0180(14) 0.000 0.000 0.0080(5)
 Fe1G 0.0142(6) 0.0143(9) 0.0189(8) -0.0002(6) -0.0001(3) 0.0071(4)
 Fe1H 0.0163(6) 0.0162(9) 0.0181(8) -0.0002(6) -0.0001(3) 0.0081(4)
 Fe1I 0.0152(9) 0.0152(9) 0.0148(13) 0.000 0.000 0.0076(4)
 Fe1J 0.0152(9) 0.0152(9) 0.0149(13) 0.000 0.000 0.0076(4)
 Fe1K 0.0146(9) 0.0159(6) 0.0173(8) 0.0001(3) 0.0002(6) 0.0073(4)
 Fe1L 0.0199(9) 0.0199(9) 0.0188(14) 0.000 0.000 0.0100(5)
 Fe1M 0.0151(9) 0.0151(9) 0.0188(14) 0.000 0.000 0.0075(4)
 Fe1N 0.0136(6) 0.0137(9) 0.0206(8) 0.0000(6) 0.0000(3) 0.0069(4)
 Fe1O 0.0147(6) 0.0144(9) 0.0184(8) -0.0003(6) -0.0002(3) 0.0072(4)
 Fe1P 0.0176(9) 0.0176(9) 0.0188(13) 0.000 0.000 0.0088(4)
 Fe1Q 0.0170(6) 0.0170(6) 0.0192(8) 0.0001(3) -0.0001(3) 0.0087(7)
 Fe1R 0.0133(10) 0.0133(10) 0.062(3) 0.000 0.000 0.0067(5)
 Fe1S 0.0172(9) 0.0172(9) 0.0185(14) 0.000 0.000 0.0086(5)
 Fe1T 0.0155(9) 0.0155(9) 0.0224(15) 0.000 0.000 0.0078(5)
 Fe1U 0.0235(11) 0.0235(11) 0.0202(16) 0.000 0.000 0.0117(6)
 Fe1V 0.0122(10) 0.0122(10) 0.058(3) 0.000 0.000 0.0061(5)
 O01W 0.015(4) 0.015(4) 0.014(6) 0.000 0.000 0.007(2)
 O01X 0.023(5) 0.023(5) 0.010(6) 0.000 0.000 0.012(3)
 O01Y 0.015(4) 0.015(4) 0.011(6) 0.000 0.000 0.007(2)
 O020 0.012(3) 0.012(3) 0.023(4) -0.0009(16) 0.0009(16) 0.005(3)
 O021 0.019(4) 0.021(3) 0.010(3) -0.0002(16) 0.000(3) 0.010(2)
 O022 0.007(3) 0.012(4) 0.031(4) -0.002(3) -0.0011(17) 0.006(2)
 O023 0.010(4) 0.010(4) 0.050(11) 0.000 0.000 0.005(2)
 O024 0.019(5) 0.019(5) 0.009(6) 0.000 0.000 0.009(2)
 O025 0.004(3) 0.004(3) 0.016(5) 0.000 0.000 0.0020(15)
 O027 0.010(3) 0.010(3) 0.019(4) 0.0004(15) -0.0004(15) 0.007(3)
 O028 0.013(3) 0.014(4) 0.019(4) 0.004(3) 0.0021(16) 0.007(2)
 O029 0.016(3) 0.014(4) 0.018(4) 0.000(3) 0.0000(16) 0.007(2)
 O02A 0.006(3) 0.006(3) 0.020(6) 0.000 0.000 0.0031(16)
 O02B 0.034(6) 0.030(4) 0.013(4) -0.0009(19) -0.002(4) 0.017(3)
 O02C 0.006(4) 0.006(4) 0.025(7) 0.000 0.000 0.0031(19)
 O02D 0.016(4) 0.018(3) 0.020(4) -0.0009(17) -0.002(3) 0.008(2)
 O02E 0.013(5) 0.013(5) 0.042(10) 0.000 0.000 0.006(2)
 O02F 0.026(6) 0.026(6) 0.033(9) 0.000 0.000 0.013(3)
 O02G 0.009(3) 0.009(3) 0.023(4) -0.0002(15) 0.0002(15) 0.004(3)
 O02H 0.011(5) 0.011(5) 0.062(13) 0.000 0.000 0.005(2)
 O02I 0.016(3) 0.017(4) 0.021(4) 0.003(3) 0.0017(17) 0.008(2)
 O02J 0.015(3) 0.015(3) 0.020(4) 0.0009(16) -0.0009(16) 0.009(3)
 O02K 0.015(4) 0.016(3) 0.015(3) -0.0016(16) -0.003(3) 0.007(2)
 O02L 0.017(5) 0.017(5) 0.022(8) 0.000 0.000 0.008(2)
 O02M 0.024(5) 0.021(3) 0.029(4) -0.002(2) -0.005(4) 0.012(3)
 O02N 0.012(3) 0.012(3) 0.024(4) 0.0017(16) -0.0017(16) 0.005(3)
 O02O 0.018(5) 0.018(5) 0.028(8) 0.000 0.000 0.009(2)
 O02P 0.006(4) 0.006(4) 0.016(6) 0.000 0.000 0.0031(18)
 O02Q 0.029(6) 0.029(6) 0.013(7) 0.000 0.000 0.014(3)
 O02R 0.010(4) 0.009(3) 0.014(3) 0.0014(14) 0.003(3) 0.0052(18)
 O02S 0.031(6) 0.031(6) 0.022(8) 0.000 0.000 0.015(3)
 O02T 0.010(3) 0.009(4) 0.033(5) -0.002(3) -0.0008(17) 0.004(2)
 O02U 0.022(3) 0.022(3) 0.014(4) -0.0015(17) 0.0015(17) 0.012(4)
 O02W 0.012(4) 0.015(3) 0.026(4) 0.0005(17) 0.001(3) 0.006(2)
 O02X 0.016(4) 0.025(4) 0.014(3) 0.0007(16) 0.001(3) 0.008(2)
 O02Y 0.022(5) 0.014(3) 0.043(5) 0.002(2) 0.005(4) 0.011(3)
 O02Z 0.016(3) 0.016(3) 0.021(4) -0.0012(16) 0.0012(16) 0.008(4)
 O030 0.018(4) 0.023(3) 0.015(4) 0.0035(17) 0.007(3) 0.009(2)
 O031 0.015(4) 0.013(3) 0.026(4) -0.0016(17) -0.003(3) 0.008(2)
 O032 0.011(4) 0.014(3) 0.018(4) 0.0009(15) 0.002(3) 0.0056(19)
 O033 0.002(3) 0.002(3) 0.007(4) 0.000 0.000 0.0012(13)
 O034 0.015(3) 0.014(4) 0.017(4) 0.006(3) 0.0028(16) 0.007(2)
 O035 0.033(7) 0.033(7) 0.043(11) 0.000 0.000 0.016(3)
 O037 0.025(5) 0.025(5) 0.020(8) 0.000 0.000 0.013(3)
 O038 0.014(4) 0.011(3) 0.014(3) 0.0007(15) 0.001(3) 0.007(2)
 O039 0.035(6) 0.036(4) 0.016(4) 0.003(2) 0.006(4) 0.018(3)
 O03A 0.019(3) 0.019(4) 0.017(4) 0.001(3) 0.0003(17) 0.010(2)
 O03B 0.020(5) 0.020(5) 0.031(9) 0.000 0.000 0.010(3)
 O03C 0.017(4) 0.018(3) 0.020(4) 0.0006(17) 0.001(3) 0.009(2)
 O03D 0.004(3) 0.004(3) 0.010(5) 0.000 0.000 0.0021(14)
 O03E 0.014(4) 0.014(4) 0.006(6) 0.000 0.000 0.007(2)
 O03F 0.019(3) 0.019(3) 0.019(4) 0.0009(17) -0.0009(17) 0.008(4)
 O03G 0.022(5) 0.016(3) 0.017(4) -0.0008(17) -0.002(3) 0.011(2)
 O03H 0.015(5) 0.015(5) 0.017(7) 0.000 0.000 0.008(2)
 O03I 0.016(5) 0.016(5) 0.020(7) 0.000 0.000 0.008(2)
 O1 0.012(3) 0.011(4) 0.021(4) 0.000(3) -0.0002(15) 0.005(2)
 Fe2A 0.0155(8) 0.0155(8) 0.0166(12) 0.000 0.000 0.0077(4)
 Fe6A 0.0149(8) 0.0149(8) 0.0152(11) 0.000 0.000 0.0075(4)
 Fe0H 0.0121(7) 0.0121(7) 0.0232(13) 0.000 0.000 0.0061(4)
 Fe0K 0.0131(8) 0.0131(8) 0.0223(13) 0.000 0.000 0.0065(4)
 O0AA 0.018(4) 0.017(3) 0.020(4) 0.0027(17) 0.005(3) 0.009(2)
 O2 0.019(3) 0.017(4) 0.014(4) 0.002(3) 0.0008(16) 0.009(2)
 Fe0D 0.0128(8) 0.0128(8) 0.0195(12) 0.000 0.000 0.0064(4)
 Fe0A 0.0142(8) 0.0142(8) 0.0213(13) 0.000 0.000 0.0071(4)
 Zn0A 0.0131(8) 0.0131(8) 0.0223(13) 0.000 0.000 0.0065(4)
 Zn1A 0.0121(7) 0.0121(7) 0.0232(13) 0.000 0.000 0.0061(4)
 Zn0E 0.0128(8) 0.0128(8) 0.0195(12) 0.000 0.000 0.0064(4)
 Zn2B 0.0155(8) 0.0155(8) 0.0166(12) 0.000 0.000 0.0077(4)
 Zn6B 0.0149(8) 0.0149(8) 0.0152(11) 0.000 0.000 0.0075(4)
 Zn0B 0.0142(8) 0.0142(8) 0.0213(13) 0.000 0.000 0.0071(4)
 Zn3A 0.0166(8) 0.0166(8) 0.0223(13) 0.000 0.000 0.0083(4)
 Zn6A 0.0172(9) 0.0172(9) 0.0235(14) 0.000 0.000 0.0086(4)
 Zn2A 0.0147(8) 0.0147(8) 0.0190(13) 0.000 0.000 0.0073(4)
 Zn8A 0.011(3) 0.011(3) 0.0202(13) 0.000 0.000 0.0056(13)
 Zn0J 0.011(3) 0.011(3) 0.0183(13) 0.000 0.000 0.0057(13)
 Zn4A 0.015(3) 0.015(3) 0.0150(14) 0.000 0.000 0.0073(14)
 Zn5A 0.0199(9) 0.0199(9) 0.0188(14) 0.000 0.000 0.0100(5)
 Zn7A 0.0176(9) 0.0176(9) 0.0188(13) 0.000 0.000 0.0088(4)
 Zn 0.0201(9) 0.0201(9) 0.0177(13) 0.000 0.000 0.0100(5)

_geom_special_details
;
 All esds (except the esd in the dihedral angle between two l.s. planes)
 are estimated using the full covariance matrix.  The cell esds are taken
 into account individually in the estimation of esds in distances, angles
 and torsion angles; correlations between esds in cell parameters are only
 used when they are defined by crystal symmetry.  An approximate (isotropic)
 treatment of cell esds is used for estimating esds involving l.s. planes.
;
loop_
  _geom_bond_atom_site_label_1
  _geom_bond_atom_site_label_2
  _geom_bond_distance
  _geom_bond_site_symmetry_2
  _geom_bond_publ_flag
 Ba01 O022 3.264(9) 3_785 ?
 Ba01 O022 3.263(10) . ?
 Ba01 O022 3.264(11) 2_865 ?
 Ba01 O02G 2.798(8) 1_665 ?
 Ba01 O02G 2.798(10) 3_775 ?
 Ba01 O02G 2.798(9) 2_765 ?
 Ba01 O030 2.9458(9) 2_875 ?
 Ba01 O030 2.9458(11) 3_775 ?
 Ba01 O030 2.9458(14) 1_665 ?
 Ba01 O030 2.9458(8) 2_765 ?
 Ba01 O030 2.9458(11) 1_655 ?
 Ba01 O030 2.9458(14) 3_675 ?
 Ba02 O02I 2.884(9) 3_665 ?
 Ba02 O02I 2.884(9) 2_765 ?
 Ba02 O02I 2.884(11) 1_655 ?
 Ba02 O02J 2.859(10) 2_865 ?
 Ba02 O02J 2.859(9) 3_675 ?
 Ba02 O02J 2.859(9) 1_545 ?
 Ba02 O02X 2.9412(5) 3_675 ?
 Ba02 O02X 2.9412(6) 2_755 ?
 Ba02 O02X 2.9412(5) . ?
 Ba02 O02X 2.9412(6) 2_865 ?
 Ba02 O02X 2.9412(14) 1_545 ?
 Ba02 O02X 2.9411(14) 3_775 ?
 Ba03 O02Y 3.265(11) 2_685 ?
 Ba03 O02Y 3.265(11) 3_365 ?
 Ba03 O02Y 3.264(12) . ?
 Ba03 O02Z 2.812(10) 2_685 ?
 Ba03 O02Z 2.811(9) . ?
 Ba03 O02Z 2.812(11) 3_365 ?
 Ba03 O039 2.9457(9) 2_685 ?
 Ba03 O039 2.9457(10) 2_795 ?
 Ba03 O039 2.9457(10) 3_365 ?
 Ba03 O039 2.9457(16) 3_265 ?
 Ba03 O039 2.9457(16) . ?
 Ba03 O039 2.9457(10) 1_545 ?
 Ba04 O02T 2.9424(13) 1_455 ?
 Ba04 O02T 2.9424(8) 3_765 ?
 Ba04 O02T 2.9424(10) 2_535 ?
 Ba04 O02T 2.9424(8) 3_655 ?
 Ba04 O02T 2.9424(13) 2_545 ?
 Ba04 O02T 2.9423(10) . ?
 Ba04 O1 2.786(10) 2_645 ?
 Ba04 O1 2.786(10) 1_445 ?
 Ba04 O1 2.786(8) 3_665 ?
 Ba04 O0AA 3.229(9) 2_545 ?
 Ba04 O0AA 3.228(11) . ?
 Ba04 O0AA 3.229(10) 3_655 ?
 Ba05 O028 2.791(11) . ?
 Ba05 O028 2.792(9) 3_665 ?
 Ba05 O028 2.792(10) 2_655 ?
 Ba05 O02T 3.258(9) 3_765 ?
 Ba05 O02T 3.258(10) 2_545 ?
 Ba05 O02T 3.258(11) 1_565 ?
 Ba05 O0AA 2.9458(9) 2_655 ?
 Ba05 O0AA 2.9458(11) 1_565 ?
 Ba05 O0AA 2.9458(15) 3_765 ?
 Ba05 O0AA 2.9457(11) 3_665 ?
 Ba05 O0AA 2.9458(15) . ?
 Ba05 O0AA 2.9458(8) 2_545 ?
 Ba06 O022 2.9419(7) 3_675 ?
 Ba06 O022 2.9419(13) 2_755 ?
 Ba06 O022 2.9419(13) . ?
 Ba06 O022 2.9419(8) 3_785 ?
 Ba06 O022 2.9418(10) 2_765 ?
 Ba06 O022 2.9418(10) 1_455 ?
 Ba06 O027 2.800(10) 2_765 ?
 Ba06 O027 2.800(9) 3_675 ?
 Ba06 O027 2.799(8) . ?
 Ba06 O030 3.226(11) 3_675 ?
 Ba06 O030 3.225(10) . ?
 Ba06 O030 3.226(9) 2_765 ?
 Ba07 O029 2.881(9) 3_465 ?
 Ba07 O029 2.881(9) 1_545 ?
 Ba07 O029 2.881(10) 2_775 ?
 Ba07 O034 2.9393(4) 3_455 ?
 Ba07 O034 2.9394(5) 2_665 ?
 Ba07 O034 2.9393(11) 2_675 ?
 Ba07 O034 2.9393(5) 1_655 ?
 Ba07 O034 2.9394(11) . ?
 Ba07 O034 2.9394(5) 3_565 ?
 Ba07 O03F 2.874(11) 3_565 ?
 Ba07 O03F 2.875(9) . ?
 Ba07 O03F 2.874(10) 2_665 ?
 Ba08 O02B 2.801(12) 3_675 ?
 Ba08 O02B 2.801(9) 2_765 ?
 Ba08 O02B 2.802(10) . ?
 Ba08 O02M 2.9432(8) 2_765 ?
 Ba08 O02M 2.9432(14) 1_545 ?
 Ba08 O02M 2.9432(10) 3_575 ?
 Ba08 O02M 2.9432(15) 3_675 ?
 Ba08 O02M 2.9433(10) . ?
 Ba08 O02M 2.9432(9) 2_875 ?
 Ba08 O031 3.236(11) 3_675 ?
 Ba08 O031 3.236(9) 2_765 ?
 Ba08 O031 3.236(11) . ?
 Ba09 O02M 3.257(10) 2_765 ?
 Ba09 O02M 3.257(12) 1_545 ?
 Ba09 O02M 3.257(11) 3_565 ?
 Ba09 O02N 2.801(9) 2_655 ?
 Ba09 O02N 2.802(9) . ?
 Ba09 O02N 2.801(11) 3_665 ?
 Ba09 O031 2.9437(13) 3_565 ?
 Ba09 O031 2.9437(8) 2_655 ?
 Ba09 O031 2.9437(10) 3_665 ?
 Ba09 O031 2.9437(13) . ?
 Ba09 O031 2.9437(9) 1_545 ?
 Ba09 O031 2.9437(8) 2_765 ?
 Ba0A O02W 2.804(11) 3_375 ?
 Ba0A O02W 2.804(9) 2_795 ?
 Ba0A O02W 2.804(9) . ?
 Ba0A O02Y 2.9416(10) 3_375 ?
 Ba0A O02Y 2.9416(9) 2_795 ?
 Ba0A O02Y 2.9416(14) 3_475 ?
 Ba0A O02Y 2.9417(13) . ?
 Ba0A O02Y 2.9416(8) 2_685 ?
 Ba0A O02Y 2.9416(10) 1_565 ?
 Ba0A O039 3.253(12) . ?
 Ba0A O039 3.253(10) 2_795 ?
 Ba0A O039 3.253(12) 3_375 ?
 Fe5A O02D 2.022(12) 3_675 ?
 Fe5A O02D 2.022(9) 2_765 ?
 Fe5A O02D 2.023(10) . ?
 Fe5A O02K 1.971(10) 3_675 ?
 Fe5A O02K 1.971(12) . ?
 Fe5A O02K 1.971(9) 2_765 ?
 Fe3A Fe11 2.834(4) 1_455 ?
 Fe3A Fe1B 2.833(4) . ?
 Fe3A O022 2.047(10) 2_655 ?
 Fe3A O022 2.047(9) 3_675 ?
 Fe3A O022 2.047(12) 1_455 ?
 Fe3A O030 2.019(9) 2_665 ?
 Fe3A O030 2.018(12) . ?
 Fe3A O030 2.019(10) 3_565 ?
 Fe0I O01X 1.896(15) . ?
 Fe0I O02T 1.871(9) 3_765 ?
 Fe0I O02T 1.871(10) 2_545 ?
 Fe0I O02T 1.871(13) 1_565 ?
 Fe4A Fe4A 2.881(3) 3_675 ?
 Fe4A Fe4A 2.881(4) 2_765 ?
 Fe4A O027 1.981(7) . ?
 Fe4A O027 1.980(6) 3_675 ?
 Fe4A O02Q 2.015(9) 1_445 ?
 Fe4A O033 2.033(8) . ?
 Fe4A O038 2.060(6) . ?
 Fe4A O038 2.059(6) 2_655 ?
 Fe0L Fe0L 2.883(4) 3_775 ?
 Fe0L Fe0L 2.883(3) 2_755 ?
 Fe0L O01X 2.008(8) . ?
 Fe0L O02R 2.054(6) 3_675 ?
 Fe0L O02R 2.054(5) 2_755 ?
 Fe0L O03D 2.026(8) . ?
 Fe0L O1 1.986(6) . ?
 Fe0L O1 1.986(6) 3_775 ?
 Fe0M O02U 1.998(9) 19_596 ?
 Fe0M O02U 1.997(9) . ?
 Fe0M O02U 1.998(12) 21_776 ?
 Fe0M O02U 1.998(10) 20_356 ?
 Fe0M O02U 1.998(12) 2_795 ?
 Fe0M O02U 1.998(10) 3_375 ?
 Fe0N O2 2.010(10) 26_566 ?
 Fe0N O2 2.010(13) 25_766 ?
 Fe0N O2 2.010(13) 2_755 ?
 Fe0N O2 2.010(9) 27_546 ?
 Fe0N O2 2.010(9) 3_775 ?
 Fe0N O2 2.010(10) . ?
 Fe0O Fe0W 2.836(4) . ?
 Fe0O Fe1D 2.843(4) 1_545 ?
 Fe0O O02T 2.047(9) 3_765 ?
 Fe0O O02T 2.047(12) 2_645 ?
 Fe0O O02T 2.048(10) . ?
 Fe0O O0AA 2.021(10) . ?
 Fe0O O0AA 2.022(9) 2_645 ?
 Fe0O O0AA 2.022(13) 3_765 ?
 Fe0P Fe0U 2.772(5) . ?
 Fe0P O02I 1.959(10) . ?
 Fe0P O02I 1.960(13) 2_775 ?
 Fe0P O02I 1.960(9) 3_575 ?
 Fe0P O02X 2.067(12) 3_685 ?
 Fe0P O02X 2.067(9) 2_765 ?
 Fe0P O02X 2.067(10) 1_455 ?
 Fe0Q O022 1.876(13) 2_865 ?
 Fe0Q O022 1.875(9) 3_785 ?
 Fe0Q O022 1.876(10) . ?
 Fe0Q O02Q 1.877(16) . ?
 Fe0R Fe0R 2.900(3) 2_665 ?
 Fe0R Fe0R 2.972(4) 3_675 ?
 Fe0R Fe0R 2.900(4) 3_565 ?
 Fe0R Fe0R 2.972(3) 2_765 ?
 Fe0R O025 1.980(7) . ?
 Fe0R O02F 2.047(11) . ?
 Fe0R O02I 1.932(8) 3_565 ?
 Fe0R O02I 1.933(6) . ?
 Fe0R O02K 2.113(6) 3_675 ?
 Fe0R O02K 2.113(6) 2_765 ?
 Fe0S O02C 1.841(16) . ?
 Fe0S O0AA 1.904(11) 3_655 ?
 Fe0S O0AA 1.904(9) 2_545 ?
 Fe0S O0AA 1.904(14) . ?
 Fe0T Fe18 2.842(5) . ?
 Fe0T Fe1S 2.830(5) . ?
 Fe0T O02Y 2.054(13) 3_375 ?
 Fe0T O02Y 2.054(10) 2_685 ?
 Fe0T O02Y 2.054(11) 1_455 ?
 Fe0T O039 2.005(11) 2_695 ?
 Fe0T O039 2.006(12) 3_265 ?
 Fe0T O039 2.005(14) . ?
 Fe0U O02J 1.967(10) 2_765 ?
 Fe0U O02J 1.967(12) 3_685 ?
 Fe0U O02J 1.967(9) 1_455 ?
 Fe0U O02X 2.051(9) 2_765 ?
 Fe0U O02X 2.051(12) 3_685 ?
 Fe0U O02X 2.051(10) 1_455 ?
 Fe0V O02P 1.845(15) . ?
 Fe0V O030 1.909(9) 2_765 ?
 Fe0V O030 1.909(14) 3_675 ?
 Fe0V O030 1.910(11) . ?
 Fe0W O02T 2.246(9) 3_765 ?
 Fe0W O02T 2.245(12) . ?
 Fe0W O02T 2.246(12) 2_645 ?
 Fe0W O1 1.920(9) 3_765 ?
 Fe0W O1 1.919(12) . ?
 Fe0W O1 1.920(10) 2_645 ?
 Fe0X O01W 1.899(15) . ?
 Fe0X O03A 1.916(13) . ?
 Fe0X O03A 1.917(11) 2_665 ?
 Fe0X O03A 1.917(9) 3_565 ?
 Fe0Y Fe0Y 2.878(3) 3_365 ?
 Fe0Y Fe0Y 2.878(4) 2_685 ?
 Fe0Y O02A 2.033(9) . ?
 Fe0Y O02U 2.047(6) 3_375 ?
 Fe0Y O02U 2.048(6) . ?
 Fe0Y O02Z 1.977(8) . ?
 Fe0Y O02Z 1.977(6) 3_365 ?
 Fe0Y O035 2.022(13) 19_586 ?
 Fe0Z O02L 1.847(17) . ?
 Fe0Z O02M 1.897(12) 3_575 ?
 Fe0Z O02M 1.897(10) 2_775 ?
 Fe0Z O02M 1.897(15) . ?
 Fe10 Fe10 2.879(3) 2_865 ?
 Fe10 Fe10 2.879(4) 3_785 ?
 Fe10 O02D 2.056(6) 3_675 ?
 Fe10 O02D 2.056(6) 2_765 ?
 Fe10 O02E 2.009(11) . ?
 Fe10 O02G 1.978(6) 2_765 ?
 Fe10 O02G 1.978(8) 1_665 ?
 Fe10 O02P 2.022(8) . ?
 Fe11 O022 2.237(10) 2_755 ?
 Fe11 O022 2.237(9) 3_775 ?
 Fe11 O022 2.237(12) . ?
 Fe11 O027 1.924(12) 3_775 ?
 Fe11 O027 1.924(9) 2_755 ?
 Fe11 O027 1.924(8) . ?
 Fe12 Fe12 2.882(3) 2_655 ?
 Fe12 Fe12 2.882(4) 3_665 ?
 Fe12 O028 1.983(8) 3_665 ?
 Fe12 O028 1.984(6) . ?
 Fe12 O02C 2.028(9) 1_665 ?
 Fe12 O02O 2.008(10) 25_656 ?
 Fe12 O2 2.046(6) . ?
 Fe12 O2 2.047(6) 3_775 ?
 Fe13 O024 1.928(14) . ?
 Fe13 O032 1.881(12) 3_675 ?
 Fe13 O032 1.881(8) 2_755 ?
 Fe13 O032 1.881(10) 1_445 ?
 Fe14 O02R 2.015(9) 1_445 ?
 Fe14 O02R 2.015(11) 3_675 ?
 Fe14 O02R 2.016(8) 2_755 ?
 Fe14 O038 2.012(9) 3_665 ?
 Fe14 O038 2.012(11) . ?
 Fe14 O038 2.012(8) 2_655 ?
 Fe15 Fe1J 2.754(5) . ?
 Fe15 O034 2.092(9) 3_465 ?
 Fe15 O034 2.092(12) 2_675 ?
 Fe15 O034 2.093(10) . ?
 Fe15 O03F 1.956(11) 3_465 ?
 Fe15 O03F 1.957(9) . ?
 Fe15 O03F 1.956(13) 2_675 ?
 Fe16 O021 1.975(10) 1_455 ?
 Fe16 O021 1.975(12) 3_685 ?
 Fe16 O021 1.975(9) 2_765 ?
 Fe16 O03A 2.022(10) . ?
 Fe16 O03A 2.023(12) 2_775 ?
 Fe16 O03A 2.023(9) 3_575 ?
 Fe17 Fe1F 2.835(4) . ?
 Fe17 Fe1T 2.823(5) . ?
 Fe17 O02M 2.025(10) 2_765 ?
 Fe17 O02M 2.025(13) 3_575 ?
 Fe17 O02M 2.025(11) 1_445 ?
 Fe17 O031 2.033(10) 3_565 ?
 Fe17 O031 2.033(12) . ?
 Fe17 O031 2.033(9) 2_665 ?
 Fe18 O02Z 1.932(12) 3_265 ?
 Fe18 O02Z 1.932(12) 2_695 ?
 Fe18 O02Z 1.932(9) . ?
 Fe18 O039 2.228(11) 2_695 ?
 Fe18 O039 2.228(12) 3_265 ?
 Fe18 O039 2.229(14) . ?
 Fe19 O03E 1.856(14) . ?
 Fe19 O03G 1.909(9) 2_785 ?
 Fe19 O03G 1.909(13) 3_475 ?
 Fe19 O03G 1.909(11) . ?
 Fe1A O02A 1.842(16) . ?
 Fe1A O039 1.928(11) 2_795 ?
 Fe1A O039 1.928(16) 3_375 ?
 Fe1A O039 1.928(13) . ?
 Fe1B O02G 1.932(8) . ?
 Fe1B O02G 1.933(10) 3_565 ?
 Fe1B O02G 1.933(12) 2_665 ?
 Fe1B O030 2.248(10) 3_565 ?
 Fe1B O030 2.249(12) . ?
 Fe1B O030 2.248(10) 2_665 ?
 Fe1C O020 1.921(10) 2_755 ?
 Fe1C O020 1.921(13) 3_775 ?
 Fe1C O020 1.921(9) . ?
 Fe1C O03I 1.924(16) 1_545 ?
 Fe1D O028 1.928(9) 3_675 ?
 Fe1D O028 1.928(10) . ?
 Fe1D O028 1.928(13) 2_765 ?
 Fe1D O0AA 2.259(10) 1_565 ?
 Fe1D O0AA 2.259(13) 3_775 ?
 Fe1D O0AA 2.259(10) 2_655 ?
 Fe1E O02Y 1.870(12) 3_365 ?
 Fe1E O02Y 1.870(10) 2_685 ?
 Fe1E O02Y 1.870(14) . ?
 Fe1E O037 1.896(17) . ?
 Fe1F O02N 1.927(9) . ?
 Fe1F O02N 1.926(12) 2_665 ?
 Fe1F O02N 1.926(10) 3_565 ?
 Fe1F O031 2.243(9) 2_665 ?
 Fe1F O031 2.243(10) 3_565 ?
 Fe1F O031 2.244(12) . ?
 Fe1G Fe1G 2.879(4) 2_655 ?
 Fe1G Fe1G 2.879(3) 3_665 ?
 Fe1G O01Y 1.997(8) . ?
 Fe1G O020 2.059(6) . ?
 Fe1G O020 2.058(6) 3_675 ?
 Fe1G O024 2.049(9) . ?
 Fe1G O02N 1.980(6) 3_665 ?
 Fe1G O02N 1.979(7) . ?
 Fe1H Fe1H 2.879(4) 2_795 ?
 Fe1H Fe1H 2.879(4) 3_375 ?
 Fe1H O02W 1.966(6) 2_795 ?
 Fe1H O02W 1.966(6) . ?
 Fe1H O037 2.005(9) . ?
 Fe1H O03G 2.070(6) 2_685 ?
 Fe1H O03G 2.069(6) . ?
 Fe1H O03H 2.041(9) . ?
 Fe1I O01Y 1.898(15) . ?
 Fe1I O031 1.895(10) . ?
 Fe1I O031 1.894(13) 3_675 ?
 Fe1I O031 1.894(9) 2_765 ?
 Fe1J O029 1.962(12) . ?
 Fe1J O029 1.963(12) 2_675 ?
 Fe1J O029 1.963(9) 3_465 ?
 Fe1J O034 2.069(9) . ?
 Fe1J O034 2.070(11) 2_675 ?
 Fe1J O034 2.070(8) 3_465 ?
 Fe1K Fe1K 2.975(4) 3_365 ?
 Fe1K Fe1K 2.897(4) 3_475 ?
 Fe1K Fe1K 2.897(3) 2_785 ?
 Fe1K Fe1K 2.975(3) 2_685 ?
 Fe1K O029 1.925(6) . ?
 Fe1K O029 1.925(8) 3_475 ?
 Fe1K O02S 1.967(9) . ?
 Fe1K O03C 2.113(6) 2_785 ?
 Fe1K O03C 2.113(7) 3_375 ?
 Fe1K O03E 2.093(8) . ?
 Fe1L O03C 1.898(13) . ?
 Fe1L O03C 1.897(11) 3_375 ?
 Fe1L O03C 1.897(9) 2_795 ?
 Fe1L O03H 1.936(16) . ?
 Fe1M O020 2.033(11) 2_765 ?
 Fe1M O020 2.033(10) 3_675 ?
 Fe1M O020 2.032(9) . ?
 Fe1M O032 1.978(12) . ?
 Fe1M O032 1.979(10) 3_675 ?
 Fe1M O032 1.979(9) 2_765 ?
 Fe1N Fe1N 2.899(3) 3_685 ?
 Fe1N Fe1N 2.973(4) 2_765 ?
 Fe1N Fe1N 2.899(4) 2_875 ?
 Fe1N Fe1N 2.973(3) 3_675 ?
 Fe1N O023 1.965(10) . ?
 Fe1N O02J 1.926(6) . ?
 Fe1N O02J 1.927(6) 3_685 ?
 Fe1N O032 2.120(6) . ?
 Fe1N O032 2.120(6) 2_765 ?
 Fe1N O03I 2.061(10) . ?
 Fe1O Fe1O 2.975(4) 2_775 ?
 Fe1O Fe1O 2.975(3) 3_575 ?
 Fe1O Fe1O 2.898(3) 3_565 ?
 Fe1O Fe1O 2.898(4) 2_665 ?
 Fe1O O01W 2.073(9) . ?
 Fe1O O021 2.116(6) 1_455 ?
 Fe1O O021 2.116(6) 2_765 ?
 Fe1O O03B 1.971(10) 1_665 ?
 Fe1O O03F 1.937(6) 3_565 ?
 Fe1O O03F 1.936(8) . ?
 Fe1P O021 1.892(10) 3_675 ?
 Fe1P O021 1.892(13) . ?
 Fe1P O021 1.892(9) 2_765 ?
 Fe1P O02H 1.98(2) . ?
 Fe1Q Fe1Q 2.880(3) 3_675 ?
 Fe1Q Fe1Q 2.880(3) 2_765 ?
 Fe1Q O02B 1.970(6) 3_675 ?
 Fe1Q O02B 1.969(6) . ?
 Fe1Q O02H 2.020(13) . ?
 Fe1Q O02L 2.033(9) . ?
 Fe1Q O03A 2.067(6) 2_775 ?
 Fe1Q O03A 2.068(5) . ?
 Fe1R O023 2.33(2) . ?
 Fe1R O025 2.318(14) . ?
 Fe1R O02X 1.867(9) 2_765 ?
 Fe1R O02X 1.867(14) . ?
 Fe1R O02X 1.867(11) 3_675 ?
 Fe1S O02W 1.937(9) 2_695 ?
 Fe1S O02W 1.937(10) 3_265 ?
 Fe1S O02W 1.938(12) . ?
 Fe1S O02Y 2.232(12) 1_455 ?
 Fe1S O02Y 2.232(14) 3_375 ?
 Fe1S O02Y 2.232(11) 2_685 ?
 Fe1T O02B 1.941(12) 3_565 ?
 Fe1T O02B 1.941(15) . ?
 Fe1T O02B 1.941(11) 2_665 ?
 Fe1T O02M 2.223(11) 1_445 ?
 Fe1T O02M 2.223(10) 2_765 ?
 Fe1T O02M 2.223(13) 3_575 ?
 Fe1U O03C 1.977(9) 2_785 ?
 Fe1U O03C 1.977(12) 3_375 ?
 Fe1U O03C 1.977(10) 1_445 ?
 Fe1U O03G 2.025(10) 3_365 ?
 Fe1U O03G 2.025(9) 2_685 ?
 Fe1U O03G 2.026(12) . ?
 Fe1V O02S 2.323(18) 1_545 ?
 Fe1V O034 1.831(10) 2_565 ?
 Fe1V O034 1.831(9) 3_455 ?
 Fe1V O034 1.831(13) . ?
 Fe1V O03B 2.336(19) . ?
 O01W Zn3A 1.899(15) . ?
 O01X Zn0J 1.896(15) . ?
 O020 Zn2A 1.921(9) . ?
 O021 Zn7A 1.892(9) . ?
 O022 Zn8A 1.876(9) . ?
 O024 Zn6A 1.928(14) . ?
 O02C Zn4A 1.841(16) . ?
 O02D Fe0H 1.932(9) . ?
 O02D Zn1A 1.932(9) . ?
 O02E Fe0K 2.000(19) . ?
 O02E Zn0A 2.000(19) . ?
 O02F Fe0H 1.950(19) . ?
 O02F Zn1A 1.950(19) . ?
 O02H Zn7A 1.98(2) . ?
 O02K Fe0K 1.895(9) . ?
 O02K Zn0A 1.895(9) . ?
 O02O Fe0D 1.990(18) . ?
 O02O Zn0E 1.990(18) . ?
 O02Q Zn8A 1.877(16) . ?
 O02R Fe6A 1.924(8) . ?
 O02R Zn6B 1.924(8) . ?
 O02U Fe0A 1.948(10) . ?
 O02U Zn0B 1.948(10) . ?
 O033 Fe6A 1.938(13) . ?
 O033 Zn6B 1.938(13) . ?
 O035 Fe0A 1.95(2) . ?
 O035 Zn0B 1.95(2) . ?
 O038 Fe2A 1.919(9) . ?
 O038 Zn2B 1.919(9) . ?
 O03A Zn3A 1.916(9) . ?
 O03C Zn5A 1.898(9) . ?
 O03D Fe2A 1.951(13) . ?
 O03D Zn2B 1.951(13) . ?
 O03E Zn 1.856(14) . ?
 O03G Zn 1.909(9) . ?
 O03H Zn5A 1.936(16) . ?
 O0AA Zn4A 1.904(9) . ?
 O2 Fe0D 1.937(9) . ?
 O2 Zn0E 1.937(9) . ?

loop_
  _geom_angle_atom_site_label_1
  _geom_angle_atom_site_label_2
  _geom_angle_atom_site_label_3
  _geom_angle
  _geom_angle_site_symmetry_1
  _geom_angle_site_symmetry_3
  _geom_angle_publ_flag
 O022 Ba01 O022 56.6(3) 2_865 3_785 ?
 O022 Ba01 O022 56.6(3) . 2_865 ?
 O022 Ba01 O022 56.6(3) . 3_785 ?
 O02G Ba01 O022 146.65(11) 2_765 2_865 ?
 O02G Ba01 O022 146.64(9) 1_665 . ?
 O02G Ba01 O022 146.64(11) 3_775 . ?
 O02G Ba01 O022 110.3(4) 3_775 2_865 ?
 O02G Ba01 O022 146.65(9) 2_765 3_785 ?
 O02G Ba01 O022 110.3(2) 1_665 3_785 ?
 O02G Ba01 O022 146.65(9) 3_775 3_785 ?
 O02G Ba01 O022 146.65(9) 1_665 2_865 ?
 O02G Ba01 O022 110.3(3) 2_765 . ?
 O02G Ba01 O02G 62.1(3) 2_765 1_665 ?
 O02G Ba01 O02G 62.1(3) 3_775 1_665 ?
 O02G Ba01 O02G 62.1(4) 2_765 3_775 ?
 O02G Ba01 O030 124.2(3) 2_765 2_875 ?
 O02G Ba01 O030 62.2(2) 1_665 1_665 ?
 O02G Ba01 O030 62.2(3) 2_765 2_765 ?
 O02G Ba01 O030 62.2(3) 3_775 2_875 ?
 O02G Ba01 O030 62.2(3) 3_775 3_775 ?
 O02G Ba01 O030 94.6(2) 1_665 2_875 ?
 O02G Ba01 O030 94.6(2) 1_665 2_765 ?
 O02G Ba01 O030 94.6(3) 2_765 3_675 ?
 O02G Ba01 O030 94.58(16) 2_765 3_775 ?
 O02G Ba01 O030 124.2(2) 3_775 3_675 ?
 O02G Ba01 O030 124.2(3) 1_665 3_775 ?
 O02G Ba01 O030 62.2(2) 1_665 3_675 ?
 O02G Ba01 O030 124.2(3) 3_775 2_765 ?
 O02G Ba01 O030 94.58(16) 3_775 1_655 ?
 O02G Ba01 O030 62.2(3) 2_765 1_655 ?
 O02G Ba01 O030 124.2(2) 2_765 1_665 ?
 O02G Ba01 O030 94.6(3) 3_775 1_665 ?
 O02G Ba01 O030 124.2(3) 1_665 1_655 ?
 O030 Ba01 O022 113.7(2) 1_655 3_785 ?
 O030 Ba01 O022 57.1(2) 1_655 . ?
 O030 Ba01 O022 87.62(18) 2_765 3_785 ?
 O030 Ba01 O022 87.62(18) 2_875 3_785 ?
 O030 Ba01 O022 87.62(19) 3_675 . ?
 O030 Ba01 O022 87.62(19) 1_665 2_865 ?
 O030 Ba01 O022 57.1(3) 2_765 . ?
 O030 Ba01 O022 113.7(2) 3_775 3_785 ?
 O030 Ba01 O022 57.1(2) 3_775 2_865 ?
 O030 Ba01 O022 113.7(2) 3_675 2_865 ?
 O030 Ba01 O022 113.7(2) 2_875 . ?
 O030 Ba01 O022 57.1(2) 1_665 3_785 ?
 O030 Ba01 O022 113.7(2) 2_765 2_865 ?
 O030 Ba01 O022 57.1(2) 3_675 3_785 ?
 O030 Ba01 O022 87.6(2) 1_655 2_865 ?
 O030 Ba01 O022 57.1(3) 2_875 2_865 ?
 O030 Ba01 O022 87.6(2) 3_775 . ?
 O030 Ba01 O022 113.7(2) 1_665 . ?
 O030 Ba01 O030 119.47(10) 2_875 3_675 ?
 O030 Ba01 O030 55.7(5) 1_665 3_675 ?
 O030 Ba01 O030 63.9(5) 2_765 3_675 ?
 O030 Ba01 O030 119.47(5) 3_775 2_765 ?
 O030 Ba01 O030 170.7(4) 1_655 1_665 ?
 O030 Ba01 O030 63.9(4) 3_775 1_655 ?
 O030 Ba01 O030 63.9(5) 1_665 2_875 ?
 O030 Ba01 O030 55.7(4) 2_765 1_655 ?
 O030 Ba01 O030 119.47(11) 2_765 1_665 ?
 O030 Ba01 O030 55.7(5) 3_775 2_875 ?
 O030 Ba01 O030 170.7(4) 3_775 3_675 ?
 O030 Ba01 O030 170.7(3) 2_765 2_875 ?
 O030 Ba01 O030 119.47(17) 1_655 3_675 ?
 O030 Ba01 O030 119.47(5) 1_655 2_875 ?
 O030 Ba01 O030 119.47(17) 3_775 1_665 ?
 O02I Ba02 O02I 60.8(3) 1_655 3_665 ?
 O02I Ba02 O02I 60.8(4) 1_655 2_765 ?
 O02I Ba02 O02I 60.8(3) 2_765 3_665 ?
 O02I Ba02 O02X 92.30(17) 1_655 3_675 ?
 O02I Ba02 O02X 58.9(2) 3_665 3_775 ?
 O02I Ba02 O02X 58.9(3) 2_765 2_755 ?
 O02I Ba02 O02X 58.9(2) 2_765 3_675 ?
 O02I Ba02 O02X 119.6(3) 3_665 . ?
 O02I Ba02 O02X 119.6(3) 3_665 3_675 ?
 O02I Ba02 O02X 92.3(2) 1_655 3_775 ?
 O02I Ba02 O02X 119.6(3) 2_765 2_865 ?
 O02I Ba02 O02X 92.30(17) 2_765 . ?
 O02I Ba02 O02X 92.3(2) 3_665 2_865 ?
 O02I Ba02 O02X 119.6(3) 1_655 2_755 ?
 O02I Ba02 O02X 119.6(2) 1_655 1_545 ?
 O02I Ba02 O02X 92.3(2) 3_665 2_755 ?
 O02I Ba02 O02X 92.3(2) 2_765 1_545 ?
 O02I Ba02 O02X 119.6(2) 2_765 3_775 ?
 O02I Ba02 O02X 58.9(2) 3_665 1_545 ?
 O02I Ba02 O02X 58.9(2) 1_655 . ?
 O02I Ba02 O02X 58.9(3) 1_655 2_865 ?
 O02J Ba02 O02I 108.8(4) 3_675 2_765 ?
 O02J Ba02 O02I 146.15(9) 1_545 1_655 ?
 O02J Ba02 O02I 146.15(11) 3_675 1_655 ?
 O02J Ba02 O02I 146.15(11) 2_865 2_765 ?
 O02J Ba02 O02I 108.8(2) 1_545 3_665 ?
 O02J Ba02 O02I 146.15(9) 1_545 2_765 ?
 O02J Ba02 O02I 108.8(4) 2_865 1_655 ?
 O02J Ba02 O02I 146.15(9) 3_675 3_665 ?
 O02J Ba02 O02I 146.15(9) 2_865 3_665 ?
 O02J Ba02 O02J 60.3(4) 3_675 2_865 ?
 O02J Ba02 O02J 60.3(3) 3_675 1_545 ?
 O02J Ba02 O02J 60.3(3) 2_865 1_545 ?
 O02J Ba02 O02X 58.4(2) 2_865 . ?
 O02J Ba02 O02X 118.6(3) 3_675 2_865 ?
 O02J Ba02 O02X 58.4(2) 1_545 1_545 ?
 O02J Ba02 O02X 91.6(3) 2_865 3_775 ?
 O02J Ba02 O02X 118.6(2) 1_545 3_675 ?
 O02J Ba02 O02X 91.6(2) 1_545 2_755 ?
 O02J Ba02 O02X 91.61(17) 3_675 . ?
 O02J Ba02 O02X 58.4(2) 3_675 3_675 ?
 O02J Ba02 O02X 58.4(3) 2_865 2_865 ?
 O02J Ba02 O02X 118.6(2) 3_675 3_775 ?
 O02J Ba02 O02X 91.6(3) 3_675 1_545 ?
 O02J Ba02 O02X 58.4(2) 1_545 3_775 ?
 O02J Ba02 O02X 118.6(2) 1_545 . ?
 O02J Ba02 O02X 118.6(2) 2_865 1_545 ?
 O02J Ba02 O02X 58.4(3) 3_675 2_755 ?
 O02J Ba02 O02X 91.6(2) 1_545 2_865 ?
 O02J Ba02 O02X 118.6(3) 2_865 2_755 ?
 O02J Ba02 O02X 91.60(17) 2_865 3_675 ?
 O02X Ba02 O02X 53.3(4) 3_675 2_755 ?
 O02X Ba02 O02X 119.99(3) 3_675 2_865 ?
 O02X Ba02 O02X 119.99(16) . 3_775 ?
 O02X Ba02 O02X 173.2(4) 2_865 2_755 ?
 O02X Ba02 O02X 66.7(5) 2_865 3_775 ?
 O02X Ba02 O02X 66.7(5) 1_545 2_755 ?
 O02X Ba02 O02X 120.00(10) 2_865 1_545 ?
 O02X Ba02 O02X 119.99(3) . 2_755 ?
 O02X Ba02 O02X 173.2(6) 3_675 3_775 ?
 O02X Ba02 O02X 53.3(4) 2_865 . ?
 O02X Ba02 O02X 53.3(5) 1_545 3_775 ?
 O02X Ba02 O02X 173.2(5) 1_545 . ?
 O02X Ba02 O02X 66.7(4) 3_675 . ?
 O02X Ba02 O02X 119.99(16) 3_675 1_545 ?
 O02X Ba02 O02X 120.00(10) 2_755 3_775 ?
 O02Y Ba03 O02Y 56.5(3) 3_365 2_685 ?
 O02Y Ba03 O02Y 56.5(3) . 2_685 ?
 O02Y Ba03 O02Y 56.5(4) . 3_365 ?
 O02Z Ba03 O02Y 146.75(12) 3_365 3_365 ?
 O02Z Ba03 O02Y 146.75(10) 3_365 2_685 ?
 O02Z Ba03 O02Y 110.5(3) . 2_685 ?
 O02Z Ba03 O02Y 146.74(10) . . ?
 O02Z Ba03 O02Y 110.5(4) 3_365 . ?
 O02Z Ba03 O02Y 146.75(10) 2_685 2_685 ?
 O02Z Ba03 O02Y 146.74(12) 2_685 . ?
 O02Z Ba03 O02Y 110.5(4) 2_685 3_365 ?
 O02Z Ba03 O02Y 146.74(10) . 3_365 ?
 O02Z Ba03 O02Z 61.8(3) . 2_685 ?
 O02Z Ba03 O02Z 61.8(3) . 3_365 ?
 O02Z Ba03 O02Z 61.8(4) 2_685 3_365 ?
 O02Z Ba03 O039 61.9(3) . 3_265 ?
 O02Z Ba03 O039 61.9(3) 2_685 2_685 ?
 O02Z Ba03 O039 94.6(3) . 2_795 ?
 O02Z Ba03 O039 94.6(3) 2_685 3_265 ?
 O02Z Ba03 O039 61.9(3) 2_685 1_545 ?
 O02Z Ba03 O039 123.6(2) 3_365 3_265 ?
 O02Z Ba03 O039 61.9(3) 3_365 2_795 ?
 O02Z Ba03 O039 61.9(3) . . ?
 O02Z Ba03 O039 123.6(3) . 1_545 ?
 O02Z Ba03 O039 123.6(2) 2_685 . ?
 O02Z Ba03 O039 123.6(3) 3_365 2_685 ?
 O02Z Ba03 O039 94.6(3) 3_365 . ?
 O02Z Ba03 O039 123.6(3) 2_685 2_795 ?
 O02Z Ba03 O039 123.6(3) . 3_365 ?
 O02Z Ba03 O039 94.6(3) . 2_685 ?
 O02Z Ba03 O039 94.63(19) 2_685 3_365 ?
 O02Z Ba03 O039 61.9(3) 3_365 3_365 ?
 O02Z Ba03 O039 94.63(19) 3_365 1_545 ?
 O039 Ba03 O02Y 57.3(3) 1_545 3_365 ?
 O039 Ba03 O02Y 57.3(3) 2_795 . ?
 O039 Ba03 O02Y 88.1(2) 2_685 2_685 ?
 O039 Ba03 O02Y 113.8(3) 2_795 3_365 ?
 O039 Ba03 O02Y 113.8(2) 1_545 2_685 ?
 O039 Ba03 O02Y 57.3(3) 2_685 3_365 ?
 O039 Ba03 O02Y 57.3(3) . 2_685 ?
 O039 Ba03 O02Y 88.1(2) 3_265 3_365 ?
 O039 Ba03 O02Y 113.8(2) 3_365 2_685 ?
 O039 Ba03 O02Y 113.8(2) . 3_365 ?
 O039 Ba03 O02Y 88.1(2) 2_795 2_685 ?
 O039 Ba03 O02Y 113.8(3) 2_685 . ?
 O039 Ba03 O02Y 57.3(3) 3_265 2_685 ?
 O039 Ba03 O02Y 113.8(2) 3_265 . ?
 O039 Ba03 O02Y 88.2(2) 1_545 . ?
 O039 Ba03 O02Y 88.1(2) . . ?
 O039 Ba03 O02Y 57.3(3) 3_365 . ?
 O039 Ba03 O02Y 88.1(2) 3_365 3_365 ?
 O039 Ba03 O039 54.8(6) 3_265 . ?
 O039 Ba03 O039 119.55(5) 3_365 2_685 ?
 O039 Ba03 O039 170.7(5) 1_545 . ?
 O039 Ba03 O039 64.9(5) 3_365 1_545 ?
 O039 Ba03 O039 170.7(4) 2_795 2_685 ?
 O039 Ba03 O039 54.8(5) 3_365 2_795 ?
 O039 Ba03 O039 64.9(6) 2_685 3_265 ?
 O039 Ba03 O039 119.55(5) 1_545 2_795 ?
 O039 Ba03 O039 54.8(5) 1_545 2_685 ?
 O039 Ba03 O039 170.7(5) 3_365 3_265 ?
 O039 Ba03 O039 119.55(18) 3_365 . ?
 O039 Ba03 O039 119.55(17) 1_545 3_265 ?
 O039 Ba03 O039 119.55(11) 2_685 . ?
 O039 Ba03 O039 119.55(11) 2_795 3_265 ?
 O039 Ba03 O039 64.9(6) 2_795 . ?
 O02T Ba04 O02T 119.66(5) 2_545 . ?
 O02T Ba04 O02T 119.66(5) 3_765 2_535 ?
 O02T Ba04 O02T 56.5(4) 3_655 2_535 ?
 O02T Ba04 O02T 172.5(4) 1_455 . ?
 O02T Ba04 O02T 119.66(5) 1_455 2_535 ?
 O02T Ba04 O02T 63.3(5) 2_545 3_765 ?
 O02T Ba04 O02T 119.66(5) . 3_655 ?
 O02T Ba04 O02T 119.66(5) 1_455 3_765 ?
 O02T Ba04 O02T 172.5(4) 2_545 2_535 ?
 O02T Ba04 O02T 56.5(4) . 3_765 ?
 O02T Ba04 O02T 63.3(4) . 2_535 ?
 O02T Ba04 O02T 119.66(5) 2_545 3_655 ?
 O02T Ba04 O02T 63.3(5) 1_455 3_655 ?
 O02T Ba04 O02T 56.5(4) 2_545 1_455 ?
 O02T Ba04 O02T 172.5(4) 3_765 3_655 ?
 O02T Ba04 O0AA 57.5(3) . . ?
 O02T Ba04 O0AA 88.2(2) 2_545 . ?
 O02T Ba04 O0AA 88.2(2) . 3_655 ?
 O02T Ba04 O0AA 57.5(3) 3_765 . ?
 O02T Ba04 O0AA 115.1(2) 2_545 3_655 ?
 O02T Ba04 O0AA 115.1(3) 3_655 . ?
 O02T Ba04 O0AA 57.5(3) 3_655 3_655 ?
 O02T Ba04 O0AA 88.2(2) 2_535 . ?
 O02T Ba04 O0AA 115.1(2) 2_535 2_545 ?
 O02T Ba04 O0AA 57.5(3) 2_545 2_545 ?
 O02T Ba04 O0AA 88.2(2) 1_455 3_655 ?
 O02T Ba04 O0AA 57.5(3) 1_455 2_545 ?
 O02T Ba04 O0AA 115.1(3) 3_765 3_655 ?
 O02T Ba04 O0AA 115.1(2) . 2_545 ?
 O02T Ba04 O0AA 57.5(3) 2_535 3_655 ?
 O02T Ba04 O0AA 88.16(18) 3_765 2_545 ?
 O02T Ba04 O0AA 88.16(18) 3_655 2_545 ?
 O02T Ba04 O0AA 115.1(2) 1_455 . ?
 O1 Ba04 O02T 93.7(2) 3_665 3_765 ?
 O1 Ba04 O02T 61.4(3) 2_645 . ?
 O1 Ba04 O02T 123.7(3) 3_665 2_535 ?
 O1 Ba04 O02T 123.7(3) 1_445 3_765 ?
 O1 Ba04 O02T 93.7(3) 1_445 1_455 ?
 O1 Ba04 O02T 61.5(3) 2_645 3_765 ?
 O1 Ba04 O02T 93.71(18) 2_645 2_535 ?
 O1 Ba04 O02T 61.5(3) 3_665 2_545 ?
 O1 Ba04 O02T 61.5(3) 3_665 1_455 ?
 O1 Ba04 O02T 123.7(2) 1_445 2_545 ?
 O1 Ba04 O02T 123.7(2) 2_645 1_455 ?
 O1 Ba04 O02T 93.7(3) 2_645 2_545 ?
 O1 Ba04 O02T 61.5(3) 1_445 2_535 ?
 O1 Ba04 O02T 93.7(2) 3_665 3_655 ?
 O1 Ba04 O02T 123.6(3) 3_665 . ?
 O1 Ba04 O02T 93.69(18) 1_445 . ?
 O1 Ba04 O02T 123.7(3) 2_645 3_655 ?
 O1 Ba04 O02T 61.5(3) 1_445 3_655 ?
 O1 Ba04 O1 62.3(3) 3_665 2_645 ?
 O1 Ba04 O1 62.3(4) 1_445 2_645 ?
 O1 Ba04 O1 62.3(3) 3_665 1_445 ?
 O1 Ba04 O0AA 109.5(4) 1_445 3_655 ?
 O1 Ba04 O0AA 146.37(9) 2_645 2_545 ?
 O1 Ba04 O0AA 146.37(9) 3_665 . ?
 O1 Ba04 O0AA 146.37(11) 2_645 3_655 ?
 O1 Ba04 O0AA 146.37(9) 3_665 3_655 ?
 O1 Ba04 O0AA 146.37(9) 1_445 2_545 ?
 O1 Ba04 O0AA 146.37(11) 1_445 . ?
 O1 Ba04 O0AA 109.5(4) 2_645 . ?
 O1 Ba04 O0AA 109.5(2) 3_665 2_545 ?
 O0AA Ba04 O0AA 57.6(3) 2_545 3_655 ?
 O0AA Ba04 O0AA 57.6(3) . 2_545 ?
 O0AA Ba04 O0AA 57.6(3) . 3_655 ?
 O028 Ba05 O028 62.2(4) . 2_655 ?
 O028 Ba05 O028 62.2(3) . 3_665 ?
 O028 Ba05 O028 62.1(3) 3_665 2_655 ?
 O028 Ba05 O02T 110.3(2) 3_665 3_765 ?
 O028 Ba05 O02T 110.3(4) 2_655 2_545 ?
 O028 Ba05 O02T 146.63(11) . 2_545 ?
 O028 Ba05 O02T 146.64(9) 2_655 3_765 ?
 O028 Ba05 O02T 110.2(4) . 1_565 ?
 O028 Ba05 O02T 146.64(10) 3_665 2_545 ?
 O028 Ba05 O02T 146.64(11) 2_655 1_565 ?
 O028 Ba05 O02T 146.63(9) . 3_765 ?
 O028 Ba05 O02T 146.64(10) 3_665 1_565 ?
 O028 Ba05 O0AA 94.6(2) 3_665 2_655 ?
 O028 Ba05 O0AA 124.3(3) . 2_545 ?
 O028 Ba05 O0AA 124.3(3) 3_665 1_565 ?
 O028 Ba05 O0AA 62.3(3) 3_665 3_765 ?
 O028 Ba05 O0AA 94.6(3) . 3_765 ?
 O028 Ba05 O0AA 124.3(2) 2_655 3_765 ?
 O028 Ba05 O0AA 62.2(3) . 2_655 ?
 O028 Ba05 O0AA 124.3(3) 3_665 3_665 ?
 O028 Ba05 O0AA 94.6(2) 3_665 2_545 ?
 O028 Ba05 O0AA 62.3(3) 2_655 3_665 ?
 O028 Ba05 O0AA 62.2(3) . 1_565 ?
 O028 Ba05 O0AA 124.3(2) . . ?
 O028 Ba05 O0AA 94.56(17) 2_655 1_565 ?
 O028 Ba05 O0AA 62.3(3) 3_665 . ?
 O028 Ba05 O0AA 94.6(3) 2_655 . ?
 O028 Ba05 O0AA 124.3(3) 2_655 2_655 ?
 O028 Ba05 O0AA 94.56(17) . 3_665 ?
 O028 Ba05 O0AA 62.3(3) 2_655 2_545 ?
 O02T Ba05 O02T 56.6(3) 3_765 1_565 ?
 O02T Ba05 O02T 56.6(3) 3_765 2_545 ?
 O02T Ba05 O02T 56.6(3) 2_545 1_565 ?
 O0AA Ba05 O02T 57.1(2) 3_665 2_545 ?
 O0AA Ba05 O02T 113.7(2) 2_545 1_565 ?
 O0AA Ba05 O02T 87.54(18) 2_545 3_765 ?
 O0AA Ba05 O02T 57.1(3) 2_655 1_565 ?
 O0AA Ba05 O02T 113.7(2) 1_565 3_765 ?
 O0AA Ba05 O02T 57.1(2) 3_765 3_765 ?
 O0AA Ba05 O02T 113.7(2) 3_665 3_765 ?
 O0AA Ba05 O02T 87.5(2) . 2_545 ?
 O0AA Ba05 O02T 87.54(18) 2_655 3_765 ?
 O0AA Ba05 O02T 87.5(2) 3_765 1_565 ?
 O0AA Ba05 O02T 113.7(2) 3_765 2_545 ?
 O0AA Ba05 O02T 57.1(2) 1_565 1_565 ?
 O0AA Ba05 O02T 57.1(3) 2_545 2_545 ?
 O0AA Ba05 O02T 87.5(2) 3_665 1_565 ?
 O0AA Ba05 O02T 87.5(2) 1_565 2_545 ?
 O0AA Ba05 O02T 57.1(2) . 3_765 ?
 O0AA Ba05 O02T 113.7(2) 2_655 2_545 ?
 O0AA Ba05 O02T 113.6(2) . 1_565 ?
 O0AA Ba05 O0AA 170.7(3) 2_545 2_655 ?
 O0AA Ba05 O0AA 119.46(18) 3_665 . ?
 O0AA Ba05 O0AA 55.9(5) 1_565 2_655 ?
 O0AA Ba05 O0AA 55.9(5) 3_765 . ?
 O0AA Ba05 O0AA 55.9(4) 2_545 3_665 ?
 O0AA Ba05 O0AA 63.7(5) 2_545 . ?
 O0AA Ba05 O0AA 119.46(11) 2_655 . ?
 O0AA Ba05 O0AA 170.7(4) 1_565 . ?
 O0AA Ba05 O0AA 170.7(4) 3_765 3_665 ?
 O0AA Ba05 O0AA 63.7(4) 1_565 3_665 ?
 O0AA Ba05 O0AA 63.7(5) 3_765 2_655 ?
 O0AA Ba05 O0AA 119.46(6) 2_655 3_665 ?
 O0AA Ba05 O0AA 119.46(5) 3_765 2_545 ?
 O0AA Ba05 O0AA 119.46(6) 3_765 1_565 ?
 O0AA Ba05 O0AA 119.46(6) 2_545 1_565 ?
 O022 Ba06 O022 56.3(4) 1_455 3_675 ?
 O022 Ba06 O022 119.70(10) 3_785 2_755 ?
 O022 Ba06 O022 56.3(4) 2_755 . ?
 O022 Ba06 O022 119.71(4) 2_765 3_675 ?
 O022 Ba06 O022 119.70(15) 2_765 . ?
 O022 Ba06 O022 119.71(5) 1_455 3_785 ?
 O022 Ba06 O022 63.5(4) 3_785 . ?
 O022 Ba06 O022 56.3(4) 2_765 3_785 ?
 O022 Ba06 O022 172.8(4) 1_455 . ?
 O022 Ba06 O022 172.8(4) 3_675 3_785 ?
 O022 Ba06 O022 119.70(10) 3_675 . ?
 O022 Ba06 O022 119.71(15) 1_455 2_755 ?
 O022 Ba06 O022 172.8(4) 2_765 2_755 ?
 O022 Ba06 O022 63.5(4) 1_455 2_765 ?
 O022 Ba06 O022 63.5(4) 3_675 2_755 ?
 O022 Ba06 O030 57.6(2) 1_455 . ?
 O022 Ba06 O030 88.38(19) . 3_675 ?
 O022 Ba06 O030 57.6(2) 2_765 3_675 ?
 O022 Ba06 O030 88.4(2) 2_765 . ?
 O022 Ba06 O030 57.6(2) . 2_765 ?
 O022 Ba06 O030 57.6(3) 3_675 . ?
 O022 Ba06 O030 57.6(3) 3_785 3_675 ?
 O022 Ba06 O030 115.4(3) 3_785 . ?
 O022 Ba06 O030 57.6(2) 2_755 2_765 ?
 O022 Ba06 O030 88.40(19) 2_755 . ?
 O022 Ba06 O030 88.4(2) 1_455 3_675 ?
 O022 Ba06 O030 115.4(2) . . ?
 O022 Ba06 O030 115.4(3) 3_675 3_675 ?
 O022 Ba06 O030 115.4(3) 1_455 2_765 ?
 O022 Ba06 O030 115.4(2) 2_755 3_675 ?
 O022 Ba06 O030 115.4(2) 2_765 2_765 ?
 O022 Ba06 O030 88.40(18) 3_785 2_765 ?
 O022 Ba06 O030 88.40(18) 3_675 2_765 ?
 O027 Ba06 O022 61.4(3) 3_675 3_675 ?
 O027 Ba06 O022 93.6(2) . 3_675 ?
 O027 Ba06 O022 93.57(17) 3_675 2_765 ?
 O027 Ba06 O022 93.6(2) . 3_785 ?
 O027 Ba06 O022 123.3(3) . 2_765 ?
 O027 Ba06 O022 61.4(3) 2_765 3_785 ?
 O027 Ba06 O022 93.6(3) 2_765 . ?
 O027 Ba06 O022 123.3(3) 3_675 3_785 ?
 O027 Ba06 O022 123.3(3) 2_765 3_675 ?
 O027 Ba06 O022 123.3(3) . 1_455 ?
 O027 Ba06 O022 61.4(3) 2_765 2_765 ?
 O027 Ba06 O022 93.57(17) 2_765 1_455 ?
 O027 Ba06 O022 61.4(2) . . ?
 O027 Ba06 O022 61.4(3) 3_675 1_455 ?
 O027 Ba06 O022 123.3(2) 3_675 . ?
 O027 Ba06 O022 61.3(2) . 2_755 ?
 O027 Ba06 O022 123.3(2) 2_765 2_755 ?
 O027 Ba06 O022 93.6(3) 3_675 2_755 ?
 O027 Ba06 O027 62.0(3) . 3_675 ?
 O027 Ba06 O027 62.0(3) . 2_765 ?
 O027 Ba06 O027 62.0(3) 2_765 3_675 ?
 O027 Ba06 O030 109.6(4) 2_765 3_675 ?
 O027 Ba06 O030 146.41(10) 2_765 . ?
 O027 Ba06 O030 109.6(4) 3_675 . ?
 O027 Ba06 O030 146.42(8) 3_675 2_765 ?
 O027 Ba06 O030 146.41(9) . 3_675 ?
 O027 Ba06 O030 146.40(9) . . ?
 O027 Ba06 O030 146.42(10) 3_675 3_675 ?
 O027 Ba06 O030 109.6(2) . 2_765 ?
 O027 Ba06 O030 146.42(9) 2_765 2_765 ?
 O030 Ba06 O030 57.8(3) . 3_675 ?
 O030 Ba06 O030 57.8(3) . 2_765 ?
 O030 Ba06 O030 57.8(3) 2_765 3_675 ?
 O029 Ba07 O029 60.4(3) 1_545 2_775 ?
 O029 Ba07 O029 60.4(3) 3_465 1_545 ?
 O029 Ba07 O029 60.4(3) 3_465 2_775 ?
 O029 Ba07 O034 91.0(2) 1_545 . ?
 O029 Ba07 O034 58.3(2) 2_775 1_655 ?
 O029 Ba07 O034 58.3(3) 1_545 3_455 ?
 O029 Ba07 O034 118.7(2) 2_775 . ?
 O029 Ba07 O034 91.04(17) 2_775 2_665 ?
 O029 Ba07 O034 91.0(2) 3_465 3_565 ?
 O029 Ba07 O034 118.7(2) 3_465 1_655 ?
 O029 Ba07 O034 118.7(3) 1_545 3_565 ?
 O029 Ba07 O034 58.3(2) 1_545 2_665 ?
 O029 Ba07 O034 58.3(3) 2_775 3_565 ?
 O029 Ba07 O034 91.0(2) 3_465 3_455 ?
 O029 Ba07 O034 58.3(2) 3_465 2_675 ?
 O029 Ba07 O034 118.7(3) 2_775 3_455 ?
 O029 Ba07 O034 118.7(2) 1_545 2_675 ?
 O029 Ba07 O034 91.04(17) 1_545 1_655 ?
 O029 Ba07 O034 91.0(2) 2_775 2_675 ?
 O029 Ba07 O034 118.7(2) 3_465 2_665 ?
 O029 Ba07 O034 58.3(2) 3_465 . ?
 O034 Ba07 O034 54.7(4) . 2_675 ?
 O034 Ba07 O034 174.6(5) 2_675 2_665 ?
 O034 Ba07 O034 119.99(2) 3_455 1_655 ?
 O034 Ba07 O034 65.3(4) 3_565 2_675 ?
 O034 Ba07 O034 54.7(4) 3_565 1_655 ?
 O034 Ba07 O034 65.3(5) . 3_455 ?
 O034 Ba07 O034 65.3(4) 2_665 1_655 ?
 O034 Ba07 O034 174.6(4) 3_565 3_455 ?
 O034 Ba07 O034 174.6(5) . 1_655 ?
 O034 Ba07 O034 119.99(3) 2_675 3_455 ?
 O034 Ba07 O034 119.99(3) 2_675 1_655 ?
 O034 Ba07 O034 54.7(4) 2_665 3_455 ?
 O034 Ba07 O034 119.99(3) . 2_665 ?
 O034 Ba07 O034 119.99(3) 3_565 2_665 ?
 O034 Ba07 O034 119.99(3) . 3_565 ?
 O03F Ba07 O029 146.03(9) 3_565 3_465 ?
 O03F Ba07 O029 108.5(4) 2_665 1_545 ?
 O03F Ba07 O029 146.03(11) 2_665 2_775 ?
 O03F Ba07 O029 146.03(9) 2_665 3_465 ?
 O03F Ba07 O029 146.04(9) . 1_545 ?
 O03F Ba07 O029 108.5(2) . 3_465 ?
 O03F Ba07 O029 146.04(9) . 2_775 ?
 O03F Ba07 O029 146.03(11) 3_565 1_545 ?
 O03F Ba07 O029 108.5(4) 3_565 2_775 ?
 O03F Ba07 O034 59.1(3) 2_665 3_455 ?
 O03F Ba07 O034 120.2(3) 3_565 3_455 ?
 O03F Ba07 O034 59.2(3) . 2_675 ?
 O03F Ba07 O034 92.0(2) . 3_455 ?
 O03F Ba07 O034 92.0(2) 3_565 2_675 ?
 O03F Ba07 O034 59.1(3) 3_565 3_565 ?
 O03F Ba07 O034 120.2(3) . 2_665 ?
 O03F Ba07 O034 120.2(3) 2_665 3_565 ?
 O03F Ba07 O034 92.04(16) 2_665 1_655 ?
 O03F Ba07 O034 92.0(2) . 3_565 ?
 O03F Ba07 O034 120.2(2) 2_665 2_675 ?
 O03F Ba07 O034 92.1(2) 2_665 . ?
 O03F Ba07 O034 92.04(16) 3_565 2_665 ?
 O03F Ba07 O034 59.2(3) . . ?
 O03F Ba07 O034 120.2(2) 3_565 . ?
 O03F Ba07 O034 59.1(2) 2_665 2_665 ?
 O03F Ba07 O034 59.1(2) 3_565 1_655 ?
 O03F Ba07 O034 120.2(3) . 1_655 ?
 O03F Ba07 O03F 61.1(3) 3_565 . ?
 O03F Ba07 O03F 61.1(3) 2_665 . ?
 O03F Ba07 O03F 61.1(4) 3_565 2_665 ?
 O02B Ba08 O02B 61.6(4) 2_765 . ?
 O02B Ba08 O02B 61.6(4) 3_675 . ?
 O02B Ba08 O02B 61.6(4) 2_765 3_675 ?
 O02B Ba08 O02M 123.1(3) 3_675 2_765 ?
 O02B Ba08 O02M 94.0(2) 2_765 2_765 ?
 O02B Ba08 O02M 61.7(3) . 3_575 ?
 O02B Ba08 O02M 61.7(4) . 2_765 ?
 O02B Ba08 O02M 123.1(3) 2_765 3_575 ?
 O02B Ba08 O02M 61.6(3) 2_765 3_675 ?
 O02B Ba08 O02M 123.1(3) 3_675 1_545 ?
 O02B Ba08 O02M 94.0(3) 3_675 3_675 ?
 O02B Ba08 O02M 123.1(3) . 2_875 ?
 O02B Ba08 O02M 123.1(3) . 3_675 ?
 O02B Ba08 O02M 94.00(19) 3_675 3_575 ?
 O02B Ba08 O02M 123.1(3) 2_765 . ?
 O02B Ba08 O02M 61.6(3) 2_765 1_545 ?
 O02B Ba08 O02M 61.7(3) 3_675 . ?
 O02B Ba08 O02M 94.0(3) . 1_545 ?
 O02B Ba08 O02M 94.00(19) . . ?
 O02B Ba08 O02M 94.0(2) 2_765 2_875 ?
 O02B Ba08 O02M 61.6(4) 3_675 2_875 ?
 O02B Ba08 O031 110.1(3) 2_765 2_765 ?
 O02B Ba08 O031 110.1(3) . . ?
 O02B Ba08 O031 110.1(4) 3_675 3_675 ?
 O02B Ba08 O031 146.64(9) . 2_765 ?
 O02B Ba08 O031 146.63(11) 2_765 3_675 ?
 O02B Ba08 O031 146.63(11) 2_765 . ?
 O02B Ba08 O031 146.64(12) . 3_675 ?
 O02B Ba08 O031 146.63(12) 3_675 . ?
 O02B Ba08 O031 146.63(10) 3_675 2_765 ?
 O02M Ba08 O02M 55.5(5) 3_675 1_545 ?
 O02M Ba08 O02M 119.66(5) 2_765 . ?
 O02M Ba08 O02M 119.66(5) 2_875 3_575 ?
 O02M Ba08 O02M 119.66(10) 2_765 3_675 ?
 O02M Ba08 O02M 64.3(6) 3_675 2_875 ?
 O02M Ba08 O02M 55.5(4) 2_765 3_575 ?
 O02M Ba08 O02M 55.5(5) . 2_875 ?
 O02M Ba08 O02M 119.66(17) 3_575 1_545 ?
 O02M Ba08 O02M 172.0(4) 2_765 2_875 ?
 O02M Ba08 O02M 172.0(4) 3_675 3_575 ?
 O02M Ba08 O02M 64.3(5) 2_765 1_545 ?
 O02M Ba08 O02M 64.3(4) . 3_575 ?
 O02M Ba08 O02M 172.0(5) . 1_545 ?
 O02M Ba08 O02M 119.66(11) 2_875 1_545 ?
 O02M Ba08 O02M 119.66(6) 3_675 . ?
 O02M Ba08 O031 57.5(3) 1_545 2_765 ?
 O02M Ba08 O031 88.4(2) 1_545 . ?
 O02M Ba08 O031 88.4(2) 2_875 2_765 ?
 O02M Ba08 O031 114.8(3) 2_765 3_675 ?
 O02M Ba08 O031 88.4(2) 2_765 2_765 ?
 O02M Ba08 O031 88.4(2) 3_675 3_675 ?
 O02M Ba08 O031 88.4(2) . . ?
 O02M Ba08 O031 57.4(2) . 3_675 ?
 O02M Ba08 O031 114.8(2) 3_675 . ?
 O02M Ba08 O031 57.5(3) 2_875 3_675 ?
 O02M Ba08 O031 57.5(3) 3_675 2_765 ?
 O02M Ba08 O031 88.4(2) 3_575 3_675 ?
 O02M Ba08 O031 114.8(2) 3_575 2_765 ?
 O02M Ba08 O031 114.8(2) 1_545 3_675 ?
 O02M Ba08 O031 57.4(3) 2_765 . ?
 O02M Ba08 O031 114.8(3) 2_875 . ?
 O02M Ba08 O031 57.4(2) 3_575 . ?
 O02M Ba08 O031 114.8(2) . 2_765 ?
 O031 Ba08 O031 57.4(3) . 2_765 ?
 O031 Ba08 O031 57.4(3) 3_675 2_765 ?
 O031 Ba08 O031 57.4(3) . 3_675 ?
 O02M Ba09 O02M 57.5(3) 1_545 2_765 ?
 O02M Ba09 O02M 57.5(4) 3_565 1_545 ?
 O02M Ba09 O02M 57.5(3) 3_565 2_765 ?
 O02N Ba09 O02M 109.8(4) 3_665 1_545 ?
 O02N Ba09 O02M 146.48(9) . 3_565 ?
 O02N Ba09 O02M 146.47(11) 2_655 1_545 ?
 O02N Ba09 O02M 109.8(4) 2_655 3_565 ?
 O02N Ba09 O02M 146.48(9) . 1_545 ?
 O02N Ba09 O02M 146.47(9) 2_655 2_765 ?
 O02N Ba09 O02M 146.47(9) 3_665 2_765 ?
 O02N Ba09 O02M 146.47(11) 3_665 3_565 ?
 O02N Ba09 O02M 109.8(2) . 2_765 ?
 O02N Ba09 O02N 62.1(3) 3_665 . ?
 O02N Ba09 O02N 62.1(3) 2_655 . ?
 O02N Ba09 O02N 62.1(4) 3_665 2_655 ?
 O02N Ba09 O031 94.07(17) 2_655 3_665 ?
 O02N Ba09 O031 123.7(3) . 1_545 ?
 O02N Ba09 O031 123.7(3) 2_655 2_765 ?
 O02N Ba09 O031 94.1(2) . 2_655 ?
 O02N Ba09 O031 94.1(2) 2_655 3_565 ?
 O02N Ba09 O031 61.8(3) 2_655 1_545 ?
 O02N Ba09 O031 61.8(2) . 3_565 ?
 O02N Ba09 O031 61.8(3) 3_665 3_665 ?
 O02N Ba09 O031 94.1(2) 3_665 . ?
 O02N Ba09 O031 123.7(3) . 3_665 ?
 O02N Ba09 O031 123.8(2) 2_655 . ?
 O02N Ba09 O031 61.8(3) 2_655 2_655 ?
 O02N Ba09 O031 61.8(3) . . ?
 O02N Ba09 O031 61.8(3) 3_665 2_765 ?
 O02N Ba09 O031 94.07(17) 3_665 1_545 ?
 O02N Ba09 O031 94.1(2) . 2_765 ?
 O02N Ba09 O031 123.7(2) 3_665 3_565 ?
 O02N Ba09 O031 123.7(3) 3_665 2_655 ?
 O031 Ba09 O02M 57.2(2) 1_545 3_565 ?
 O031 Ba09 O02M 57.2(2) . 2_765 ?
 O031 Ba09 O02M 114.7(2) 3_665 2_765 ?
 O031 Ba09 O02M 88.0(2) 3_665 3_565 ?
 O031 Ba09 O02M 88.01(19) . 1_545 ?
 O031 Ba09 O02M 57.2(3) 2_655 3_565 ?
 O031 Ba09 O02M 88.03(18) 2_765 2_765 ?
 O031 Ba09 O02M 114.7(3) 2_765 3_565 ?
 O031 Ba09 O02M 114.7(2) 3_565 1_545 ?
 O031 Ba09 O02M 88.03(19) 3_565 3_565 ?
 O031 Ba09 O02M 114.7(2) 1_545 2_765 ?
 O031 Ba09 O02M 114.6(2) . 3_565 ?
 O031 Ba09 O02M 88.03(18) 2_655 2_765 ?
 O031 Ba09 O02M 88.0(2) 1_545 1_545 ?
 O031 Ba09 O02M 57.2(2) 3_565 2_765 ?
 O031 Ba09 O02M 114.7(3) 2_655 1_545 ?
 O031 Ba09 O02M 57.2(3) 2_765 1_545 ?
 O031 Ba09 O02M 57.2(2) 3_665 1_545 ?
 O031 Ba09 O031 119.60(15) 1_545 3_565 ?
 O031 Ba09 O031 119.60(9) 2_765 3_565 ?
 O031 Ba09 O031 119.60(15) 3_665 . ?
 O031 Ba09 O031 63.7(4) 1_545 3_665 ?
 O031 Ba09 O031 119.60(9) 2_655 . ?
 O031 Ba09 O031 119.60(5) 1_545 2_765 ?
 O031 Ba09 O031 63.7(4) 2_655 3_565 ?
 O031 Ba09 O031 56.0(4) 3_665 2_765 ?
 O031 Ba09 O031 56.0(4) 3_565 . ?
 O031 Ba09 O031 171.8(3) 2_655 2_765 ?
 O031 Ba09 O031 56.0(4) 1_545 2_655 ?
 O031 Ba09 O031 171.7(4) 1_545 . ?
 O031 Ba09 O031 119.60(5) 3_665 2_655 ?
 O031 Ba09 O031 171.8(4) 3_665 3_565 ?
 O031 Ba09 O031 63.7(4) 2_765 . ?
 O02W Ba0A O02W 61.6(3) 3_375 2_795 ?
 O02W Ba0A O02W 61.6(4) 3_375 . ?
 O02W Ba0A O02W 61.6(3) 2_795 . ?
 O02W Ba0A O02Y 61.5(3) 3_375 2_795 ?
 O02W Ba0A O02Y 123.0(3) 2_795 1_565 ?
 O02W Ba0A O02Y 61.5(3) . 3_375 ?
 O02W Ba0A O02Y 93.5(2) 3_375 3_375 ?
 O02W Ba0A O02Y 123.0(3) 3_375 2_685 ?
 O02W Ba0A O02Y 61.5(3) 2_795 . ?
 O02W Ba0A O02Y 93.5(2) 2_795 2_685 ?
 O02W Ba0A O02Y 93.5(2) . 1_565 ?
 O02W Ba0A O02Y 61.5(3) . 2_685 ?
 O02W Ba0A O02Y 93.5(3) 2_795 2_795 ?
 O02W Ba0A O02Y 93.5(3) 3_375 3_475 ?
 O02W Ba0A O02Y 123.0(3) 2_795 3_375 ?
 O02W Ba0A O02Y 61.5(3) 2_795 3_475 ?
 O02W Ba0A O02Y 123.1(3) 3_375 . ?
 O02W Ba0A O02Y 123.0(3) . 3_475 ?
 O02W Ba0A O02Y 93.5(3) . . ?
 O02W Ba0A O02Y 61.5(3) 3_375 1_565 ?
 O02W Ba0A O02Y 123.0(3) . 2_795 ?
 O02W Ba0A O039 146.44(12) 3_375 . ?
 O02W Ba0A O039 146.44(12) . 3_375 ?
 O02W Ba0A O039 109.6(3) 2_795 2_795 ?
 O02W Ba0A O039 146.44(9) 2_795 . ?
 O02W Ba0A O039 146.44(10) 3_375 2_795 ?
 O02W Ba0A O039 109.6(4) 3_375 3_375 ?
 O02W Ba0A O039 146.44(10) . 2_795 ?
 O02W Ba0A O039 146.44(10) 2_795 3_375 ?
 O02W Ba0A O039 109.6(4) . . ?
 O02Y Ba0A O02Y 56.4(5) 1_565 2_795 ?
 O02Y Ba0A O02Y 119.72(6) 3_475 1_565 ?
 O02Y Ba0A O02Y 119.72(5) 2_795 3_375 ?
 O02Y Ba0A O02Y 63.4(5) 2_685 . ?
 O02Y Ba0A O02Y 63.4(5) 3_475 2_795 ?
 O02Y Ba0A O02Y 56.4(5) 3_475 . ?
 O02Y Ba0A O02Y 119.72(5) 2_685 1_565 ?
 O02Y Ba0A O02Y 172.9(5) 1_565 . ?
 O02Y Ba0A O02Y 173.0(5) 3_475 3_375 ?
 O02Y Ba0A O02Y 119.72(10) 2_795 . ?
 O02Y Ba0A O02Y 63.4(4) 1_565 3_375 ?
 O02Y Ba0A O02Y 119.72(16) 3_375 . ?
 O02Y Ba0A O02Y 173.0(4) 2_685 2_795 ?
 O02Y Ba0A O02Y 119.72(10) 2_685 3_475 ?
 O02Y Ba0A O02Y 56.4(4) 2_685 3_375 ?
 O02Y Ba0A O039 57.4(3) . 2_795 ?
 O02Y Ba0A O039 57.5(3) 2_685 . ?
 O02Y Ba0A O039 57.5(3) 3_475 2_795 ?
 O02Y Ba0A O039 115.6(3) 3_475 . ?
 O02Y Ba0A O039 88.4(2) . . ?
 O02Y Ba0A O039 115.6(3) 2_685 3_375 ?
 O02Y Ba0A O039 88.4(2) 2_795 2_795 ?
 O02Y Ba0A O039 88.4(2) 3_475 3_375 ?
 O02Y Ba0A O039 57.5(3) 3_375 . ?
 O02Y Ba0A O039 57.5(3) 1_565 3_375 ?
 O02Y Ba0A O039 88.4(2) 2_685 2_795 ?
 O02Y Ba0A O039 57.5(3) 2_795 3_375 ?
 O02Y Ba0A O039 115.6(3) 1_565 2_795 ?
 O02Y Ba0A O039 88.4(2) 3_375 3_375 ?
 O02Y Ba0A O039 115.6(3) 3_375 2_795 ?
 O02Y Ba0A O039 88.4(2) 1_565 . ?
 O02Y Ba0A O039 115.6(3) 2_795 . ?
 O02Y Ba0A O039 115.6(3) . 3_375 ?
 O039 Ba0A O039 58.2(3) . 2_795 ?
 O039 Ba0A O039 58.2(3) 3_375 2_795 ?
 O039 Ba0A O039 58.2(4) . 3_375 ?
 O02D Fe5A O02D 84.6(5) 3_675 . ?
 O02D Fe5A O02D 84.6(4) 2_765 . ?
 O02D Fe5A O02D 84.6(4) 3_675 2_765 ?
 O02K Fe5A O02D 93.8(3) 2_765 3_675 ?
 O02K Fe5A O02D 93.9(3) . 2_765 ?
 O02K Fe5A O02D 93.9(3) 2_765 . ?
 O02K Fe5A O02D 93.9(5) 3_675 . ?
 O02K Fe5A O02D 177.9(5) . . ?
 O02K Fe5A O02D 93.9(5) . 3_675 ?
 O02K Fe5A O02D 177.9(4) 3_675 3_675 ?
 O02K Fe5A O02D 177.9(4) 2_765 2_765 ?
 O02K Fe5A O02D 93.8(3) 3_675 2_765 ?
 O02K Fe5A O02K 87.7(4) 3_675 . ?
 O02K Fe5A O02K 87.7(4) 2_765 . ?
 O02K Fe5A O02K 87.7(4) 3_675 2_765 ?
 Ba06 Fe3A Ba01 74.372(15) 1_455 1_345 ?
 Ba06 Fe3A Ba01 179.65(9) . 1_345 ?
 Ba06 Fe3A Ba01 74.371(15) 1_445 1_345 ?
 Ba06 Fe3A Ba06 105.82(5) 1_445 . ?
 Ba06 Fe3A Ba06 105.82(5) 1_455 . ?
 Ba06 Fe3A Ba06 105.83(5) 1_455 1_445 ?
 Fe11 Fe3A Ba01 113.27(5) 1_455 1_345 ?
 Fe11 Fe3A Ba06 67.10(5) 1_455 1_445 ?
 Fe11 Fe3A Ba06 67.10(5) 1_455 1_455 ?
 Fe11 Fe3A Ba06 67.08(5) 1_455 . ?
 Fe1B Fe3A Ba01 66.73(5) . 1_345 ?
 Fe1B Fe3A Ba06 112.90(5) . 1_455 ?
 Fe1B Fe3A Ba06 112.90(5) . 1_445 ?
 Fe1B Fe3A Ba06 112.92(5) . . ?
 Fe1B Fe3A Fe11 180.0 . 1_455 ?
 O022 Fe3A Ba01 61.7(3) 2_655 1_345 ?
 O022 Fe3A Ba01 127.26(3) 3_675 1_345 ?
 O022 Fe3A Ba01 127.26(4) 1_455 1_345 ?
 O022 Fe3A Ba06 118.7(3) 3_675 1_455 ?
 O022 Fe3A Ba06 52.94(4) 2_655 1_445 ?
 O022 Fe3A Ba06 52.93(4) 1_455 . ?
 O022 Fe3A Ba06 118.6(3) 2_655 . ?
 O022 Fe3A Ba06 118.7(3) 1_455 1_445 ?
 O022 Fe3A Ba06 52.93(3) 3_675 . ?
 O022 Fe3A Ba06 52.94(3) 2_655 1_455 ?
 O022 Fe3A Ba06 52.94(3) 3_675 1_445 ?
 O022 Fe3A Ba06 52.94(4) 1_455 1_455 ?
 O022 Fe3A Fe11 51.6(3) 3_675 1_455 ?
 O022 Fe3A Fe11 51.6(3) 1_455 1_455 ?
 O022 Fe3A Fe11 51.6(3) 2_655 1_455 ?
 O022 Fe3A Fe1B 128.4(3) 3_675 . ?
 O022 Fe3A Fe1B 128.4(3) 2_655 . ?
 O022 Fe3A Fe1B 128.4(3) 1_455 . ?
 O022 Fe3A O022 85.4(4) 2_655 3_675 ?
 O022 Fe3A O022 85.4(5) 1_455 2_655 ?
 O022 Fe3A O022 85.4(4) 1_455 3_675 ?
 O030 Fe3A Ba01 118.7(3) . 1_345 ?
 O030 Fe3A Ba01 52.76(4) 3_565 1_345 ?
 O030 Fe3A Ba01 52.76(3) 2_665 1_345 ?
 O030 Fe3A Ba06 127.05(3) 2_665 1_445 ?
 O030 Fe3A Ba06 60.9(3) 3_565 1_445 ?
 O030 Fe3A Ba06 60.9(3) . . ?
 O030 Fe3A Ba06 60.9(3) 2_665 1_455 ?
 O030 Fe3A Ba06 127.05(4) . 1_455 ?
 O030 Fe3A Ba06 127.06(4) 3_565 . ?
 O030 Fe3A Ba06 127.05(4) . 1_445 ?
 O030 Fe3A Ba06 127.05(4) 3_565 1_455 ?
 O030 Fe3A Ba06 127.06(3) 2_665 . ?
 O030 Fe3A Fe11 128.0(3) 2_665 1_455 ?
 O030 Fe3A Fe11 128.0(3) . 1_455 ?
 O030 Fe3A Fe11 128.0(3) 3_565 1_455 ?
 O030 Fe3A Fe1B 52.0(3) 3_565 . ?
 O030 Fe3A Fe1B 52.0(3) . . ?
 O030 Fe3A Fe1B 52.0(3) 2_665 . ?
 O030 Fe3A O022 94.3(3) 2_665 2_655 ?
 O030 Fe3A O022 94.3(5) . 1_455 ?
 O030 Fe3A O022 94.3(3) 2_665 1_455 ?
 O030 Fe3A O022 94.3(3) 3_565 3_675 ?
 O030 Fe3A O022 94.3(3) . 3_675 ?
 O030 Fe3A O022 94.3(5) 3_565 2_655 ?
 O030 Fe3A O022 179.6(5) . 2_655 ?
 O030 Fe3A O022 179.6(4) 3_565 1_455 ?
 O030 Fe3A O022 179.6(4) 2_665 3_675 ?
 O030 Fe3A O030 86.0(5) . 3_565 ?
 O030 Fe3A O030 86.0(4) . 2_665 ?
 O030 Fe3A O030 86.0(5) 2_665 3_565 ?
 Ba04 Fe0I Ba04 118.67(2) . 1_565 ?
 Ba04 Fe0I Ba04 118.67(2) . 1_665 ?
 Ba04 Fe0I Ba04 118.67(2) 1_665 1_565 ?
 Ba05 Fe0I Ba04 83.34(5) . . ?
 Ba05 Fe0I Ba04 83.33(5) . 1_565 ?
 Ba05 Fe0I Ba04 83.33(5) . 1_665 ?
 O01X Fe0I Ba04 96.67(5) . 1_565 ?
 O01X Fe0I Ba04 96.66(5) . . ?
 O01X Fe0I Ba04 96.67(5) . 1_665 ?
 O01X Fe0I Ba05 180.0 . . ?
 O02T Fe0I Ba04 59.44(4) 1_565 1_565 ?
 O02T Fe0I Ba04 59.44(4) 2_545 1_565 ?
 O02T Fe0I Ba04 59.44(2) 3_765 1_665 ?
 O02T Fe0I Ba04 59.44(3) 1_565 1_665 ?
 O02T Fe0I Ba04 155.6(3) 3_765 1_565 ?
 O02T Fe0I Ba04 155.6(3) 1_565 . ?
 O02T Fe0I Ba04 59.44(3) 2_545 . ?
 O02T Fe0I Ba04 59.44(2) 3_765 . ?
 O02T Fe0I Ba04 155.6(3) 2_545 1_665 ?
 O02T Fe0I Ba05 72.3(3) 1_565 . ?
 O02T Fe0I Ba05 72.3(3) 3_765 . ?
 O02T Fe0I Ba05 72.3(3) 2_545 . ?
 O02T Fe0I O01X 107.7(3) 3_765 . ?
 O02T Fe0I O01X 107.7(3) 1_565 . ?
 O02T Fe0I O01X 107.7(3) 2_545 . ?
 O02T Fe0I O02T 111.2(3) 1_565 2_545 ?
 O02T Fe0I O02T 111.2(3) 3_765 2_545 ?
 O02T Fe0I O02T 111.2(3) 3_765 1_565 ?
 Fe4A Fe4A Ba06 67.18(2) 3_675 . ?
 Fe4A Fe4A Ba06 67.18(2) 2_765 . ?
 Fe4A Fe4A Fe4A 60.000(12) 2_765 3_675 ?
 O027 Fe4A Ba06 47.8(3) 3_675 . ?
 O027 Fe4A Ba06 47.7(2) . . ?
 O027 Fe4A Fe4A 90.0(2) . 3_675 ?
 O027 Fe4A Fe4A 90.0(3) 3_675 2_765 ?
 O027 Fe4A Fe4A 43.3(3) 3_675 3_675 ?
 O027 Fe4A Fe4A 43.3(2) . 2_765 ?
 O027 Fe4A O027 93.5(6) 3_675 . ?
 O027 Fe4A O02Q 94.6(3) . 1_445 ?
 O027 Fe4A O02Q 94.6(4) 3_675 1_445 ?
 O027 Fe4A O033 88.2(3) . . ?
 O027 Fe4A O033 88.2(3) 3_675 . ?
 O027 Fe4A O038 174.7(4) 3_675 . ?
 O027 Fe4A O038 91.8(4) 3_675 2_655 ?
 O027 Fe4A O038 174.8(3) . 2_655 ?
 O027 Fe4A O038 91.8(4) . . ?
 O02Q Fe4A Ba06 85.6(4) 1_445 . ?
 O02Q Fe4A Fe4A 137.9(3) 1_445 3_675 ?
 O02Q Fe4A Fe4A 137.9(3) 1_445 2_765 ?
 O02Q Fe4A O033 175.9(5) 1_445 . ?
 O02Q Fe4A O038 85.1(4) 1_445 2_655 ?
 O02Q Fe4A O038 85.1(4) 1_445 . ?
 O033 Fe4A Ba06 98.5(3) . . ?
 O033 Fe4A Fe4A 44.9(2) . 2_765 ?
 O033 Fe4A Fe4A 44.9(2) . 3_675 ?
 O033 Fe4A O038 91.8(3) . . ?
 O033 Fe4A O038 91.8(3) . 2_655 ?
 O038 Fe4A Ba06 137.4(2) . . ?
 O038 Fe4A Ba06 137.4(2) 2_655 . ?
 O038 Fe4A Fe4A 93.7(3) 2_655 3_675 ?
 O038 Fe4A Fe4A 93.7(4) . 2_765 ?
 O038 Fe4A Fe4A 136.58(16) . 3_675 ?
 O038 Fe4A Fe4A 136.59(17) 2_655 2_765 ?
 O038 Fe4A O038 83.0(5) 2_655 . ?
 Fe0L Fe0L Ba04 67.18(2) 2_755 1_665 ?
 Fe0L Fe0L Ba04 67.18(2) 3_775 1_665 ?
 Fe0L Fe0L Fe0L 60.0 3_775 2_755 ?
 O01X Fe0L Ba04 85.9(4) . 1_665 ?
 O01X Fe0L Fe0L 138.1(2) . 2_755 ?
 O01X Fe0L Fe0L 138.1(2) . 3_775 ?
 O01X Fe0L O02R 84.8(4) . 3_675 ?
 O01X Fe0L O02R 84.8(4) . 2_755 ?
 O01X Fe0L O03D 176.0(5) . . ?
 O02R Fe0L Ba04 137.3(2) 2_755 1_665 ?
 O02R Fe0L Ba04 137.3(2) 3_675 1_665 ?
 O02R Fe0L Fe0L 93.7(3) 3_675 3_775 ?
 O02R Fe0L Fe0L 93.7(2) 2_755 2_755 ?
 O02R Fe0L Fe0L 136.69(15) 3_675 2_755 ?
 O02R Fe0L Fe0L 136.69(17) 2_755 3_775 ?
 O02R Fe0L O02R 83.0(5) 3_675 2_755 ?
 O03D Fe0L Ba04 98.2(3) . 1_665 ?
 O03D Fe0L Fe0L 44.6(2) . 2_755 ?
 O03D Fe0L Fe0L 44.6(2) . 3_775 ?
 O03D Fe0L O02R 92.2(3) . 2_755 ?
 O03D Fe0L O02R 92.2(3) . 3_675 ?
 O1 Fe0L Ba04 47.5(3) 3_775 1_665 ?
 O1 Fe0L Ba04 47.5(3) . 1_665 ?
 O1 Fe0L Fe0L 43.5(2) 3_775 3_775 ?
 O1 Fe0L Fe0L 90.0(4) . 3_775 ?
 O1 Fe0L Fe0L 90.0(3) 3_775 2_755 ?
 O1 Fe0L Fe0L 43.5(3) . 2_755 ?
 O1 Fe0L O01X 94.6(4) . . ?
 O1 Fe0L O01X 94.7(3) 3_775 . ?
 O1 Fe0L O02R 92.0(4) . 2_755 ?
 O1 Fe0L O02R 175.0(5) . 3_675 ?
 O1 Fe0L O02R 92.0(4) 3_775 3_675 ?
 O1 Fe0L O02R 175.0(4) 3_775 2_755 ?
 O1 Fe0L O03D 88.1(3) 3_775 . ?
 O1 Fe0L O03D 88.1(3) . . ?
 O1 Fe0L O1 93.0(6) 3_775 . ?
 O02U Fe0M O02U 84.3(4) 19_596 21_776 ?
 O02U Fe0M O02U 95.7(5) 19_596 3_375 ?
 O02U Fe0M O02U 180.0(4) 20_356 2_795 ?
 O02U Fe0M O02U 95.7(6) 20_356 3_375 ?
 O02U Fe0M O02U 180.0(4) . 19_596 ?
 O02U Fe0M O02U 95.6(5) . 20_356 ?
 O02U Fe0M O02U 84.3(4) 20_356 19_596 ?
 O02U Fe0M O02U 84.4(4) . 3_375 ?
 O02U Fe0M O02U 95.7(4) 2_795 19_596 ?
 O02U Fe0M O02U 84.3(5) 2_795 3_375 ?
 O02U Fe0M O02U 95.6(5) . 21_776 ?
 O02U Fe0M O02U 180.0(4) 21_776 3_375 ?
 O02U Fe0M O02U 84.3(5) 20_356 21_776 ?
 O02U Fe0M O02U 95.7(6) 2_795 21_776 ?
 O02U Fe0M O02U 84.4(4) . 2_795 ?
 O2 Fe0N O2 84.5(4) 25_766 27_546 ?
 O2 Fe0N O2 84.5(5) 3_775 2_755 ?
 O2 Fe0N O2 84.5(5) 3_775 . ?
 O2 Fe0N O2 84.5(4) 26_566 27_546 ?
 O2 Fe0N O2 95.5(7) 26_566 . ?
 O2 Fe0N O2 84.5(5) 2_755 . ?
 O2 Fe0N O2 95.5(5) 27_546 2_755 ?
 O2 Fe0N O2 95.5(4) 26_566 3_775 ?
 O2 Fe0N O2 180.0(4) 25_766 . ?
 O2 Fe0N O2 180.0(4) 27_546 3_775 ?
 O2 Fe0N O2 95.5(5) 27_546 . ?
 O2 Fe0N O2 95.5(7) 25_766 2_755 ?
 O2 Fe0N O2 84.5(5) 25_766 26_566 ?
 O2 Fe0N O2 180.0(4) 26_566 2_755 ?
 O2 Fe0N O2 95.5(4) 25_766 3_775 ?
 Ba04 Fe0O Ba04 105.72(5) 1_655 1_665 ?
 Ba04 Fe0O Ba04 105.72(5) 1_665 . ?
 Ba04 Fe0O Ba04 105.72(5) 1_655 . ?
 Ba04 Fe0O Ba05 74.451(16) . . ?
 Ba04 Fe0O Ba05 74.446(16) 1_665 . ?
 Ba04 Fe0O Ba05 179.70(9) 1_655 . ?
 Fe0W Fe0O Ba04 67.00(5) . 1_655 ?
 Fe0W Fe0O Ba04 66.99(5) . . ?
 Fe0W Fe0O Ba04 67.00(5) . 1_665 ?
 Fe0W Fe0O Ba05 113.30(5) . . ?
 Fe0W Fe0O Fe1D 180.0 . 1_545 ?
 Fe1D Fe0O Ba04 113.00(5) 1_545 1_655 ?
 Fe1D Fe0O Ba04 113.01(5) 1_545 . ?
 Fe1D Fe0O Ba04 113.00(5) 1_545 1_665 ?
 Fe1D Fe0O Ba05 66.70(5) 1_545 . ?
 O02T Fe0O Ba04 118.8(3) 3_765 1_655 ?
 O02T Fe0O Ba04 118.7(3) . 1_665 ?
 O02T Fe0O Ba04 118.7(3) 2_645 . ?
 O02T Fe0O Ba04 52.89(3) 2_645 1_655 ?
 O02T Fe0O Ba04 52.89(3) 3_765 . ?
 O02T Fe0O Ba04 52.89(3) . 1_655 ?
 O02T Fe0O Ba04 52.89(4) . . ?
 O02T Fe0O Ba04 52.89(4) 2_645 1_665 ?
 O02T Fe0O Ba04 52.89(3) 3_765 1_665 ?
 O02T Fe0O Ba05 127.27(4) 2_645 . ?
 O02T Fe0O Ba05 61.5(3) 3_765 . ?
 O02T Fe0O Ba05 127.27(3) . . ?
 O02T Fe0O Fe0W 51.8(3) 3_765 . ?
 O02T Fe0O Fe0W 51.8(3) 2_645 . ?
 O02T Fe0O Fe0W 51.7(3) . . ?
 O02T Fe0O Fe1D 128.2(3) 3_765 1_545 ?
 O02T Fe0O Fe1D 128.3(3) . 1_545 ?
 O02T Fe0O Fe1D 128.2(3) 2_645 1_545 ?
 O02T Fe0O O02T 85.7(5) 2_645 . ?
 O02T Fe0O O02T 85.7(5) 3_765 . ?
 O02T Fe0O O02T 85.7(5) 3_765 2_645 ?
 O0AA Fe0O Ba04 127.10(4) . 1_655 ?
 O0AA Fe0O Ba04 127.10(4) . 1_665 ?
 O0AA Fe0O Ba04 60.9(3) 2_645 1_655 ?
 O0AA Fe0O Ba04 127.10(4) 3_765 1_655 ?
 O0AA Fe0O Ba04 127.11(3) 2_645 . ?
 O0AA Fe0O Ba04 127.10(3) 2_645 1_665 ?
 O0AA Fe0O Ba04 60.9(3) . . ?
 O0AA Fe0O Ba04 61.0(3) 3_765 1_665 ?
 O0AA Fe0O Ba04 127.11(4) 3_765 . ?
 O0AA Fe0O Ba05 52.74(4) 3_765 . ?
 O0AA Fe0O Ba05 118.7(3) 2_645 . ?
 O0AA Fe0O Ba05 52.74(4) . . ?
 O0AA Fe0O Fe0W 128.0(3) 2_645 . ?
 O0AA Fe0O Fe0W 127.9(3) . . ?
 O0AA Fe0O Fe0W 128.0(3) 3_765 . ?
 O0AA Fe0O Fe1D 52.0(3) 3_765 1_545 ?
 O0AA Fe0O Fe1D 52.0(3) 2_645 1_545 ?
 O0AA Fe0O Fe1D 52.1(3) . 1_545 ?
 O0AA Fe0O O02T 94.1(4) 2_645 . ?
 O0AA Fe0O O02T 179.7(4) 2_645 3_765 ?
 O0AA Fe0O O02T 94.1(3) . 3_765 ?
 O0AA Fe0O O02T 94.1(5) . . ?
 O0AA Fe0O O02T 179.7(4) . 2_645 ?
 O0AA Fe0O O02T 179.7(5) 3_765 . ?
 O0AA Fe0O O02T 94.1(4) 2_645 2_645 ?
 O0AA Fe0O O02T 94.1(3) 3_765 3_765 ?
 O0AA Fe0O O02T 94.1(5) 3_765 2_645 ?
 O0AA Fe0O O0AA 86.2(4) . 2_645 ?
 O0AA Fe0O O0AA 86.1(4) 3_765 2_645 ?
 O0AA Fe0O O0AA 86.2(5) . 3_765 ?
 Ba02 Fe0P Ba02 106.70(5) 1_565 1_465 ?
 Ba02 Fe0P Ba02 106.71(5) 1_455 1_565 ?
 Ba02 Fe0P Ba02 106.70(5) 1_455 1_465 ?
 Fe0U Fe0P Ba02 67.89(5) . 1_565 ?
 Fe0U Fe0P Ba02 67.89(5) . 1_455 ?
 Fe0U Fe0P Ba02 67.89(5) . 1_465 ?
 O02I Fe0P Ba02 126.05(5) . 1_565 ?
 O02I Fe0P Ba02 51.6(3) 3_575 1_465 ?
 O02I Fe0P Ba02 126.05(4) 2_775 1_465 ?
 O02I Fe0P Ba02 51.6(3) . 1_455 ?
 O02I Fe0P Ba02 126.05(5) 2_775 1_455 ?
 O02I Fe0P Ba02 126.05(4) . 1_465 ?
 O02I Fe0P Ba02 126.05(4) 3_575 1_455 ?
 O02I Fe0P Ba02 126.05(4) 3_575 1_565 ?
 O02I Fe0P Ba02 51.6(3) 2_775 1_565 ?
 O02I Fe0P Fe0U 119.5(3) 2_775 . ?
 O02I Fe0P Fe0U 119.5(3) 3_575 . ?
 O02I Fe0P Fe0U 119.5(3) . . ?
 O02I Fe0P O02I 97.8(4) 2_775 3_575 ?
 O02I Fe0P O02I 97.9(4) . 3_575 ?
 O02I Fe0P O02I 97.9(3) . 2_775 ?
 O02I Fe0P O02X 90.7(3) 3_575 1_455 ?
 O02I Fe0P O02X 90.7(3) . 2_765 ?
 O02I Fe0P O02X 90.7(3) 3_575 3_685 ?
 O02I Fe0P O02X 166.9(4) . 3_685 ?
 O02I Fe0P O02X 166.9(4) 3_575 2_765 ?
 O02I Fe0P O02X 90.7(3) 2_775 2_765 ?
 O02I Fe0P O02X 90.7(4) . 1_455 ?
 O02I Fe0P O02X 166.9(5) 2_775 1_455 ?
 O02I Fe0P O02X 90.7(4) 2_775 3_685 ?
 O02X Fe0P Ba02 53.43(3) 2_765 1_565 ?
 O02X Fe0P Ba02 115.3(3) 2_765 1_465 ?
 O02X Fe0P Ba02 53.43(4) 3_685 1_465 ?
 O02X Fe0P Ba02 115.3(3) 1_455 1_565 ?
 O02X Fe0P Ba02 53.43(4) 1_455 1_465 ?
 O02X Fe0P Ba02 53.43(3) 3_685 1_565 ?
 O02X Fe0P Ba02 53.43(3) 1_455 1_455 ?
 O02X Fe0P Ba02 115.3(3) 3_685 1_455 ?
 O02X Fe0P Ba02 53.43(3) 2_765 1_455 ?
 O02X Fe0P Fe0U 47.4(3) 1_455 . ?
 O02X Fe0P Fe0U 47.4(2) 2_765 . ?
 O02X Fe0P Fe0U 47.4(3) 3_685 . ?
 O02X Fe0P O02X 79.3(4) 2_765 1_455 ?
 O02X Fe0P O02X 79.3(4) 2_765 3_685 ?
 O02X Fe0P O02X 79.3(5) 1_455 3_685 ?
 Ba01 Fe0Q Ba06 83.10(5) . . ?
 Ba01 Fe0Q Ba06 83.08(6) . 1_655 ?
 Ba01 Fe0Q Ba06 83.08(6) . 1_665 ?
 Ba06 Fe0Q Ba06 118.57(2) . 1_665 ?
 Ba06 Fe0Q Ba06 118.57(3) 1_655 1_665 ?
 Ba06 Fe0Q Ba06 118.57(2) . 1_655 ?
 O022 Fe0Q Ba01 72.3(3) 2_865 . ?
 O022 Fe0Q Ba01 72.3(3) 3_785 . ?
 O022 Fe0Q Ba01 72.3(3) . . ?
 O022 Fe0Q Ba06 155.4(3) 2_865 . ?
 O022 Fe0Q Ba06 155.4(3) 3_785 1_655 ?
 O022 Fe0Q Ba06 59.37(3) 2_865 1_665 ?
 O022 Fe0Q Ba06 59.38(2) 3_785 . ?
 O022 Fe0Q Ba06 155.3(3) . 1_665 ?
 O022 Fe0Q Ba06 59.38(3) . . ?
 O022 Fe0Q Ba06 59.37(2) 3_785 1_665 ?
 O022 Fe0Q Ba06 59.37(4) 2_865 1_655 ?
 O022 Fe0Q Ba06 59.37(4) . 1_655 ?
 O022 Fe0Q O022 111.2(3) 3_785 . ?
 O022 Fe0Q O022 111.2(3) 2_865 3_785 ?
 O022 Fe0Q O022 111.2(3) 2_865 . ?
 O02Q Fe0Q Ba01 180.0 . . ?
 O02Q Fe0Q Ba06 96.92(6) . 1_665 ?
 O02Q Fe0Q Ba06 96.92(6) . 1_655 ?
 O02Q Fe0Q Ba06 96.90(5) . . ?
 O02Q Fe0Q O022 107.7(4) . . ?
 O02Q Fe0Q O022 107.7(4) . 2_865 ?
 O02Q Fe0Q O022 107.7(3) . 3_785 ?
 Fe0R Fe0R Ba02 66.94(2) 2_665 1_455 ?
 Fe0R Fe0R Ba02 66.94(2) 3_565 1_455 ?
 Fe0R Fe0R Ba02 113.11(3) 2_765 1_455 ?
 Fe0R Fe0R Ba02 113.11(2) 3_675 1_455 ?
 Fe0R Fe0R Fe0R 179.945(6) 3_565 3_675 ?
 Fe0R Fe0R Fe0R 60.0 3_565 2_665 ?
 Fe0R Fe0R Fe0R 120.000(6) 2_665 3_675 ?
 Fe0R Fe0R Fe0R 120.000(2) 3_565 2_765 ?
 Fe0R Fe0R Fe0R 60.000(11) 3_675 2_765 ?
 Fe0R Fe0R Fe0R 179.945(4) 2_665 2_765 ?
 O025 Fe0R Ba02 87.0(4) . 1_455 ?
 O025 Fe0R Fe0R 138.7(2) . 2_665 ?
 O025 Fe0R Fe0R 41.4(2) . 3_675 ?
 O025 Fe0R Fe0R 138.7(2) . 3_565 ?
 O025 Fe0R Fe0R 41.4(2) . 2_765 ?
 O025 Fe0R O02F 174.8(6) . . ?
 O025 Fe0R O02K 86.0(4) . 3_675 ?
 O025 Fe0R O02K 86.0(4) . 2_765 ?
 O02F Fe0R Ba02 98.2(5) . 1_455 ?
 O02F Fe0R Fe0R 44.9(3) . 2_665 ?
 O02F Fe0R Fe0R 44.9(3) . 3_565 ?
 O02F Fe0R Fe0R 135.1(3) . 2_765 ?
 O02F Fe0R Fe0R 135.1(3) . 3_675 ?
 O02F Fe0R O02K 90.0(4) . 3_675 ?
 O02F Fe0R O02K 90.0(4) . 2_765 ?
 O02I Fe0R Ba02 50.5(3) . 1_455 ?
 O02I Fe0R Ba02 50.5(3) 3_565 1_455 ?
 O02I Fe0R Fe0R 41.4(3) . 2_665 ?
 O02I Fe0R Fe0R 89.8(4) . 3_675 ?
 O02I Fe0R Fe0R 90.3(3) 3_565 2_665 ?
 O02I Fe0R Fe0R 90.3(4) . 3_565 ?
 O02I Fe0R Fe0R 138.7(2) 3_565 3_675 ?
 O02I Fe0R Fe0R 89.8(3) 3_565 2_765 ?
 O02I Fe0R Fe0R 41.4(3) 3_565 3_565 ?
 O02I Fe0R Fe0R 138.6(3) . 2_765 ?
 O02I Fe0R O025 97.3(4) . . ?
 O02I Fe0R O025 97.3(3) 3_565 . ?
 O02I Fe0R O02F 86.1(4) . . ?
 O02I Fe0R O02F 86.1(4) 3_565 . ?
 O02I Fe0R O02I 98.0(7) 3_565 . ?
 O02I Fe0R O02K 90.6(4) 3_565 3_675 ?
 O02I Fe0R O02K 90.6(5) . 2_765 ?
 O02I Fe0R O02K 170.2(4) 3_565 2_765 ?
 O02I Fe0R O02K 170.3(4) . 3_675 ?
 O02K Fe0R Ba02 139.1(2) 2_765 1_455 ?
 O02K Fe0R Ba02 139.1(3) 3_675 1_455 ?
 O02K Fe0R Fe0R 45.29(16) 2_765 3_675 ?
 O02K Fe0R Fe0R 134.66(16) 2_765 3_565 ?
 O02K Fe0R Fe0R 45.29(15) 3_675 2_765 ?
 O02K Fe0R Fe0R 93.3(4) 3_675 3_565 ?
 O02K Fe0R Fe0R 93.3(3) 2_765 2_665 ?
 O02K Fe0R Fe0R 86.7(4) 3_675 3_675 ?
 O02K Fe0R Fe0R 134.66(15) 3_675 2_665 ?
 O02K Fe0R Fe0R 86.7(3) 2_765 2_765 ?
 O02K Fe0R O02K 80.5(5) 2_765 3_675 ?
 Ba04 Fe0S Ba05 83.03(5) . 1_545 ?
 Ba04 Fe0S Ba05 83.03(5) . 1_445 ?
 Ba04 Fe0S Ba05 83.01(5) . . ?
 Ba05 Fe0S Ba05 118.55(2) 1_445 1_545 ?
 Ba05 Fe0S Ba05 118.55(2) 1_445 . ?
 Ba05 Fe0S Ba05 118.55(2) 1_545 . ?
 O02C Fe0S Ba04 180.0 . . ?
 O02C Fe0S Ba05 96.99(5) . . ?
 O02C Fe0S Ba05 96.97(5) . 1_445 ?
 O02C Fe0S Ba05 96.97(5) . 1_545 ?
 O02C Fe0S O0AA 109.4(3) . 2_545 ?
 O02C Fe0S O0AA 109.4(3) . 3_655 ?
 O02C Fe0S O0AA 109.4(4) . . ?
 O0AA Fe0S Ba04 70.6(3) 2_545 . ?
 O0AA Fe0S Ba04 70.6(3) 3_655 . ?
 O0AA Fe0S Ba04 70.6(3) . . ?
 O0AA Fe0S Ba05 153.6(3) 2_545 1_545 ?
 O0AA Fe0S Ba05 153.6(3) 3_655 . ?
 O0AA Fe0S Ba05 59.44(4) 3_655 1_545 ?
 O0AA Fe0S Ba05 59.44(3) . . ?
 O0AA Fe0S Ba05 153.6(3) . 1_445 ?
 O0AA Fe0S Ba05 59.43(2) 2_545 . ?
 O0AA Fe0S Ba05 59.44(2) 2_545 1_445 ?
 O0AA Fe0S Ba05 59.44(3) 3_655 1_445 ?
 O0AA Fe0S Ba05 59.44(4) . 1_545 ?
 O0AA Fe0S O0AA 109.5(3) 2_545 3_655 ?
 O0AA Fe0S O0AA 109.5(3) 2_545 . ?
 O0AA Fe0S O0AA 109.5(3) 3_655 . ?
 Ba0A Fe0T Ba03 74.380(17) . . ?
 Ba0A Fe0T Ba03 74.391(17) 1_445 . ?
 Ba0A Fe0T Ba03 179.77(9) 1_455 . ?
 Ba0A Fe0T Ba0A 105.74(5) 1_455 1_445 ?
 Ba0A Fe0T Ba0A 105.75(5) . 1_445 ?
 Ba0A Fe0T Ba0A 105.75(5) . 1_455 ?
 Fe18 Fe0T Ba03 66.79(5) . . ?
 Fe18 Fe0T Ba0A 112.97(5) . . ?
 Fe18 Fe0T Ba0A 112.99(5) . 1_455 ?
 Fe18 Fe0T Ba0A 112.99(5) . 1_445 ?
 Fe1S Fe0T Ba03 113.21(5) . . ?
 Fe1S Fe0T Ba0A 67.01(5) . 1_455 ?
 Fe1S Fe0T Ba0A 67.03(5) . . ?
 Fe1S Fe0T Ba0A 67.01(5) . 1_445 ?
 Fe1S Fe0T Fe18 180.0 . . ?
 O02Y Fe0T Ba03 61.8(3) 2_685 . ?
 O02Y Fe0T Ba03 127.23(3) 1_455 . ?
 O02Y Fe0T Ba03 127.23(4) 3_375 . ?
 O02Y Fe0T Ba0A 52.89(4) 3_375 1_455 ?
 O02Y Fe0T Ba0A 52.90(4) 3_375 . ?
 O02Y Fe0T Ba0A 118.5(4) 3_375 1_445 ?
 O02Y Fe0T Ba0A 52.89(4) 1_455 1_445 ?
 O02Y Fe0T Ba0A 118.5(4) 1_455 . ?
 O02Y Fe0T Ba0A 52.89(3) 2_685 1_445 ?
 O02Y Fe0T Ba0A 52.90(3) 2_685 . ?
 O02Y Fe0T Ba0A 118.5(3) 2_685 1_455 ?
 O02Y Fe0T Ba0A 52.89(3) 1_455 1_455 ?
 O02Y Fe0T Fe18 128.6(4) 1_455 . ?
 O02Y Fe0T Fe18 128.6(3) 2_685 . ?
 O02Y Fe0T Fe18 128.6(4) 3_375 . ?
 O02Y Fe0T Fe1S 51.4(3) 1_455 . ?
 O02Y Fe0T Fe1S 51.4(3) 2_685 . ?
 O02Y Fe0T Fe1S 51.4(4) 3_375 . ?
 O02Y Fe0T O02Y 85.3(5) 3_375 2_685 ?
 O02Y Fe0T O02Y 85.3(5) 3_375 1_455 ?
 O02Y Fe0T O02Y 85.3(5) 1_455 2_685 ?
 O039 Fe0T Ba03 52.76(4) 3_265 . ?
 O039 Fe0T Ba03 118.0(3) 2_695 . ?
 O039 Fe0T Ba03 52.76(4) . . ?
 O039 Fe0T Ba0A 127.12(4) 3_265 1_455 ?
 O039 Fe0T Ba0A 61.7(4) . . ?
 O039 Fe0T Ba0A 127.10(4) 3_265 . ?
 O039 Fe0T Ba0A 61.7(4) 3_265 1_445 ?
 O039 Fe0T Ba0A 127.11(3) 2_695 . ?
 O039 Fe0T Ba0A 127.12(4) . 1_445 ?
 O039 Fe0T Ba0A 127.12(4) . 1_455 ?
 O039 Fe0T Ba0A 127.12(3) 2_695 1_445 ?
 O039 Fe0T Ba0A 61.7(3) 2_695 1_455 ?
 O039 Fe0T Fe18 51.3(4) . . ?
 O039 Fe0T Fe18 51.3(3) 3_265 . ?
 O039 Fe0T Fe18 51.3(3) 2_695 . ?
 O039 Fe0T Fe1S 128.7(4) . . ?
 O039 Fe0T Fe1S 128.7(3) 2_695 . ?
 O039 Fe0T Fe1S 128.7(3) 3_265 . ?
 O039 Fe0T O02Y 179.8(4) 2_695 2_685 ?
 O039 Fe0T O02Y 94.9(6) 3_265 1_455 ?
 O039 Fe0T O02Y 179.8(5) . 1_455 ?
 O039 Fe0T O02Y 94.9(4) 3_265 2_685 ?
 O039 Fe0T O02Y 94.9(6) . 3_375 ?
 O039 Fe0T O02Y 94.9(4) 2_695 1_455 ?
 O039 Fe0T O02Y 94.9(4) 2_695 3_375 ?
 O039 Fe0T O02Y 94.9(4) . 2_685 ?
 O039 Fe0T O02Y 179.8(6) 3_265 3_375 ?
 O039 Fe0T O039 85.0(5) 2_695 3_265 ?
 O039 Fe0T O039 85.0(5) . 2_695 ?
 O039 Fe0T O039 85.0(6) . 3_265 ?
 Ba02 Fe0U Ba02 106.44(5) 1_565 1_455 ?
 Ba02 Fe0U Ba02 106.44(5) 1_565 1_465 ?
 Ba02 Fe0U Ba02 106.44(5) 1_455 1_465 ?
 Fe0P Fe0U Ba02 67.65(5) . 1_455 ?
 Fe0P Fe0U Ba02 67.65(5) . 1_465 ?
 Fe0P Fe0U Ba02 67.65(5) . 1_565 ?
 O02J Fe0U Ba02 50.7(3) 2_765 1_455 ?
 O02J Fe0U Ba02 125.98(5) 2_765 1_565 ?
 O02J Fe0U Ba02 125.98(4) 3_685 1_465 ?
 O02J Fe0U Ba02 125.98(5) 3_685 1_455 ?
 O02J Fe0U Ba02 125.98(4) 2_765 1_465 ?
 O02J Fe0U Ba02 125.98(4) 1_455 1_455 ?
 O02J Fe0U Ba02 50.7(3) 1_455 1_465 ?
 O02J Fe0U Ba02 50.7(3) 3_685 1_565 ?
 O02J Fe0U Ba02 125.98(4) 1_455 1_565 ?
 O02J Fe0U Fe0P 118.3(3) 1_455 . ?
 O02J Fe0U Fe0P 118.3(3) 3_685 . ?
 O02J Fe0U Fe0P 118.3(3) 2_765 . ?
 O02J Fe0U O02J 99.4(3) 2_765 3_685 ?
 O02J Fe0U O02J 99.4(3) 3_685 1_455 ?
 O02J Fe0U O02J 99.4(3) 2_765 1_455 ?
 O02J Fe0U O02X 166.3(5) 3_685 1_455 ?
 O02J Fe0U O02X 89.5(3) 2_765 2_765 ?
 O02J Fe0U O02X 166.3(4) 1_455 2_765 ?
 O02J Fe0U O02X 89.5(3) 1_455 1_455 ?
 O02J Fe0U O02X 89.5(3) 3_685 2_765 ?
 O02J Fe0U O02X 166.3(4) 2_765 3_685 ?
 O02J Fe0U O02X 89.5(2) 3_685 3_685 ?
 O02J Fe0U O02X 89.5(3) 1_455 3_685 ?
 O02J Fe0U O02X 89.5(2) 2_765 1_455 ?
 O02X Fe0U Ba02 115.6(3) 3_685 1_455 ?
 O02X Fe0U Ba02 53.26(4) 1_455 1_465 ?
 O02X Fe0U Ba02 53.27(4) 3_685 1_565 ?
 O02X Fe0U Ba02 53.27(4) 1_455 1_455 ?
 O02X Fe0U Ba02 53.26(3) 2_765 1_565 ?
 O02X Fe0U Ba02 115.6(3) 2_765 1_465 ?
 O02X Fe0U Ba02 53.27(3) 2_765 1_455 ?
 O02X Fe0U Ba02 53.26(4) 3_685 1_465 ?
 O02X Fe0U Ba02 115.6(3) 1_455 1_565 ?
 O02X Fe0U Fe0P 48.0(3) 3_685 . ?
 O02X Fe0U Fe0P 47.9(3) 2_765 . ?
 O02X Fe0U Fe0P 48.0(3) 1_455 . ?
 O02X Fe0U O02X 80.0(5) 3_685 1_455 ?
 O02X Fe0U O02X 80.0(5) 2_765 1_455 ?
 O02X Fe0U O02X 80.0(5) 2_765 3_685 ?
 Ba01 Fe0V Ba01 118.50(2) 1_455 1_445 ?
 Ba01 Fe0V Ba01 118.50(2) . 1_445 ?
 Ba01 Fe0V Ba01 118.50(2) . 1_455 ?
 Ba06 Fe0V Ba01 82.90(5) . 1_455 ?
 Ba06 Fe0V Ba01 82.90(5) . 1_445 ?
 Ba06 Fe0V Ba01 82.92(5) . . ?
 O02P Fe0V Ba01 97.10(5) . 1_455 ?
 O02P Fe0V Ba01 97.10(5) . 1_445 ?
 O02P Fe0V Ba01 97.08(5) . . ?
 O02P Fe0V Ba06 180.0 . . ?
 O02P Fe0V O030 109.4(3) . 2_765 ?
 O02P Fe0V O030 109.4(4) . 3_675 ?
 O02P Fe0V O030 109.5(3) . . ?
 O030 Fe0V Ba01 153.5(3) 3_675 1_445 ?
 O030 Fe0V Ba01 153.5(3) 2_765 1_455 ?
 O030 Fe0V Ba01 59.41(3) . 1_445 ?
 O030 Fe0V Ba01 59.40(2) 2_765 1_445 ?
 O030 Fe0V Ba01 59.40(4) 3_675 1_455 ?
 O030 Fe0V Ba01 59.41(4) . 1_455 ?
 O030 Fe0V Ba01 59.41(2) 2_765 . ?
 O030 Fe0V Ba01 153.4(3) . . ?
 O030 Fe0V Ba01 59.41(3) 3_675 . ?
 O030 Fe0V Ba06 70.6(3) 2_765 . ?
 O030 Fe0V Ba06 70.6(3) 3_675 . ?
 O030 Fe0V Ba06 70.5(3) . . ?
 O030 Fe0V O030 109.5(3) 3_675 . ?
 O030 Fe0V O030 109.5(3) 2_765 . ?
 O030 Fe0V O030 109.5(3) 3_675 2_765 ?
 Ba04 Fe0W Ba04 106.40(5) 1_655 1_665 ?
 Ba04 Fe0W Ba04 106.41(5) . 1_655 ?
 Ba04 Fe0W Ba04 106.41(5) . 1_665 ?
 Fe0O Fe0W Ba04 67.62(5) . . ?
 Fe0O Fe0W Ba04 67.61(5) . 1_665 ?
 Fe0O Fe0W Ba04 67.61(5) . 1_655 ?
 O02T Fe0W Ba04 113.3(3) 2_645 . ?
 O02T Fe0W Ba04 53.35(3) 3_765 1_665 ?
 O02T Fe0W Ba04 53.35(4) . 1_655 ?
 O02T Fe0W Ba04 53.35(3) 2_645 1_665 ?
 O02T Fe0W Ba04 113.3(3) 3_765 1_655 ?
 O02T Fe0W Ba04 53.36(3) 3_765 . ?
 O02T Fe0W Ba04 113.3(3) . 1_665 ?
 O02T Fe0W Ba04 53.35(4) 2_645 1_655 ?
 O02T Fe0W Ba04 53.36(3) . . ?
 O02T Fe0W Fe0O 45.7(2) 3_765 . ?
 O02T Fe0W Fe0O 45.7(3) . . ?
 O02T Fe0W Fe0O 45.7(3) 2_645 . ?
 O02T Fe0W O02T 76.6(4) . 3_765 ?
 O02T Fe0W O02T 76.6(4) 3_765 2_645 ?
 O02T Fe0W O02T 76.6(4) . 2_645 ?
 O1 Fe0W Ba04 125.61(6) 2_645 1_665 ?
 O1 Fe0W Ba04 48.3(3) . 1_665 ?
 O1 Fe0W Ba04 125.61(5) . 1_655 ?
 O1 Fe0W Ba04 125.60(6) . . ?
 O1 Fe0W Ba04 125.61(5) 3_765 1_665 ?
 O1 Fe0W Ba04 125.61(5) 3_765 . ?
 O1 Fe0W Ba04 48.3(3) 2_645 . ?
 O1 Fe0W Ba04 48.3(3) 3_765 1_655 ?
 O1 Fe0W Ba04 125.61(5) 2_645 1_655 ?
 O1 Fe0W Fe0O 115.9(3) 3_765 . ?
 O1 Fe0W Fe0O 115.9(3) . . ?
 O1 Fe0W Fe0O 115.9(3) 2_645 . ?
 O1 Fe0W O02T 89.0(3) . 3_765 ?
 O1 Fe0W O02T 89.0(3) 3_765 . ?
 O1 Fe0W O02T 161.6(4) 3_765 3_765 ?
 O1 Fe0W O02T 89.0(2) . 2_645 ?
 O1 Fe0W O02T 89.0(3) 3_765 2_645 ?
 O1 Fe0W O02T 161.6(4) 2_645 2_645 ?
 O1 Fe0W O02T 89.0(2) 2_645 . ?
 O1 Fe0W O02T 89.0(3) 2_645 3_765 ?
 O1 Fe0W O02T 161.6(5) . . ?
 O1 Fe0W O1 102.3(3) 3_765 2_645 ?
 O1 Fe0W O1 102.4(3) . 2_645 ?
 O1 Fe0W O1 102.4(3) . 3_765 ?
 O01W Fe0X O03A 109.6(3) . 3_565 ?
 O01W Fe0X O03A 109.6(4) . . ?
 O01W Fe0X O03A 109.6(4) . 2_665 ?
 O03A Fe0X O03A 109.3(3) 2_665 3_565 ?
 O03A Fe0X O03A 109.4(3) . 2_665 ?
 O03A Fe0X O03A 109.4(3) . 3_565 ?
 Fe0Y Fe0Y Ba03 67.26(2) 3_365 . ?
 Fe0Y Fe0Y Ba03 67.26(2) 2_685 . ?
 Fe0Y Fe0Y Fe0Y 60.000(5) 3_365 2_685 ?
 O02A Fe0Y Ba03 84.8(4) . . ?
 O02A Fe0Y Fe0Y 137.4(3) . 2_685 ?
 O02A Fe0Y Fe0Y 137.4(3) . 3_365 ?
 O02A Fe0Y O02U 85.2(4) . . ?
 O02A Fe0Y O02U 85.2(4) . 3_375 ?
 O02U Fe0Y Ba03 137.8(3) . . ?
 O02U Fe0Y Ba03 137.7(3) 3_375 . ?
 O02U Fe0Y Fe0Y 136.97(18) . 2_685 ?
 O02U Fe0Y Fe0Y 94.4(4) 3_375 2_685 ?
 O02U Fe0Y Fe0Y 94.4(3) . 3_365 ?
 O02U Fe0Y Fe0Y 137.01(17) 3_375 3_365 ?
 O02U Fe0Y O02U 81.9(6) 3_375 . ?
 O02Z Fe0Y Ba03 48.0(3) . . ?
 O02Z Fe0Y Ba03 48.0(3) 3_365 . ?
 O02Z Fe0Y Fe0Y 90.2(4) 3_365 2_685 ?
 O02Z Fe0Y Fe0Y 43.3(3) 3_365 3_365 ?
 O02Z Fe0Y Fe0Y 90.2(3) . 3_365 ?
 O02Z Fe0Y Fe0Y 43.3(2) . 2_685 ?
 O02Z Fe0Y O02A 94.2(4) 3_365 . ?
 O02Z Fe0Y O02A 94.1(3) . . ?
 O02Z Fe0Y O02U 174.0(4) . . ?
 O02Z Fe0Y O02U 92.1(5) 3_365 . ?
 O02Z Fe0Y O02U 174.0(5) 3_365 3_375 ?
 O02Z Fe0Y O02U 92.1(4) . 3_375 ?
 O02Z Fe0Y O02Z 93.9(7) 3_365 . ?
 O02Z Fe0Y O035 87.9(5) 3_365 19_586 ?
 O02Z Fe0Y O035 87.9(4) . 19_586 ?
 O035 Fe0Y Ba03 98.2(5) 19_586 . ?
 O035 Fe0Y Fe0Y 44.6(4) 19_586 3_365 ?
 O035 Fe0Y Fe0Y 44.6(4) 19_586 2_685 ?
 O035 Fe0Y O02A 177.0(6) 19_586 . ?
 O035 Fe0Y O02U 92.5(5) 19_586 3_375 ?
 O035 Fe0Y O02U 92.5(4) 19_586 . ?
 Ba08 Fe0Z Ba08 118.62(3) 1_565 1_455 ?
 Ba08 Fe0Z Ba08 118.63(3) . 1_565 ?
 Ba08 Fe0Z Ba08 118.63(3) . 1_455 ?
 Ba09 Fe0Z Ba08 83.22(6) 1_565 1_455 ?
 Ba09 Fe0Z Ba08 83.22(6) 1_565 1_565 ?
 Ba09 Fe0Z Ba08 83.22(6) 1_565 . ?
 O02L Fe0Z Ba08 96.78(6) . 1_565 ?
 O02L Fe0Z Ba08 96.78(6) . 1_455 ?
 O02L Fe0Z Ba08 96.78(6) . . ?
 O02L Fe0Z Ba09 180.0 . 1_565 ?
 O02L Fe0Z O02M 107.6(3) . 2_775 ?
 O02L Fe0Z O02M 107.7(4) . . ?
 O02L Fe0Z O02M 107.6(4) . 3_575 ?
 O02M Fe0Z Ba08 59.41(4) . . ?
 O02M Fe0Z Ba08 59.41(4) 3_575 . ?
 O02M Fe0Z Ba08 59.41(2) 2_775 1_455 ?
 O02M Fe0Z Ba08 155.6(4) 3_575 1_565 ?
 O02M Fe0Z Ba08 155.6(3) 2_775 . ?
 O02M Fe0Z Ba08 59.41(2) 2_775 1_565 ?
 O02M Fe0Z Ba08 155.6(4) . 1_455 ?
 O02M Fe0Z Ba08 59.41(3) . 1_565 ?
 O02M Fe0Z Ba08 59.41(3) 3_575 1_455 ?
 O02M Fe0Z Ba09 72.4(3) 3_575 1_565 ?
 O02M Fe0Z Ba09 72.4(3) 2_775 1_565 ?
 O02M Fe0Z Ba09 72.3(3) . 1_565 ?
 O02M Fe0Z O02M 111.2(3) 3_575 2_775 ?
 O02M Fe0Z O02M 111.2(3) 3_575 . ?
 O02M Fe0Z O02M 111.2(3) 2_775 . ?
 Fe10 Fe10 Ba01 67.18(2) 3_785 . ?
 Fe10 Fe10 Ba01 67.18(2) 2_865 . ?
 Fe10 Fe10 Fe10 60.0 3_785 2_865 ?
 O02D Fe10 Ba01 137.4(3) 3_675 . ?
 O02D Fe10 Ba01 137.4(3) 2_765 . ?
 O02D Fe10 Fe10 136.71(18) 2_765 3_785 ?
 O02D Fe10 Fe10 93.8(4) 3_675 3_785 ?
 O02D Fe10 Fe10 136.71(17) 3_675 2_865 ?
 O02D Fe10 Fe10 93.8(3) 2_765 2_865 ?
 O02D Fe10 O02D 82.9(5) 2_765 3_675 ?
 O02E Fe10 Ba01 97.5(5) . . ?
 O02E Fe10 Fe10 44.2(3) . 2_865 ?
 O02E Fe10 Fe10 44.2(3) . 3_785 ?
 O02E Fe10 O02D 92.7(4) . 2_765 ?
 O02E Fe10 O02D 92.7(4) . 3_675 ?
 O02E Fe10 O02P 177.1(6) . . ?
 O02G Fe10 Ba01 47.9(3) 1_665 . ?
 O02G Fe10 Ba01 47.9(3) 2_765 . ?
 O02G Fe10 Fe10 90.1(3) 1_665 2_865 ?
 O02G Fe10 Fe10 90.1(4) 2_765 3_785 ?
 O02G Fe10 Fe10 43.3(3) 2_765 2_865 ?
 O02G Fe10 Fe10 43.3(2) 1_665 3_785 ?
 O02G Fe10 O02D 91.7(4) 1_665 3_675 ?
 O02G Fe10 O02D 174.6(5) 2_765 3_675 ?
 O02G Fe10 O02D 91.7(5) 2_765 2_765 ?
 O02G Fe10 O02D 174.6(4) 1_665 2_765 ?
 O02G Fe10 O02E 87.5(4) 1_665 . ?
 O02G Fe10 O02E 87.5(4) 2_765 . ?
 O02G Fe10 O02G 93.7(6) 1_665 2_765 ?
 O02G Fe10 O02P 94.4(3) 1_665 . ?
 O02G Fe10 O02P 94.4(3) 2_765 . ?
 O02P Fe10 Ba01 85.3(4) . . ?
 O02P Fe10 Fe10 137.7(2) . 2_865 ?
 O02P Fe10 Fe10 137.7(2) . 3_785 ?
 O02P Fe10 O02D 85.2(4) . 3_675 ?
 O02P Fe10 O02D 85.2(4) . 2_765 ?
 Ba06 Fe11 Ba06 106.36(5) . 1_545 ?
 Ba06 Fe11 Ba06 106.36(5) . 1_655 ?
 Ba06 Fe11 Ba06 106.35(5) 1_545 1_655 ?
 Fe3A Fe11 Ba06 67.56(5) 1_655 1_655 ?
 Fe3A Fe11 Ba06 67.58(5) 1_655 . ?
 Fe3A Fe11 Ba06 67.56(5) 1_655 1_545 ?
 O022 Fe11 Ba06 53.32(3) . 1_655 ?
 O022 Fe11 Ba06 53.33(4) 2_755 . ?
 O022 Fe11 Ba06 53.32(3) 3_775 1_655 ?
 O022 Fe11 Ba06 53.31(3) 2_755 1_545 ?
 O022 Fe11 Ba06 53.33(4) . . ?
 O022 Fe11 Ba06 113.4(2) 3_775 . ?
 O022 Fe11 Ba06 113.4(3) 2_755 1_655 ?
 O022 Fe11 Ba06 113.3(3) . 1_545 ?
 O022 Fe11 Ba06 53.32(3) 3_775 1_545 ?
 O022 Fe11 Fe3A 45.8(3) 2_755 1_655 ?
 O022 Fe11 Fe3A 45.8(2) 3_775 1_655 ?
 O022 Fe11 Fe3A 45.8(3) . 1_655 ?
 O022 Fe11 O022 76.8(4) 2_755 . ?
 O022 Fe11 O022 76.8(4) 2_755 3_775 ?
 O022 Fe11 O022 76.8(4) 3_775 . ?
 O027 Fe11 Ba06 48.7(2) . . ?
 O027 Fe11 Ba06 125.69(6) 3_775 1_545 ?
 O027 Fe11 Ba06 125.68(5) . 1_655 ?
 O027 Fe11 Ba06 125.69(4) 3_775 . ?
 O027 Fe11 Ba06 48.7(3) 2_755 1_545 ?
 O027 Fe11 Ba06 125.69(4) 2_755 . ?
 O027 Fe11 Ba06 48.7(3) 3_775 1_655 ?
 O027 Fe11 Ba06 125.68(5) . 1_545 ?
 O027 Fe11 Ba06 125.69(6) 2_755 1_655 ?
 O027 Fe11 Fe3A 116.3(3) 2_755 1_655 ?
 O027 Fe11 Fe3A 116.3(3) . 1_655 ?
 O027 Fe11 Fe3A 116.3(3) 3_775 1_655 ?
 O027 Fe11 O022 162.1(5) 3_775 2_755 ?
 O027 Fe11 O022 89.3(3) . . ?
 O027 Fe11 O022 89.3(2) 3_775 . ?
 O027 Fe11 O022 89.3(2) 2_755 2_755 ?
 O027 Fe11 O022 89.3(2) 3_775 3_775 ?
 O027 Fe11 O022 89.3(2) 2_755 3_775 ?
 O027 Fe11 O022 162.1(4) 2_755 . ?
 O027 Fe11 O022 162.1(4) . 3_775 ?
 O027 Fe11 O022 89.2(3) . 2_755 ?
 O027 Fe11 O027 101.9(3) . 3_775 ?
 O027 Fe11 O027 101.9(3) 3_775 2_755 ?
 O027 Fe11 O027 101.9(3) . 2_755 ?
 Fe12 Fe12 Ba05 67.21(2) 3_665 . ?
 Fe12 Fe12 Ba05 67.21(2) 2_655 . ?
 Fe12 Fe12 Fe12 60.0 3_665 2_655 ?
 O028 Fe12 Ba05 47.6(3) 3_665 . ?
 O028 Fe12 Ba05 47.6(3) . . ?
 O028 Fe12 Fe12 90.0(4) . 3_665 ?
 O028 Fe12 Fe12 43.4(2) 3_665 3_665 ?
 O028 Fe12 Fe12 43.5(3) . 2_655 ?
 O028 Fe12 Fe12 90.0(3) 3_665 2_655 ?
 O028 Fe12 O028 93.2(6) 3_665 . ?
 O028 Fe12 O02C 94.1(4) . 1_665 ?
 O028 Fe12 O02C 94.1(3) 3_665 1_665 ?
 O028 Fe12 O02O 87.6(4) 3_665 25_656 ?
 O028 Fe12 O02O 87.6(4) . 25_656 ?
 O028 Fe12 O2 92.1(4) 3_665 . ?
 O028 Fe12 O2 174.7(4) 3_665 3_775 ?
 O028 Fe12 O2 174.7(6) . . ?
 O028 Fe12 O2 92.1(5) . 3_775 ?
 O02C Fe12 Ba05 85.0(4) 1_665 . ?
 O02C Fe12 Fe12 137.5(3) 1_665 3_665 ?
 O02C Fe12 Fe12 137.5(3) 1_665 2_655 ?
 O02C Fe12 O2 85.2(4) 1_665 3_775 ?
 O02C Fe12 O2 85.2(4) 1_665 . ?
 O02O Fe12 Ba05 97.4(4) 25_656 . ?
 O02O Fe12 Fe12 44.1(3) 25_656 3_665 ?
 O02O Fe12 Fe12 44.1(3) 25_656 2_655 ?
 O02O Fe12 O02C 177.6(6) 25_656 1_665 ?
 O02O Fe12 O2 93.0(4) 25_656 3_775 ?
 O02O Fe12 O2 93.0(4) 25_656 . ?
 O2 Fe12 Ba05 137.4(3) 3_775 . ?
 O2 Fe12 Ba05 137.4(3) . . ?
 O2 Fe12 Fe12 94.0(4) . 3_665 ?
 O2 Fe12 Fe12 94.0(3) 3_775 2_655 ?
 O2 Fe12 Fe12 136.92(16) . 2_655 ?
 O2 Fe12 Fe12 136.90(18) 3_775 3_665 ?
 O2 Fe12 O2 82.6(6) . 3_775 ?
 O032 Fe13 O024 106.8(3) 1_445 . ?
 O032 Fe13 O024 106.8(3) 2_755 . ?
 O032 Fe13 O024 106.8(3) 3_675 . ?
 O032 Fe13 O032 112.0(3) 2_755 1_445 ?
 O032 Fe13 O032 112.0(3) 2_755 3_675 ?
 O032 Fe13 O032 112.0(2) 3_675 1_445 ?
 O02R Fe14 O02R 85.0(4) 2_755 3_675 ?
 O02R Fe14 O02R 85.0(4) 2_755 1_445 ?
 O02R Fe14 O02R 85.0(4) 3_675 1_445 ?
 O038 Fe14 O02R 179.7(4) 3_665 3_675 ?
 O038 Fe14 O02R 94.8(5) 3_665 1_445 ?
 O038 Fe14 O02R 94.8(5) . 3_675 ?
 O038 Fe14 O02R 94.8(3) 2_655 3_675 ?
 O038 Fe14 O02R 94.8(3) 2_655 1_445 ?
 O038 Fe14 O02R 94.8(3) 3_665 2_755 ?
 O038 Fe14 O02R 94.8(3) . 2_755 ?
 O038 Fe14 O02R 179.7(3) 2_655 2_755 ?
 O038 Fe14 O02R 179.7(5) . 1_445 ?
 O038 Fe14 O038 85.4(4) . 3_665 ?
 O038 Fe14 O038 85.4(4) . 2_655 ?
 O038 Fe14 O038 85.4(4) 3_665 2_655 ?
 Ba07 Fe15 Ba07 106.94(5) 1_455 . ?
 Ba07 Fe15 Ba07 106.94(5) 1_565 . ?
 Ba07 Fe15 Ba07 106.95(5) 1_455 1_565 ?
 Fe1J Fe15 Ba07 68.11(5) . 1_455 ?
 Fe1J Fe15 Ba07 68.11(5) . 1_565 ?
 Fe1J Fe15 Ba07 68.10(5) . . ?
 O034 Fe15 Ba07 116.3(3) . 1_565 ?
 O034 Fe15 Ba07 53.53(4) 2_675 . ?
 O034 Fe15 Ba07 53.54(3) . 1_455 ?
 O034 Fe15 Ba07 53.53(4) . . ?
 O034 Fe15 Ba07 53.53(3) 3_465 1_455 ?
 O034 Fe15 Ba07 116.3(3) 2_675 1_455 ?
 O034 Fe15 Ba07 53.53(3) 3_465 1_565 ?
 O034 Fe15 Ba07 53.53(3) 2_675 1_565 ?
 O034 Fe15 Ba07 116.3(3) 3_465 . ?
 O034 Fe15 Fe1J 48.2(2) 3_465 . ?
 O034 Fe15 Fe1J 48.2(3) 2_675 . ?
 O034 Fe15 Fe1J 48.2(3) . . ?
 O034 Fe15 O034 80.4(4) 3_465 . ?
 O034 Fe15 O034 80.4(4) 2_675 . ?
 O034 Fe15 O034 80.4(4) 3_465 2_675 ?
 O03F Fe15 Ba07 51.4(3) 3_465 1_455 ?
 O03F Fe15 Ba07 51.4(3) . . ?
 O03F Fe15 Ba07 125.98(4) 2_675 . ?
 O03F Fe15 Ba07 125.97(5) 3_465 1_565 ?
 O03F Fe15 Ba07 125.98(4) . 1_565 ?
 O03F Fe15 Ba07 125.98(4) . 1_455 ?
 O03F Fe15 Ba07 125.97(5) 2_675 1_455 ?
 O03F Fe15 Ba07 51.4(3) 2_675 1_565 ?
 O03F Fe15 Ba07 125.98(4) 3_465 . ?
 O03F Fe15 Fe1J 119.5(3) . . ?
 O03F Fe15 Fe1J 119.5(3) 3_465 . ?
 O03F Fe15 Fe1J 119.5(3) 2_675 . ?
 O03F Fe15 O034 167.7(5) 2_675 . ?
 O03F Fe15 O034 90.2(3) 3_465 3_465 ?
 O03F Fe15 O034 90.3(3) . . ?
 O03F Fe15 O034 90.2(4) 3_465 . ?
 O03F Fe15 O034 90.2(4) 2_675 2_675 ?
 O03F Fe15 O034 167.7(4) . 3_465 ?
 O03F Fe15 O034 167.7(4) 3_465 2_675 ?
 O03F Fe15 O034 90.2(3) . 2_675 ?
 O03F Fe15 O034 90.2(3) 2_675 3_465 ?
 O03F Fe15 O03F 97.8(3) 2_675 3_465 ?
 O03F Fe15 O03F 97.8(4) 2_675 . ?
 O03F Fe15 O03F 97.8(4) 3_465 . ?
 O021 Fe16 O021 87.6(4) 1_455 3_685 ?
 O021 Fe16 O021 87.6(4) 2_765 3_685 ?
 O021 Fe16 O021 87.6(4) 2_765 1_455 ?
 O021 Fe16 O03A 93.4(3) 2_765 . ?
 O021 Fe16 O03A 178.5(4) 1_455 2_775 ?
 O021 Fe16 O03A 178.5(4) 2_765 3_575 ?
 O021 Fe16 O03A 93.5(3) 3_685 3_575 ?
 O021 Fe16 O03A 93.5(3) 1_455 3_575 ?
 O021 Fe16 O03A 93.5(3) 2_765 2_775 ?
 O021 Fe16 O03A 93.5(4) 3_685 2_775 ?
 O021 Fe16 O03A 178.6(5) 3_685 . ?
 O021 Fe16 O03A 93.4(4) 1_455 . ?
 O03A Fe16 O03A 85.5(4) . 3_575 ?
 O03A Fe16 O03A 85.5(4) 2_775 3_575 ?
 O03A Fe16 O03A 85.5(5) . 2_775 ?
 Ba08 Fe17 Ba08 105.80(5) 1_455 1_445 ?
 Ba08 Fe17 Ba08 105.79(5) 1_445 . ?
 Ba08 Fe17 Ba08 105.79(5) 1_455 . ?
 Ba08 Fe17 Ba09 179.83(9) 1_455 . ?
 Ba08 Fe17 Ba09 74.301(17) . . ?
 Ba08 Fe17 Ba09 74.297(17) 1_445 . ?
 Fe1F Fe17 Ba08 112.93(5) . 1_455 ?
 Fe1F Fe17 Ba08 112.94(5) . . ?
 Fe1F Fe17 Ba08 112.93(5) . 1_445 ?
 Fe1F Fe17 Ba09 66.90(5) . . ?
 Fe1T Fe17 Ba08 67.06(5) . . ?
 Fe1T Fe17 Ba08 67.07(5) . 1_455 ?
 Fe1T Fe17 Ba08 67.07(5) . 1_445 ?
 Fe1T Fe17 Ba09 113.10(5) . . ?
 Fe1T Fe17 Fe1F 180.0 . . ?
 O02M Fe17 Ba08 52.92(4) 3_575 1_455 ?
 O02M Fe17 Ba08 52.91(3) 2_765 . ?
 O02M Fe17 Ba08 52.91(4) 3_575 . ?
 O02M Fe17 Ba08 52.92(4) 1_445 1_445 ?
 O02M Fe17 Ba08 52.92(4) 1_445 1_455 ?
 O02M Fe17 Ba08 118.5(4) 3_575 1_445 ?
 O02M Fe17 Ba08 118.5(4) 1_445 . ?
 O02M Fe17 Ba08 52.92(3) 2_765 1_445 ?
 O02M Fe17 Ba08 118.5(3) 2_765 1_455 ?
 O02M Fe17 Ba09 61.7(3) 2_765 . ?
 O02M Fe17 Ba09 127.17(4) 3_575 . ?
 O02M Fe17 Ba09 127.17(4) 1_445 . ?
 O02M Fe17 Fe1F 128.6(4) 3_575 . ?
 O02M Fe17 Fe1F 128.6(4) 1_445 . ?
 O02M Fe17 Fe1F 128.6(3) 2_765 . ?
 O02M Fe17 Fe1T 51.4(3) 2_765 . ?
 O02M Fe17 Fe1T 51.4(4) 1_445 . ?
 O02M Fe17 Fe1T 51.4(4) 3_575 . ?
 O02M Fe17 O02M 85.2(5) 1_445 3_575 ?
 O02M Fe17 O02M 85.2(5) 1_445 2_765 ?
 O02M Fe17 O02M 85.2(5) 3_575 2_765 ?
 O02M Fe17 O031 179.7(4) 2_765 2_665 ?
 O02M Fe17 O031 94.5(5) 3_575 . ?
 O02M Fe17 O031 179.6(5) 1_445 . ?
 O02M Fe17 O031 94.5(4) 2_765 3_565 ?
 O02M Fe17 O031 94.5(4) 2_765 . ?
 O02M Fe17 O031 94.5(5) 1_445 3_565 ?
 O02M Fe17 O031 94.5(3) 3_575 2_665 ?
 O02M Fe17 O031 179.7(4) 3_575 3_565 ?
 O02M Fe17 O031 94.5(3) 1_445 2_665 ?
 O031 Fe17 Ba08 127.08(3) 2_665 1_445 ?
 O031 Fe17 Ba08 127.08(4) 3_565 . ?
 O031 Fe17 Ba08 127.07(4) . 1_455 ?
 O031 Fe17 Ba08 61.2(3) 3_565 1_445 ?
 O031 Fe17 Ba08 127.08(3) 3_565 1_455 ?
 O031 Fe17 Ba08 61.2(3) . . ?
 O031 Fe17 Ba08 61.2(3) 2_665 1_455 ?
 O031 Fe17 Ba08 127.07(4) . 1_445 ?
 O031 Fe17 Ba08 127.08(3) 2_665 . ?
 O031 Fe17 Ba09 52.84(3) . . ?
 O031 Fe17 Ba09 52.84(3) 3_565 . ?
 O031 Fe17 Ba09 118.6(3) 2_665 . ?
 O031 Fe17 Fe1F 51.8(3) . . ?
 O031 Fe17 Fe1F 51.7(3) 2_665 . ?
 O031 Fe17 Fe1F 51.7(3) 3_565 . ?
 O031 Fe17 Fe1T 128.3(3) 3_565 . ?
 O031 Fe17 Fe1T 128.3(3) 2_665 . ?
 O031 Fe17 Fe1T 128.2(3) . . ?
 O031 Fe17 O031 85.7(5) . 3_565 ?
 O031 Fe17 O031 85.7(5) 2_665 3_565 ?
 O031 Fe17 O031 85.7(4) . 2_665 ?
 Ba03 Fe18 Ba03 106.56(6) 1_565 1_455 ?
 Ba03 Fe18 Ba03 106.55(6) 1_565 . ?
 Ba03 Fe18 Ba03 106.55(6) 1_455 . ?
 Fe0T Fe18 Ba03 67.76(5) . 1_455 ?
 Fe0T Fe18 Ba03 67.74(5) . . ?
 Fe0T Fe18 Ba03 67.76(5) . 1_565 ?
 O02Z Fe18 Ba03 125.74(5) . 1_565 ?
 O02Z Fe18 Ba03 125.74(6) 2_695 1_455 ?
 O02Z Fe18 Ba03 125.75(4) 3_265 . ?
 O02Z Fe18 Ba03 125.74(6) 3_265 1_565 ?
 O02Z Fe18 Ba03 49.2(3) . . ?
 O02Z Fe18 Ba03 49.2(3) 2_695 1_565 ?
 O02Z Fe18 Ba03 125.75(4) 2_695 . ?
 O02Z Fe18 Ba03 49.2(3) 3_265 1_455 ?
 O02Z Fe18 Ba03 125.74(5) . 1_455 ?
 O02Z Fe18 Fe0T 117.0(3) 2_695 . ?
 O02Z Fe18 Fe0T 117.0(3) 3_265 . ?
 O02Z Fe18 Fe0T 116.9(3) . . ?
 O02Z Fe18 O02Z 101.1(4) . 3_265 ?
 O02Z Fe18 O02Z 101.1(4) . 2_695 ?
 O02Z Fe18 O02Z 101.1(3) 3_265 2_695 ?
 O02Z Fe18 O039 161.5(4) . 2_695 ?
 O02Z Fe18 O039 161.5(4) 3_265 . ?
 O02Z Fe18 O039 90.6(5) 2_695 . ?
 O02Z Fe18 O039 161.5(5) 2_695 3_265 ?
 O02Z Fe18 O039 90.6(3) 2_695 2_695 ?
 O02Z Fe18 O039 90.6(3) . . ?
 O02Z Fe18 O039 90.6(5) 3_265 3_265 ?
 O02Z Fe18 O039 90.6(3) . 3_265 ?
 O02Z Fe18 O039 90.6(3) 3_265 2_695 ?
 O039 Fe18 Ba03 53.53(4) 2_695 1_565 ?
 O039 Fe18 Ba03 53.51(5) . . ?
 O039 Fe18 Ba03 53.53(4) 2_695 1_455 ?
 O039 Fe18 Ba03 112.3(4) 3_265 1_565 ?
 O039 Fe18 Ba03 53.53(3) . 1_565 ?
 O039 Fe18 Ba03 112.3(3) 2_695 . ?
 O039 Fe18 Ba03 53.53(4) 3_265 1_455 ?
 O039 Fe18 Ba03 112.3(4) . 1_455 ?
 O039 Fe18 Ba03 53.51(5) 3_265 . ?
 O039 Fe18 Fe0T 44.6(3) 3_265 . ?
 O039 Fe18 Fe0T 44.6(4) . . ?
 O039 Fe18 Fe0T 44.6(3) 2_695 . ?
 O039 Fe18 O039 74.9(5) 2_695 . ?
 O039 Fe18 O039 74.9(5) 2_695 3_265 ?
 O039 Fe18 O039 74.9(5) 3_265 . ?
 O03E Fe19 O03G 109.8(4) . 3_475 ?
 O03E Fe19 O03G 109.9(3) . . ?
 O03E Fe19 O03G 109.8(3) . 2_785 ?
 O03G Fe19 O03G 109.1(3) 3_475 . ?
 O03G Fe19 O03G 109.1(3) 3_475 2_785 ?
 O03G Fe19 O03G 109.1(3) 2_785 . ?
 Ba03 Fe1A Ba03 118.52(3) 1_665 . ?
 Ba03 Fe1A Ba03 118.53(3) 1_565 1_665 ?
 Ba03 Fe1A Ba03 118.52(3) 1_565 . ?
 Ba0A Fe1A Ba03 82.98(6) . 1_565 ?
 Ba0A Fe1A Ba03 82.98(6) . 1_665 ?
 Ba0A Fe1A Ba03 82.96(6) . . ?
 O02A Fe1A Ba03 97.02(6) . 1_565 ?
 O02A Fe1A Ba03 97.04(6) . . ?
 O02A Fe1A Ba03 97.02(6) . 1_665 ?
 O02A Fe1A Ba0A 180.0 . . ?
 O02A Fe1A O039 108.7(4) . 3_375 ?
 O02A Fe1A O039 108.7(4) . . ?
 O02A Fe1A O039 108.7(3) . 2_795 ?
 O039 Fe1A Ba03 59.39(4) . 1_565 ?
 O039 Fe1A Ba03 59.38(3) . . ?
 O039 Fe1A Ba03 154.3(3) . 1_665 ?
 O039 Fe1A Ba03 59.39(4) 3_375 1_565 ?
 O039 Fe1A Ba03 154.3(3) 2_795 1_565 ?
 O039 Fe1A Ba03 154.3(3) 3_375 . ?
 O039 Fe1A Ba03 59.39(3) 3_375 1_665 ?
 O039 Fe1A Ba03 59.39(2) 2_795 1_665 ?
 O039 Fe1A Ba03 59.38(2) 2_795 . ?
 O039 Fe1A Ba0A 71.3(3) 3_375 . ?
 O039 Fe1A Ba0A 71.3(3) . . ?
 O039 Fe1A Ba0A 71.3(3) 2_795 . ?
 O039 Fe1A O039 110.2(3) 3_375 . ?
 O039 Fe1A O039 110.2(3) 2_795 . ?
 O039 Fe1A O039 110.2(3) 3_375 2_795 ?
 Ba01 Fe1B Ba01 106.74(5) 1_455 1_345 ?
 Ba01 Fe1B Ba01 106.74(5) 1_455 1_445 ?
 Ba01 Fe1B Ba01 106.74(5) 1_345 1_445 ?
 Fe3A Fe1B Ba01 67.92(5) . 1_445 ?
 Fe3A Fe1B Ba01 67.92(5) . 1_345 ?
 Fe3A Fe1B Ba01 67.92(5) . 1_455 ?
 O02G Fe1B Ba01 125.67(4) . 1_345 ?
 O02G Fe1B Ba01 125.67(4) 3_565 1_445 ?
 O02G Fe1B Ba01 125.67(6) 3_565 1_455 ?
 O02G Fe1B Ba01 48.9(3) 3_565 1_345 ?
 O02G Fe1B Ba01 125.67(4) 2_665 1_445 ?
 O02G Fe1B Ba01 125.67(6) 2_665 1_345 ?
 O02G Fe1B Ba01 48.9(3) 2_665 1_455 ?
 O02G Fe1B Ba01 125.67(5) . 1_455 ?
 O02G Fe1B Ba01 48.9(3) . 1_445 ?
 O02G Fe1B Fe3A 116.9(3) 3_565 . ?
 O02G Fe1B Fe3A 116.9(3) 2_665 . ?
 O02G Fe1B Fe3A 116.8(3) . . ?
 O02G Fe1B O02G 101.2(3) . 3_565 ?
 O02G Fe1B O02G 101.2(3) 3_565 2_665 ?
 O02G Fe1B O02G 101.2(3) . 2_665 ?
 O02G Fe1B O030 90.2(3) 3_565 2_665 ?
 O02G Fe1B O030 161.9(5) 2_665 3_565 ?
 O02G Fe1B O030 90.2(4) 2_665 . ?
 O02G Fe1B O030 90.2(3) 2_665 2_665 ?
 O02G Fe1B O030 161.8(4) 3_565 . ?
 O02G Fe1B O030 90.2(3) . 3_565 ?
 O02G Fe1B O030 161.8(4) . 2_665 ?
 O02G Fe1B O030 90.2(4) 3_565 3_565 ?
 O02G Fe1B O030 90.2(3) . . ?
 O030 Fe1B Ba01 53.60(3) 2_665 1_345 ?
 O030 Fe1B Ba01 112.9(3) 3_565 1_455 ?
 O030 Fe1B Ba01 53.60(5) . 1_445 ?
 O030 Fe1B Ba01 53.60(3) 3_565 1_345 ?
 O030 Fe1B Ba01 53.60(5) 3_565 1_445 ?
 O030 Fe1B Ba01 112.9(3) . 1_345 ?
 O030 Fe1B Ba01 53.60(3) . 1_455 ?
 O030 Fe1B Ba01 53.60(3) 2_665 1_455 ?
 O030 Fe1B Ba01 112.9(2) 2_665 1_445 ?
 O030 Fe1B Fe3A 45.0(2) 3_565 . ?
 O030 Fe1B Fe3A 45.0(3) . . ?
 O030 Fe1B Fe3A 45.0(2) 2_665 . ?
 O030 Fe1B O030 75.5(4) 2_665 3_565 ?
 O030 Fe1B O030 75.5(4) 2_665 . ?
 O030 Fe1B O030 75.5(4) 3_565 . ?
 O020 Fe1C O020 109.1(3) . 3_775 ?
 O020 Fe1C O020 109.1(3) 2_755 3_775 ?
 O020 Fe1C O020 109.1(3) . 2_755 ?
 O020 Fe1C O03I 109.8(3) 2_755 1_545 ?
 O020 Fe1C O03I 109.8(3) 3_775 1_545 ?
 O020 Fe1C O03I 109.8(3) . 1_545 ?
 Ba05 Fe1D Ba05 106.63(5) 1_665 . ?
 Ba05 Fe1D Ba05 106.64(5) 1_565 1_665 ?
 Ba05 Fe1D Ba05 106.63(5) 1_565 . ?
 Fe0O Fe1D Ba05 67.83(5) 1_565 1_665 ?
 Fe0O Fe1D Ba05 67.83(5) 1_565 1_565 ?
 Fe0O Fe1D Ba05 67.81(5) 1_565 . ?
 O028 Fe1D Ba05 125.63(6) . 1_665 ?
 O028 Fe1D Ba05 125.65(5) 3_675 . ?
 O028 Fe1D Ba05 125.64(6) 2_765 . ?
 O028 Fe1D Ba05 125.63(4) . 1_565 ?
 O028 Fe1D Ba05 125.64(4) 2_765 1_565 ?
 O028 Fe1D Ba05 48.6(3) . . ?
 O028 Fe1D Ba05 48.6(3) 3_675 1_565 ?
 O028 Fe1D Ba05 125.64(5) 3_675 1_665 ?
 O028 Fe1D Ba05 48.6(3) 2_765 1_665 ?
 O028 Fe1D Fe0O 116.5(3) 2_765 1_565 ?
 O028 Fe1D Fe0O 116.5(3) 3_675 1_565 ?
 O028 Fe1D Fe0O 116.4(3) . 1_565 ?
 O028 Fe1D O028 101.7(3) 2_765 3_675 ?
 O028 Fe1D O028 101.7(3) . 3_675 ?
 O028 Fe1D O028 101.7(3) . 2_765 ?
 O028 Fe1D O0AA 89.9(2) . 1_565 ?
 O028 Fe1D O0AA 90.0(3) 2_765 2_655 ?
 O028 Fe1D O0AA 161.4(5) 2_765 1_565 ?
 O028 Fe1D O0AA 89.9(3) . 2_655 ?
 O028 Fe1D O0AA 90.0(3) 3_675 1_565 ?
 O028 Fe1D O0AA 161.4(4) 3_675 2_655 ?
 O028 Fe1D O0AA 161.3(4) . 3_775 ?
 O028 Fe1D O0AA 90.0(2) 2_765 3_775 ?
 O028 Fe1D O0AA 90.0(3) 3_675 3_775 ?
 O0AA Fe1D Ba05 53.55(3) 2_655 1_665 ?
 O0AA Fe1D Ba05 53.53(4) 1_565 . ?
 O0AA Fe1D Ba05 112.7(3) 1_565 1_665 ?
 O0AA Fe1D Ba05 53.55(5) 3_775 1_565 ?
 O0AA Fe1D Ba05 53.53(3) 2_655 . ?
 O0AA Fe1D Ba05 112.7(3) 2_655 1_565 ?
 O0AA Fe1D Ba05 53.55(4) 3_775 1_665 ?
 O0AA Fe1D Ba05 53.55(5) 1_565 1_565 ?
 O0AA Fe1D Ba05 112.7(3) 3_775 . ?
 O0AA Fe1D Fe0O 44.9(3) 1_565 1_565 ?
 O0AA Fe1D Fe0O 44.9(2) 2_655 1_565 ?
 O0AA Fe1D Fe0O 44.9(3) 3_775 1_565 ?
 O0AA Fe1D O0AA 75.4(4) 1_565 2_655 ?
 O0AA Fe1D O0AA 75.4(4) 3_775 2_655 ?
 O0AA Fe1D O0AA 75.4(5) 1_565 3_775 ?
 Ba03 Fe1E Ba0A 83.25(6) . . ?
 Ba03 Fe1E Ba0A 83.27(6) . 1_445 ?
 Ba03 Fe1E Ba0A 83.27(6) . 1_545 ?
 Ba0A Fe1E Ba0A 118.64(3) 1_445 . ?
 Ba0A Fe1E Ba0A 118.64(3) 1_545 . ?
 Ba0A Fe1E Ba0A 118.65(3) 1_545 1_445 ?
 O02Y Fe1E Ba03 72.6(4) . . ?
 O02Y Fe1E Ba03 72.6(4) 2_685 . ?
 O02Y Fe1E Ba03 72.6(4) 3_365 . ?
 O02Y Fe1E Ba0A 59.41(4) 3_365 1_545 ?
 O02Y Fe1E Ba0A 155.9(4) 2_685 1_545 ?
 O02Y Fe1E Ba0A 59.41(2) 2_685 1_445 ?
 O02Y Fe1E Ba0A 59.41(4) . 1_545 ?
 O02Y Fe1E Ba0A 59.41(3) 3_365 1_445 ?
 O02Y Fe1E Ba0A 155.9(4) 3_365 . ?
 O02Y Fe1E Ba0A 155.9(4) . 1_445 ?
 O02Y Fe1E Ba0A 59.40(2) 2_685 . ?
 O02Y Fe1E Ba0A 59.41(3) . . ?
 O02Y Fe1E O02Y 111.5(3) 3_365 . ?
 O02Y Fe1E O02Y 111.5(3) 2_685 . ?
 O02Y Fe1E O02Y 111.5(3) 3_365 2_685 ?
 O02Y Fe1E O037 107.4(4) . . ?
 O02Y Fe1E O037 107.4(4) 2_685 . ?
 O02Y Fe1E O037 107.4(4) 3_365 . ?
 O037 Fe1E Ba03 180.0 . . ?
 O037 Fe1E Ba0A 96.73(6) . 1_545 ?
 O037 Fe1E Ba0A 96.73(6) . 1_445 ?
 O037 Fe1E Ba0A 96.75(6) . . ?
 Ba09 Fe1F Ba09 106.54(5) 1_565 . ?
 Ba09 Fe1F Ba09 106.54(5) 1_455 1_565 ?
 Ba09 Fe1F Ba09 106.54(5) 1_455 . ?
 Fe17 Fe1F Ba09 67.73(5) . . ?
 Fe17 Fe1F Ba09 67.74(5) . 1_455 ?
 Fe17 Fe1F Ba09 67.74(5) . 1_565 ?
 O02N Fe1F Ba09 48.9(3) 3_565 1_455 ?
 O02N Fe1F Ba09 125.69(6) 2_665 1_455 ?
 O02N Fe1F Ba09 125.69(4) 3_565 . ?
 O02N Fe1F Ba09 125.69(4) 2_665 . ?
 O02N Fe1F Ba09 125.69(5) . 1_455 ?
 O02N Fe1F Ba09 48.9(3) . . ?
 O02N Fe1F Ba09 125.69(6) 3_565 1_565 ?
 O02N Fe1F Ba09 125.69(5) . 1_565 ?
 O02N Fe1F Ba09 48.9(3) 2_665 1_565 ?
 O02N Fe1F Fe17 116.6(3) 3_565 . ?
 O02N Fe1F Fe17 116.6(3) 2_665 . ?
 O02N Fe1F Fe17 116.6(3) . . ?
 O02N Fe1F O02N 101.5(3) 2_665 3_565 ?
 O02N Fe1F O02N 101.5(3) 3_565 . ?
 O02N Fe1F O02N 101.5(3) 2_665 . ?
 O02N Fe1F O031 89.8(3) 3_565 2_665 ?
 O02N Fe1F O031 89.8(3) . . ?
 O02N Fe1F O031 162.0(4) 3_565 . ?
 O02N Fe1F O031 162.0(4) . 2_665 ?
 O02N Fe1F O031 162.0(5) 2_665 3_565 ?
 O02N Fe1F O031 89.8(2) 3_565 3_565 ?
 O02N Fe1F O031 89.8(3) 2_665 2_665 ?
 O02N Fe1F O031 89.8(3) . 3_565 ?
 O02N Fe1F O031 89.8(2) 2_665 . ?
 O031 Fe1F Ba09 53.45(3) 2_665 1_565 ?
 O031 Fe1F Ba09 53.45(3) 3_565 1_455 ?
 O031 Fe1F Ba09 53.45(4) 3_565 . ?
 O031 Fe1F Ba09 113.1(3) 3_565 1_565 ?
 O031 Fe1F Ba09 113.1(2) 2_665 . ?
 O031 Fe1F Ba09 53.46(3) . 1_565 ?
 O031 Fe1F Ba09 53.45(4) . . ?
 O031 Fe1F Ba09 53.45(3) 2_665 1_455 ?
 O031 Fe1F Ba09 113.1(3) . 1_455 ?
 O031 Fe1F Fe17 45.4(3) 3_565 . ?
 O031 Fe1F Fe17 45.4(3) . . ?
 O031 Fe1F Fe17 45.4(2) 2_665 . ?
 O031 Fe1F O031 76.1(4) 2_665 . ?
 O031 Fe1F O031 76.1(4) 2_665 3_565 ?
 O031 Fe1F O031 76.1(4) 3_565 . ?
 Fe1G Fe1G Ba09 67.22(2) 2_655 . ?
 Fe1G Fe1G Ba09 67.22(3) 3_665 . ?
 Fe1G Fe1G Fe1G 60.000(6) 3_665 2_655 ?
 O01Y Fe1G Ba09 86.5(4) . . ?
 O01Y Fe1G Fe1G 138.5(2) . 3_665 ?
 O01Y Fe1G Fe1G 138.5(2) . 2_655 ?
 O01Y Fe1G O020 84.4(4) . 3_675 ?
 O01Y Fe1G O020 84.4(4) . . ?
 O01Y Fe1G O024 174.3(5) . . ?
 O020 Fe1G Ba09 137.1(3) 3_675 . ?
 O020 Fe1G Ba09 137.1(2) . . ?
 O020 Fe1G Fe1G 136.63(16) 3_675 3_665 ?
 O020 Fe1G Fe1G 136.60(18) . 2_655 ?
 O020 Fe1G Fe1G 93.5(3) . 3_665 ?
 O020 Fe1G Fe1G 93.5(4) 3_675 2_655 ?
 O020 Fe1G O020 83.5(6) 3_675 . ?
 O024 Fe1G Ba09 99.2(3) . . ?
 O024 Fe1G Fe1G 45.4(2) . 3_665 ?
 O024 Fe1G Fe1G 45.4(2) . 2_655 ?
 O024 Fe1G O020 91.3(3) . . ?
 O024 Fe1G O020 91.3(3) . 3_675 ?
 O02N Fe1G Ba09 47.8(3) 3_665 . ?
 O02N Fe1G Ba09 47.9(3) . . ?
 O02N Fe1G Fe1G 43.4(3) 3_665 3_665 ?
 O02N Fe1G Fe1G 90.2(3) . 3_665 ?
 O02N Fe1G Fe1G 43.4(2) . 2_655 ?
 O02N Fe1G Fe1G 90.2(4) 3_665 2_655 ?
 O02N Fe1G O01Y 95.2(3) . . ?
 O02N Fe1G O01Y 95.2(3) 3_665 . ?
 O02N Fe1G O020 174.9(4) . . ?
 O02N Fe1G O020 91.4(5) 3_665 . ?
 O02N Fe1G O020 174.9(5) 3_665 3_675 ?
 O02N Fe1G O020 91.4(4) . 3_675 ?
 O02N Fe1G O024 88.7(3) 3_665 . ?
 O02N Fe1G O024 88.7(3) . . ?
 O02N Fe1G O02N 93.7(6) . 3_665 ?
 Fe1H Fe1H Ba0A 67.14(2) 3_375 . ?
 Fe1H Fe1H Ba0A 67.14(2) 2_795 . ?
 Fe1H Fe1H Fe1H 60.0 2_795 3_375 ?
 O02W Fe1H Ba0A 48.0(3) 2_795 . ?
 O02W Fe1H Ba0A 48.0(3) . . ?
 O02W Fe1H Fe1H 42.9(3) . 3_375 ?
 O02W Fe1H Fe1H 42.9(2) 2_795 2_795 ?
 O02W Fe1H Fe1H 89.9(3) 2_795 3_375 ?
 O02W Fe1H Fe1H 89.9(4) . 2_795 ?
 O02W Fe1H O02W 93.9(7) . 2_795 ?
 O02W Fe1H O037 95.4(4) 2_795 . ?
 O02W Fe1H O037 95.4(4) . . ?
 O02W Fe1H O03G 91.2(5) . 2_685 ?
 O02W Fe1H O03G 174.9(4) . . ?
 O02W Fe1H O03G 174.8(4) 2_795 2_685 ?
 O02W Fe1H O03G 91.2(4) 2_795 . ?
 O02W Fe1H O03H 88.0(4) . . ?
 O02W Fe1H O03H 88.0(3) 2_795 . ?
 O037 Fe1H Ba0A 86.2(4) . . ?
 O037 Fe1H Fe1H 138.3(3) . 3_375 ?
 O037 Fe1H Fe1H 138.3(3) . 2_795 ?
 O037 Fe1H O03G 85.0(4) . . ?
 O037 Fe1H O03G 85.0(4) . 2_685 ?
 O037 Fe1H O03H 175.0(6) . . ?
 O03G Fe1H Ba0A 137.1(3) 2_685 . ?
 O03G Fe1H Ba0A 137.1(3) . . ?
 O03G Fe1H Fe1H 136.32(18) 2_685 2_795 ?
 O03G Fe1H Fe1H 93.2(4) . 2_795 ?
 O03G Fe1H Fe1H 93.2(3) 2_685 3_375 ?
 O03G Fe1H Fe1H 136.34(16) . 3_375 ?
 O03G Fe1H O03G 83.7(6) . 2_685 ?
 O03H Fe1H Ba0A 98.8(4) . . ?
 O03H Fe1H Fe1H 45.2(3) . 2_795 ?
 O03H Fe1H Fe1H 45.2(3) . 3_375 ?
 O03H Fe1H O03G 91.2(3) . 2_685 ?
 O03H Fe1H O03G 91.3(3) . . ?
 Ba08 Fe1I Ba09 82.90(6) . 1_565 ?
 Ba08 Fe1I Ba09 82.90(6) . 1_665 ?
 Ba08 Fe1I Ba09 82.89(6) . . ?
 Ba09 Fe1I Ba09 118.49(3) 1_665 . ?
 Ba09 Fe1I Ba09 118.49(3) 1_565 . ?
 Ba09 Fe1I Ba09 118.50(3) 1_565 1_665 ?
 O01Y Fe1I Ba08 180.0 . . ?
 O01Y Fe1I Ba09 97.10(6) . 1_665 ?
 O01Y Fe1I Ba09 97.10(6) . 1_565 ?
 O01Y Fe1I Ba09 97.11(6) . . ?
 O01Y Fe1I O031 108.8(3) . 2_765 ?
 O01Y Fe1I O031 108.8(4) . 3_675 ?
 O01Y Fe1I O031 108.8(4) . . ?
 O031 Fe1I Ba08 71.2(3) 3_675 . ?
 O031 Fe1I Ba08 71.2(3) 2_765 . ?
 O031 Fe1I Ba08 71.2(3) . . ?
 O031 Fe1I Ba09 59.37(4) 3_675 1_565 ?
 O031 Fe1I Ba09 59.37(3) . . ?
 O031 Fe1I Ba09 154.1(3) . 1_665 ?
 O031 Fe1I Ba09 59.37(3) 3_675 1_665 ?
 O031 Fe1I Ba09 59.37(2) 2_765 1_665 ?
 O031 Fe1I Ba09 154.1(3) 3_675 . ?
 O031 Fe1I Ba09 154.1(3) 2_765 1_565 ?
 O031 Fe1I Ba09 59.36(2) 2_765 . ?
 O031 Fe1I Ba09 59.37(4) . 1_565 ?
 O031 Fe1I O031 110.1(3) 2_765 . ?
 O031 Fe1I O031 110.1(3) 3_675 2_765 ?
 O031 Fe1I O031 110.1(3) 3_675 . ?
 Ba07 Fe1J Ba07 106.47(5) 1_565 1_455 ?
 Ba07 Fe1J Ba07 106.48(5) . 1_565 ?
 Ba07 Fe1J Ba07 106.48(5) . 1_455 ?
 Fe15 Fe1J Ba07 67.67(5) . 1_565 ?
 Fe15 Fe1J Ba07 67.68(5) . . ?
 Fe15 Fe1J Ba07 67.67(5) . 1_455 ?
 O029 Fe1J Ba07 51.4(3) . 1_565 ?
 O029 Fe1J Ba07 126.07(4) 3_465 1_455 ?
 O029 Fe1J Ba07 51.4(3) 2_675 1_455 ?
 O029 Fe1J Ba07 126.06(4) . . ?
 O029 Fe1J Ba07 126.07(4) 2_675 . ?
 O029 Fe1J Ba07 126.07(5) . 1_455 ?
 O029 Fe1J Ba07 51.4(3) 3_465 . ?
 O029 Fe1J Ba07 126.07(4) 3_465 1_565 ?
 O029 Fe1J Ba07 126.07(5) 2_675 1_565 ?
 O029 Fe1J Fe15 119.0(3) . . ?
 O029 Fe1J Fe15 119.1(3) 2_675 . ?
 O029 Fe1J Fe15 119.1(3) 3_465 . ?
 O029 Fe1J O029 98.4(3) 2_675 3_465 ?
 O029 Fe1J O029 98.4(3) . 3_465 ?
 O029 Fe1J O029 98.4(3) . 2_675 ?
 O029 Fe1J O034 168.0(5) . . ?
 O029 Fe1J O034 89.4(2) 2_675 3_465 ?
 O029 Fe1J O034 89.4(2) 2_675 . ?
 O029 Fe1J O034 89.4(2) . 3_465 ?
 O029 Fe1J O034 89.4(3) 3_465 . ?
 O029 Fe1J O034 168.0(4) 3_465 3_465 ?
 O029 Fe1J O034 89.4(2) . 2_675 ?
 O029 Fe1J O034 168.0(4) 2_675 2_675 ?
 O029 Fe1J O034 89.4(3) 3_465 2_675 ?
 O034 Fe1J Ba07 53.26(4) 2_675 . ?
 O034 Fe1J Ba07 116.6(3) 2_675 1_455 ?
 O034 Fe1J Ba07 116.6(3) . 1_565 ?
 O034 Fe1J Ba07 116.6(3) 3_465 . ?
 O034 Fe1J Ba07 53.25(3) 3_465 1_455 ?
 O034 Fe1J Ba07 53.26(4) . . ?
 O034 Fe1J Ba07 53.25(3) 2_675 1_565 ?
 O034 Fe1J Ba07 53.25(3) . 1_455 ?
 O034 Fe1J Ba07 53.25(3) 3_465 1_565 ?
 O034 Fe1J Fe15 48.9(3) 2_675 . ?
 O034 Fe1J Fe15 48.9(3) . . ?
 O034 Fe1J Fe15 48.9(3) 3_465 . ?
 O034 Fe1J O034 81.5(5) . 2_675 ?
 O034 Fe1J O034 81.5(4) 2_675 3_465 ?
 O034 Fe1J O034 81.5(4) . 3_465 ?
 Fe1K Fe1K Ba07 66.96(3) 2_785 1_565 ?
 Fe1K Fe1K Ba07 113.10(3) 3_365 1_565 ?
 Fe1K Fe1K Ba07 66.96(3) 3_475 1_565 ?
 Fe1K Fe1K Ba07 113.10(3) 2_685 1_565 ?
 Fe1K Fe1K Fe1K 60.000(5) 2_785 3_475 ?
 Fe1K Fe1K Fe1K 60.0 3_365 2_685 ?
 Fe1K Fe1K Fe1K 119.999(1) 3_475 2_685 ?
 Fe1K Fe1K Fe1K 120.001(6) 2_785 3_365 ?
 Fe1K Fe1K Fe1K 179.937(19) 2_785 2_685 ?
 Fe1K Fe1K Fe1K 179.94(2) 3_475 3_365 ?
 O029 Fe1K Ba07 50.4(3) . 1_565 ?
 O029 Fe1K Ba07 50.4(3) 3_475 1_565 ?
 O029 Fe1K Fe1K 90.1(3) 3_475 2_785 ?
 O029 Fe1K Fe1K 138.8(2) 3_475 3_365 ?
 O029 Fe1K Fe1K 41.2(3) . 2_785 ?
 O029 Fe1K Fe1K 90.1(4) . 3_475 ?
 O029 Fe1K Fe1K 90.0(3) 3_475 2_685 ?
 O029 Fe1K Fe1K 138.8(3) . 2_685 ?
 O029 Fe1K Fe1K 41.2(2) 3_475 3_475 ?
 O029 Fe1K Fe1K 90.0(4) . 3_365 ?
 O029 Fe1K O029 97.8(6) 3_475 . ?
 O029 Fe1K O02S 97.9(4) . . ?
 O029 Fe1K O02S 97.9(4) 3_475 . ?
 O029 Fe1K O03C 170.3(4) 3_475 2_785 ?
 O029 Fe1K O03C 170.3(4) . 3_375 ?
 O029 Fe1K O03C 90.7(4) 3_475 3_375 ?
 O029 Fe1K O03C 90.8(5) . 2_785 ?
 O029 Fe1K O03E 87.1(3) 3_475 . ?
 O029 Fe1K O03E 87.2(3) . . ?
 O02S Fe1K Ba07 87.7(5) . 1_565 ?
 O02S Fe1K Fe1K 40.9(3) . 2_685 ?
 O02S Fe1K Fe1K 139.2(3) . 2_785 ?
 O02S Fe1K Fe1K 139.2(3) . 3_475 ?
 O02S Fe1K Fe1K 40.9(3) . 3_365 ?
 O02S Fe1K O03C 85.4(4) . 3_375 ?
 O02S Fe1K O03C 85.4(5) . 2_785 ?
 O02S Fe1K O03E 172.2(6) . . ?
 O03C Fe1K Ba07 139.1(3) 2_785 1_565 ?
 O03C Fe1K Ba07 139.1(3) 3_375 1_565 ?
 O03C Fe1K Fe1K 86.6(3) 2_785 2_685 ?
 O03C Fe1K Fe1K 45.24(18) 2_785 3_365 ?
 O03C Fe1K Fe1K 134.71(18) 2_785 3_475 ?
 O03C Fe1K Fe1K 45.24(17) 3_375 2_685 ?
 O03C Fe1K Fe1K 93.3(4) 3_375 3_475 ?
 O03C Fe1K Fe1K 93.3(3) 2_785 2_785 ?
 O03C Fe1K Fe1K 134.71(16) 3_375 2_785 ?
 O03C Fe1K Fe1K 86.6(4) 3_375 3_365 ?
 O03C Fe1K O03C 80.4(5) 2_785 3_375 ?
 O03E Fe1K Ba07 100.1(3) . 1_565 ?
 O03E Fe1K Fe1K 46.2(2) . 2_785 ?
 O03E Fe1K Fe1K 133.8(2) . 2_685 ?
 O03E Fe1K Fe1K 46.2(2) . 3_475 ?
 O03E Fe1K Fe1K 133.8(2) . 3_365 ?
 O03E Fe1K O03C 88.6(3) . 3_375 ?
 O03E Fe1K O03C 88.6(3) . 2_785 ?
 O03C Fe1L O03C 111.8(3) 2_795 . ?
 O03C Fe1L O03C 111.8(2) 3_375 . ?
 O03C Fe1L O03C 111.9(3) 3_375 2_795 ?
 O03C Fe1L O03H 107.0(3) 2_795 . ?
 O03C Fe1L O03H 107.0(3) 3_375 . ?
 O03C Fe1L O03H 107.0(3) . . ?
 O020 Fe1M O020 84.8(4) . 2_765 ?
 O020 Fe1M O020 84.8(4) 3_675 2_765 ?
 O020 Fe1M O020 84.8(4) . 3_675 ?
 O032 Fe1M O020 177.7(4) 2_765 . ?
 O032 Fe1M O020 93.5(4) 3_675 3_675 ?
 O032 Fe1M O020 93.5(3) 2_765 2_765 ?
 O032 Fe1M O020 93.5(3) 3_675 . ?
 O032 Fe1M O020 93.5(4) . 2_765 ?
 O032 Fe1M O020 177.6(5) . 3_675 ?
 O032 Fe1M O020 177.7(4) 3_675 2_765 ?
 O032 Fe1M O020 93.5(3) 2_765 3_675 ?
 O032 Fe1M O020 93.5(3) . . ?
 O032 Fe1M O032 88.2(4) . 3_675 ?
 O032 Fe1M O032 88.2(4) . 2_765 ?
 O032 Fe1M O032 88.2(4) 2_765 3_675 ?
 Fe1N Fe1N Ba02 66.92(3) 2_875 1_565 ?
 Fe1N Fe1N Ba02 66.92(3) 3_685 1_565 ?
 Fe1N Fe1N Ba02 113.11(3) 3_675 1_565 ?
 Fe1N Fe1N Ba02 113.11(3) 2_765 1_565 ?
 Fe1N Fe1N Fe1N 179.963(19) 3_685 3_675 ?
 Fe1N Fe1N Fe1N 120.000(6) 3_685 2_765 ?
 Fe1N Fe1N Fe1N 60.000(6) 3_685 2_875 ?
 Fe1N Fe1N Fe1N 120.000(2) 2_875 3_675 ?
 Fe1N Fe1N Fe1N 60.000(11) 2_765 3_675 ?
 Fe1N Fe1N Fe1N 179.96(2) 2_875 2_765 ?
 O023 Fe1N Ba02 87.8(5) . 1_565 ?
 O023 Fe1N Fe1N 139.2(3) . 3_685 ?
 O023 Fe1N Fe1N 40.9(3) . 2_765 ?
 O023 Fe1N Fe1N 40.9(3) . 3_675 ?
 O023 Fe1N Fe1N 139.2(3) . 2_875 ?
 O023 Fe1N O032 85.6(5) . 2_765 ?
 O023 Fe1N O032 85.7(5) . . ?
 O023 Fe1N O03I 173.4(6) . . ?
 O02J Fe1N Ba02 49.8(3) . 1_565 ?
 O02J Fe1N Ba02 49.8(3) 3_685 1_565 ?
 O02J Fe1N Fe1N 138.8(3) 3_685 3_675 ?
 O02J Fe1N Fe1N 89.6(4) 3_685 2_875 ?
 O02J Fe1N Fe1N 41.2(2) . 2_875 ?
 O02J Fe1N Fe1N 90.4(4) 3_685 2_765 ?
 O02J Fe1N Fe1N 90.4(3) . 3_675 ?
 O02J Fe1N Fe1N 89.6(3) . 3_685 ?
 O02J Fe1N Fe1N 41.2(3) 3_685 3_685 ?
 O02J Fe1N Fe1N 138.8(2) . 2_765 ?
 O02J Fe1N O023 98.0(4) . . ?
 O02J Fe1N O023 98.0(4) 3_685 . ?
 O02J Fe1N O02J 96.4(6) . 3_685 ?
 O02J Fe1N O032 91.1(4) . . ?
 O02J Fe1N O032 91.1(5) 3_685 2_765 ?
 O02J Fe1N O032 171.1(4) . 2_765 ?
 O02J Fe1N O032 171.1(3) 3_685 . ?
 O02J Fe1N O03I 86.4(3) . . ?
 O02J Fe1N O03I 86.4(4) 3_685 . ?
 O032 Fe1N Ba02 138.9(2) 2_765 1_565 ?
 O032 Fe1N Ba02 138.9(2) . 1_565 ?
 O032 Fe1N Fe1N 87.0(2) 2_765 3_675 ?
 O032 Fe1N Fe1N 45.46(16) 2_765 2_765 ?
 O032 Fe1N Fe1N 134.51(16) 2_765 2_875 ?
 O032 Fe1N Fe1N 93.0(2) 2_765 3_685 ?
 O032 Fe1N Fe1N 87.0(3) . 2_765 ?
 O032 Fe1N Fe1N 134.50(15) . 3_685 ?
 O032 Fe1N Fe1N 45.47(15) . 3_675 ?
 O032 Fe1N Fe1N 93.0(3) . 2_875 ?
 O032 Fe1N O032 81.0(5) 2_765 . ?
 O03I Fe1N Ba02 98.8(4) . 1_565 ?
 O03I Fe1N Fe1N 45.3(3) . 3_685 ?
 O03I Fe1N Fe1N 134.7(3) . 2_765 ?
 O03I Fe1N Fe1N 134.7(3) . 3_675 ?
 O03I Fe1N Fe1N 45.3(3) . 2_875 ?
 O03I Fe1N O032 89.4(3) . . ?
 O03I Fe1N O032 89.4(3) . 2_765 ?
 Fe1O Fe1O Ba07 66.85(2) 3_565 . ?
 Fe1O Fe1O Ba07 113.08(2) 3_575 . ?
 Fe1O Fe1O Ba07 113.08(2) 2_775 . ?
 Fe1O Fe1O Ba07 66.85(2) 2_665 . ?
 Fe1O Fe1O Fe1O 179.927(1) 2_665 2_775 ?
 Fe1O Fe1O Fe1O 60.0 2_775 3_575 ?
 Fe1O Fe1O Fe1O 179.93(2) 3_565 3_575 ?
 Fe1O Fe1O Fe1O 120.000(6) 3_565 2_775 ?
 Fe1O Fe1O Fe1O 120.000(2) 2_665 3_575 ?
 Fe1O Fe1O Fe1O 60.0 2_665 3_565 ?
 O01W Fe1O Ba07 99.2(3) . . ?
 O01W Fe1O Fe1O 45.7(2) . 3_565 ?
 O01W Fe1O Fe1O 134.4(2) . 2_775 ?
 O01W Fe1O Fe1O 45.7(2) . 2_665 ?
 O01W Fe1O Fe1O 134.4(2) . 3_575 ?
 O01W Fe1O O021 89.1(3) . 2_765 ?
 O01W Fe1O O021 89.1(3) . 1_455 ?
 O021 Fe1O Ba07 139.1(2) 1_455 . ?
 O021 Fe1O Ba07 139.1(2) 2_765 . ?
 O021 Fe1O Fe1O 93.3(4) 1_455 2_665 ?
 O021 Fe1O Fe1O 45.38(15) 1_455 3_575 ?
 O021 Fe1O Fe1O 134.69(16) 2_765 2_665 ?
 O021 Fe1O Fe1O 45.38(16) 2_765 2_775 ?
 O021 Fe1O Fe1O 86.8(3) 2_765 3_575 ?
 O021 Fe1O Fe1O 86.8(4) 1_455 2_775 ?
 O021 Fe1O Fe1O 134.69(15) 1_455 3_565 ?
 O021 Fe1O Fe1O 93.3(3) 2_765 3_565 ?
 O021 Fe1O O021 80.5(6) 1_455 2_765 ?
 O03B Fe1O Ba07 87.6(5) 1_665 . ?
 O03B Fe1O Fe1O 41.0(3) 1_665 2_775 ?
 O03B Fe1O Fe1O 41.0(3) 1_665 3_575 ?
 O03B Fe1O Fe1O 139.0(3) 1_665 3_565 ?
 O03B Fe1O Fe1O 139.0(3) 1_665 2_665 ?
 O03B Fe1O O01W 173.2(6) 1_665 . ?
 O03B Fe1O O021 85.7(5) 1_665 2_765 ?
 O03B Fe1O O021 85.7(4) 1_665 1_455 ?
 O03F Fe1O Ba07 50.4(3) . . ?
 O03F Fe1O Ba07 50.4(3) 3_565 . ?
 O03F Fe1O Fe1O 41.6(3) 3_565 3_565 ?
 O03F Fe1O Fe1O 90.4(3) . 3_565 ?
 O03F Fe1O Fe1O 138.4(3) 3_565 3_575 ?
 O03F Fe1O Fe1O 89.6(4) 3_565 2_775 ?
 O03F Fe1O Fe1O 89.6(3) . 3_575 ?
 O03F Fe1O Fe1O 138.4(3) . 2_775 ?
 O03F Fe1O Fe1O 41.5(3) . 2_665 ?
 O03F Fe1O Fe1O 90.4(4) 3_565 2_665 ?
 O03F Fe1O O01W 87.0(3) . . ?
 O03F Fe1O O01W 87.0(4) 3_565 . ?
 O03F Fe1O O021 90.6(5) 3_565 2_765 ?
 O03F Fe1O O021 170.4(4) 3_565 1_455 ?
 O03F Fe1O O021 170.3(4) . 2_765 ?
 O03F Fe1O O021 90.6(4) . 1_455 ?
 O03F Fe1O O03B 97.4(4) . 1_665 ?
 O03F Fe1O O03B 97.4(4) 3_565 1_665 ?
 O03F Fe1O O03F 98.0(7) . 3_565 ?
 O021 Fe1P O021 112.1(2) 3_675 . ?
 O021 Fe1P O021 112.1(2) 3_675 2_765 ?
 O021 Fe1P O021 112.1(3) 2_765 . ?
 O021 Fe1P O02H 106.7(3) 2_765 . ?
 O021 Fe1P O02H 106.7(3) 3_675 . ?
 O021 Fe1P O02H 106.8(3) . . ?
 Fe1Q Fe1Q Ba08 67.21(3) 3_675 . ?
 Fe1Q Fe1Q Ba08 67.21(3) 2_765 . ?
 Fe1Q Fe1Q Fe1Q 60.001(18) 2_765 3_675 ?
 O02B Fe1Q Ba08 47.8(4) 3_675 . ?
 O02B Fe1Q Ba08 47.8(4) . . ?
 O02B Fe1Q Fe1Q 43.1(2) 3_675 3_675 ?
 O02B Fe1Q Fe1Q 43.0(2) . 2_765 ?
 O02B Fe1Q Fe1Q 89.8(3) 3_675 2_765 ?
 O02B Fe1Q Fe1Q 89.8(3) . 3_675 ?
 O02B Fe1Q O02B 93.5(6) . 3_675 ?
 O02B Fe1Q O02H 87.5(4) . . ?
 O02B Fe1Q O02H 87.6(4) 3_675 . ?
 O02B Fe1Q O02L 94.4(3) . . ?
 O02B Fe1Q O02L 94.4(3) 3_675 . ?
 O02B Fe1Q O03A 91.7(5) 3_675 2_775 ?
 O02B Fe1Q O03A 174.8(6) . 2_775 ?
 O02B Fe1Q O03A 174.8(6) 3_675 . ?
 O02B Fe1Q O03A 91.7(5) . . ?
 O02H Fe1Q Ba08 98.0(5) . . ?
 O02H Fe1Q Fe1Q 44.5(4) . 2_765 ?
 O02H Fe1Q Fe1Q 44.5(4) . 3_675 ?
 O02H Fe1Q O02L 177.2(7) . . ?
 O02H Fe1Q O03A 92.0(4) . 2_775 ?
 O02H Fe1Q O03A 91.9(4) . . ?
 O02L Fe1Q Ba08 84.8(4) . . ?
 O02L Fe1Q Fe1Q 137.4(3) . 3_675 ?
 O02L Fe1Q Fe1Q 137.4(3) . 2_765 ?
 O02L Fe1Q O03A 85.9(4) . 2_775 ?
 O02L Fe1Q O03A 86.0(4) . . ?
 O03A Fe1Q Ba08 137.3(3) 2_775 . ?
 O03A Fe1Q Ba08 137.3(3) . . ?
 O03A Fe1Q Fe1Q 136.33(18) . 3_675 ?
 O03A Fe1Q Fe1Q 93.4(3) 2_775 3_675 ?
 O03A Fe1Q Fe1Q 93.4(3) . 2_765 ?
 O03A Fe1Q Fe1Q 136.35(18) 2_775 2_765 ?
 O03A Fe1Q O03A 83.2(6) 2_775 . ?
 Ba02 Fe1R Ba02 120.000(6) . 1_565 ?
 Ba02 Fe1R Ba02 120.000(6) . 1_455 ?
 Ba02 Fe1R Ba02 119.999(6) 1_565 1_455 ?
 O023 Fe1R Ba02 90.16(9) . . ?
 O023 Fe1R Ba02 90.14(9) . 1_565 ?
 O023 Fe1R Ba02 90.14(9) . 1_455 ?
 O025 Fe1R Ba02 89.86(9) . 1_565 ?
 O025 Fe1R Ba02 89.84(9) . . ?
 O025 Fe1R Ba02 89.86(9) . 1_455 ?
 O025 Fe1R O023 180.0 . . ?
 O02X Fe1R Ba02 60.002(8) 2_765 1_455 ?
 O02X Fe1R Ba02 60.00(3) 3_675 . ?
 O02X Fe1R Ba02 60.00(3) . . ?
 O02X Fe1R Ba02 179.8(3) . 1_455 ?
 O02X Fe1R Ba02 60.001(6) 2_765 1_565 ?
 O02X Fe1R Ba02 179.8(3) 2_765 . ?
 O02X Fe1R Ba02 179.8(3) 3_675 1_565 ?
 O02X Fe1R Ba02 60.00(3) . 1_565 ?
 O02X Fe1R Ba02 60.00(3) 3_675 1_455 ?
 O02X Fe1R O023 89.6(3) 3_675 . ?
 O02X Fe1R O023 89.6(3) 2_765 . ?
 O02X Fe1R O023 89.6(3) . . ?
 O02X Fe1R O025 90.4(3) . . ?
 O02X Fe1R O025 90.4(3) 3_675 . ?
 O02X Fe1R O025 90.4(3) 2_765 . ?
 O02X Fe1R O02X 120.00(4) . 2_765 ?
 O02X Fe1R O02X 119.99(4) 3_675 2_765 ?
 O02X Fe1R O02X 120.00(4) 3_675 . ?
 Ba0A Fe1S Ba0A 106.47(6) 1_445 . ?
 Ba0A Fe1S Ba0A 106.49(6) 1_455 1_445 ?
 Ba0A Fe1S Ba0A 106.47(6) 1_455 . ?
 Fe0T Fe1S Ba0A 67.67(5) . . ?
 Fe0T Fe1S Ba0A 67.69(5) . 1_445 ?
 Fe0T Fe1S Ba0A 67.69(5) . 1_455 ?
 O02W Fe1S Ba0A 48.9(3) 2_695 1_455 ?
 O02W Fe1S Ba0A 125.71(6) . 1_445 ?
 O02W Fe1S Ba0A 125.71(6) 3_265 . ?
 O02W Fe1S Ba0A 125.71(5) 3_265 1_455 ?
 O02W Fe1S Ba0A 125.72(5) 2_695 . ?
 O02W Fe1S Ba0A 125.71(5) 2_695 1_445 ?
 O02W Fe1S Ba0A 49.0(3) . . ?
 O02W Fe1S Ba0A 48.9(3) 3_265 1_445 ?
 O02W Fe1S Ba0A 125.71(5) . 1_455 ?
 O02W Fe1S Fe0T 116.6(3) 2_695 . ?
 O02W Fe1S Fe0T 116.6(3) 3_265 . ?
 O02W Fe1S Fe0T 116.6(3) . . ?
 O02W Fe1S O02W 101.5(4) 2_695 3_265 ?
 O02W Fe1S O02W 101.5(4) 2_695 . ?
 O02W Fe1S O02W 101.5(3) 3_265 . ?
 O02W Fe1S O02Y 89.4(2) . 3_375 ?
 O02W Fe1S O02Y 162.7(4) 3_265 3_375 ?
 O02W Fe1S O02Y 89.4(3) 3_265 2_685 ?
 O02W Fe1S O02Y 89.4(3) 2_695 1_455 ?
 O02W Fe1S O02Y 162.7(4) 2_695 2_685 ?
 O02W Fe1S O02Y 89.4(2) 3_265 1_455 ?
 O02W Fe1S O02Y 89.4(3) 2_695 3_375 ?
 O02W Fe1S O02Y 89.4(3) . 2_685 ?
 O02W Fe1S O02Y 162.7(5) . 1_455 ?
 O02Y Fe1S Ba0A 53.38(4) 1_455 1_445 ?
 O02Y Fe1S Ba0A 53.38(5) 3_375 1_455 ?
 O02Y Fe1S Ba0A 53.37(4) 3_375 . ?
 O02Y Fe1S Ba0A 113.7(3) 3_375 1_445 ?
 O02Y Fe1S Ba0A 113.7(3) 1_455 . ?
 O02Y Fe1S Ba0A 53.38(3) 2_685 1_445 ?
 O02Y Fe1S Ba0A 53.37(3) 2_685 . ?
 O02Y Fe1S Ba0A 53.38(4) 1_455 1_455 ?
 O02Y Fe1S Ba0A 113.7(3) 2_685 1_455 ?
 O02Y Fe1S Fe0T 46.0(3) 3_375 . ?
 O02Y Fe1S Fe0T 46.0(3) 1_455 . ?
 O02Y Fe1S Fe0T 46.0(3) 2_685 . ?
 O02Y Fe1S O02Y 77.1(5) 1_455 3_375 ?
 O02Y Fe1S O02Y 77.1(5) 1_455 2_685 ?
 O02Y Fe1S O02Y 77.1(5) 3_375 2_685 ?
 Ba08 Fe1T Ba08 106.53(6) 1_455 1_445 ?
 Ba08 Fe1T Ba08 106.53(6) . 1_445 ?
 Ba08 Fe1T Ba08 106.53(6) . 1_455 ?
 Fe17 Fe1T Ba08 67.73(5) . 1_445 ?
 Fe17 Fe1T Ba08 67.73(5) . . ?
 Fe17 Fe1T Ba08 67.73(5) . 1_455 ?
 O02B Fe1T Ba08 125.70(6) 3_565 . ?
 O02B Fe1T Ba08 125.71(6) . 1_445 ?
 O02B Fe1T Ba08 125.70(4) 3_565 1_455 ?
 O02B Fe1T Ba08 125.70(5) 2_665 . ?
 O02B Fe1T Ba08 48.9(3) 2_665 1_455 ?
 O02B Fe1T Ba08 125.70(5) 2_665 1_445 ?
 O02B Fe1T Ba08 125.71(4) . 1_455 ?
 O02B Fe1T Ba08 48.9(3) 3_565 1_445 ?
 O02B Fe1T Ba08 49.0(3) . . ?
 O02B Fe1T Fe17 116.7(3) 2_665 . ?
 O02B Fe1T Fe17 116.7(3) 3_565 . ?
 O02B Fe1T Fe17 116.7(3) . . ?
 O02B Fe1T O02B 101.4(4) 2_665 3_565 ?
 O02B Fe1T O02B 101.4(4) 2_665 . ?
 O02B Fe1T O02B 101.4(3) 3_565 . ?
 O02B Fe1T O02M 89.8(3) 3_565 2_765 ?
 O02B Fe1T O02M 162.1(5) . 1_445 ?
 O02B Fe1T O02M 89.8(2) 3_565 1_445 ?
 O02B Fe1T O02M 162.1(4) 3_565 3_575 ?
 O02B Fe1T O02M 162.1(4) 2_665 2_765 ?
 O02B Fe1T O02M 89.8(3) 2_665 1_445 ?
 O02B Fe1T O02M 89.8(3) . 2_765 ?
 O02B Fe1T O02M 89.8(3) 2_665 3_575 ?
 O02B Fe1T O02M 89.8(2) . 3_575 ?
 O02M Fe1T Ba08 53.44(5) 3_575 1_455 ?
 O02M Fe1T Ba08 113.1(3) 1_445 . ?
 O02M Fe1T Ba08 53.44(4) 1_445 1_445 ?
 O02M Fe1T Ba08 53.44(5) 1_445 1_455 ?
 O02M Fe1T Ba08 113.1(3) 3_575 1_445 ?
 O02M Fe1T Ba08 113.1(3) 2_765 1_455 ?
 O02M Fe1T Ba08 53.44(4) 2_765 1_445 ?
 O02M Fe1T Ba08 53.45(4) 3_575 . ?
 O02M Fe1T Ba08 53.45(3) 2_765 . ?
 O02M Fe1T Fe17 45.4(3) 1_445 . ?
 O02M Fe1T Fe17 45.4(3) 3_575 . ?
 O02M Fe1T Fe17 45.4(3) 2_765 . ?
 O02M Fe1T O02M 76.2(4) 1_445 2_765 ?
 O02M Fe1T O02M 76.2(5) 3_575 1_445 ?
 O02M Fe1T O02M 76.2(4) 3_575 2_765 ?
 O03C Fe1U O03C 87.3(5) 2_785 3_375 ?
 O03C Fe1U O03C 87.3(5) 3_375 1_445 ?
 O03C Fe1U O03C 87.3(5) 2_785 1_445 ?
 O03C Fe1U O03G 93.4(3) 2_785 3_365 ?
 O03C Fe1U O03G 93.4(3) 3_375 2_685 ?
 O03C Fe1U O03G 93.4(3) 2_785 . ?
 O03C Fe1U O03G 179.1(5) 3_375 3_365 ?
 O03C Fe1U O03G 93.4(3) 1_445 2_685 ?
 O03C Fe1U O03G 93.4(5) 1_445 3_365 ?
 O03C Fe1U O03G 179.1(4) 1_445 . ?
 O03C Fe1U O03G 179.1(4) 2_785 2_685 ?
 O03C Fe1U O03G 93.4(5) 3_375 . ?
 O03G Fe1U O03G 86.0(4) 3_365 2_685 ?
 O03G Fe1U O03G 86.0(4) 3_365 . ?
 O03G Fe1U O03G 86.0(4) 2_685 . ?
 Ba07 Fe1V Ba07 119.998(6) 1_445 1_455 ?
 Ba07 Fe1V Ba07 119.999(6) 1_445 . ?
 Ba07 Fe1V Ba07 119.998(6) . 1_455 ?
 O02S Fe1V Ba07 90.22(8) 1_545 . ?
 O02S Fe1V Ba07 90.24(8) 1_545 1_445 ?
 O02S Fe1V Ba07 90.24(8) 1_545 1_455 ?
 O02S Fe1V O03B 180.0 1_545 . ?
 O034 Fe1V Ba07 179.6(3) . 1_445 ?
 O034 Fe1V Ba07 60.00(3) . 1_455 ?
 O034 Fe1V Ba07 60.00(3) . . ?
 O034 Fe1V Ba07 60.004(7) 3_455 . ?
 O034 Fe1V Ba07 179.7(3) 2_565 . ?
 O034 Fe1V Ba07 179.7(3) 3_455 1_455 ?
 O034 Fe1V Ba07 60.00(3) 2_565 1_455 ?
 O034 Fe1V Ba07 60.00(3) 2_565 1_445 ?
 O034 Fe1V Ba07 60.005(9) 3_455 1_445 ?
 O034 Fe1V O02S 89.4(3) . 1_545 ?
 O034 Fe1V O02S 89.4(3) 3_455 1_545 ?
 O034 Fe1V O02S 89.4(3) 2_565 1_545 ?
 O034 Fe1V O034 119.99(8) 3_455 2_565 ?
 O034 Fe1V O034 119.99(8) 3_455 . ?
 O034 Fe1V O034 119.99(4) 2_565 . ?
 O034 Fe1V O03B 90.6(3) 2_565 . ?
 O034 Fe1V O03B 90.6(3) 3_455 . ?
 O034 Fe1V O03B 90.6(3) . . ?
 O03B Fe1V Ba07 89.78(8) . . ?
 O03B Fe1V Ba07 89.76(8) . 1_455 ?
 O03B Fe1V Ba07 89.76(8) . 1_445 ?
 Fe0X O01W Fe1O 126.2(3) . . ?
 Fe0X O01W Fe1O 126.2(3) . 3_565 ?
 Fe0X O01W Fe1O 126.2(3) . 2_665 ?
 Fe1O O01W Fe1O 88.6(5) . 3_565 ?
 Fe1O O01W Fe1O 88.6(5) . 2_665 ?
 Fe1O O01W Fe1O 88.6(5) 2_665 3_565 ?
 Zn3A O01W Fe1O 126.2(3) . 3_565 ?
 Zn3A O01W Fe1O 126.2(3) . . ?
 Fe0I O01X Fe0L 120.8(4) . 3_665 ?
 Fe0I O01X Fe0L 120.7(4) . . ?
 Fe0I O01X Fe0L 120.8(4) . 2_655 ?
 Fe0L O01X Fe0L 96.2(5) . 2_655 ?
 Fe0L O01X Fe0L 96.2(5) 3_665 2_655 ?
 Fe0L O01X Fe0L 96.2(5) . 3_665 ?
 Zn0J O01X Fe0L 120.7(4) . . ?
 Zn0J O01X Fe0L 120.8(4) . 3_665 ?
 Fe1G O01Y Fe1G 97.0(5) 2_765 3_675 ?
 Fe1G O01Y Fe1G 97.1(5) . 3_675 ?
 Fe1G O01Y Fe1G 97.1(5) . 2_765 ?
 Fe1I O01Y Fe1G 120.1(4) . . ?
 Fe1I O01Y Fe1G 120.1(4) . 3_675 ?
 Fe1I O01Y Fe1G 120.1(4) . 2_765 ?
 Fe1C O020 Fe1G 121.9(3) . . ?
 Fe1C O020 Fe1G 121.9(3) . 2_765 ?
 Fe1C O020 Fe1M 121.4(5) . . ?
 Fe1G O020 Fe1G 93.2(4) 2_765 . ?
 Fe1M O020 Fe1G 95.7(3) . . ?
 Fe1M O020 Fe1G 95.7(3) . 2_765 ?
 Zn2A O020 Fe1G 121.9(3) . 2_765 ?
 Zn2A O020 Fe1G 121.9(3) . . ?
 Zn2A O020 Fe1M 121.4(5) . . ?
 Fe16 O021 Fe1O 96.0(3) 1_655 1_655 ?
 Fe16 O021 Fe1O 96.0(3) 1_655 3_675 ?
 Fe1O O021 Fe1O 89.3(3) 1_655 3_675 ?
 Fe1P O021 Fe16 126.2(4) . 1_655 ?
 Fe1P O021 Fe1O 120.4(3) . 3_675 ?
 Fe1P O021 Fe1O 120.4(3) . 1_655 ?
 Ba06 O022 Ba01 91.64(18) 1_655 . ?
 Ba06 O022 Ba01 91.66(18) . . ?
 Ba06 O022 Ba06 172.8(4) 1_655 . ?
 Fe3A O022 Ba01 84.8(3) 1_655 . ?
 Fe3A O022 Ba06 93.34(17) 1_655 1_655 ?
 Fe3A O022 Ba06 93.35(17) 1_655 . ?
 Fe3A O022 Fe11 82.6(3) 1_655 . ?
 Fe0Q O022 Ba01 74.5(3) . . ?
 Fe0Q O022 Ba06 87.35(17) . 1_655 ?
 Fe0Q O022 Ba06 87.34(17) . . ?
 Fe0Q O022 Fe3A 159.4(5) . 1_655 ?
 Fe0Q O022 Fe11 118.0(5) . . ?
 Fe11 O022 Ba01 167.4(4) . . ?
 Fe11 O022 Ba06 89.10(18) . 1_655 ?
 Fe11 O022 Ba06 89.08(18) . . ?
 Zn8A O022 Ba01 74.5(3) . . ?
 Zn8A O022 Ba06 87.34(17) . . ?
 Zn8A O022 Fe11 118.0(5) . . ?
 Fe1N O023 Fe1N 98.3(7) . 3_675 ?
 Fe1N O023 Fe1N 98.3(7) 2_765 3_675 ?
 Fe1N O023 Fe1N 98.3(7) . 2_765 ?
 Fe1N O023 Fe1R 119.2(5) 2_765 . ?
 Fe1N O023 Fe1R 119.1(5) . . ?
 Fe1N O023 Fe1R 119.2(5) 3_675 . ?
 Fe13 O024 Fe1G 125.8(3) . . ?
 Fe13 O024 Fe1G 125.8(3) . 3_665 ?
 Fe13 O024 Fe1G 125.8(3) . 2_655 ?
 Fe1G O024 Fe1G 89.3(5) 3_665 2_655 ?
 Fe1G O024 Fe1G 89.3(5) 3_665 . ?
 Fe1G O024 Fe1G 89.3(5) 2_655 . ?
 Zn6A O024 Fe1G 125.8(3) . 3_665 ?
 Zn6A O024 Fe1G 125.8(3) . . ?
 Fe0R O025 Fe0R 97.3(5) . 2_765 ?
 Fe0R O025 Fe0R 97.3(5) . 3_675 ?
 Fe0R O025 Fe0R 97.2(5) 3_675 2_765 ?
 Fe0R O025 Fe1R 119.9(4) . . ?
 Fe0R O025 Fe1R 120.0(4) 3_675 . ?
 Fe0R O025 Fe1R 120.0(4) 2_765 . ?
 Fe4A O027 Ba06 100.7(3) . . ?
 Fe4A O027 Ba06 100.7(3) 2_765 . ?
 Fe4A O027 Fe4A 93.3(4) 2_765 . ?
 Fe11 O027 Ba06 100.3(3) . . ?
 Fe11 O027 Fe4A 128.1(2) . . ?
 Fe11 O027 Fe4A 128.1(2) . 2_765 ?
 Fe12 O028 Ba05 100.8(3) 2_655 . ?
 Fe12 O028 Ba05 100.8(3) . . ?
 Fe12 O028 Fe12 93.1(4) . 2_655 ?
 Fe1D O028 Ba05 100.2(4) . . ?
 Fe1D O028 Fe12 128.2(3) . 2_655 ?
 Fe1D O028 Fe12 128.2(3) . . ?
 Fe1J O029 Ba07 96.5(3) . 1_565 ?
 Fe1K O029 Ba07 98.6(3) 2_785 1_565 ?
 Fe1K O029 Ba07 98.6(3) . 1_565 ?
 Fe1K O029 Fe1J 128.4(2) 2_785 . ?
 Fe1K O029 Fe1J 128.4(3) . . ?
 Fe1K O029 Fe1K 97.6(4) . 2_785 ?
 Fe0Y O02A Fe0Y 94.9(5) . 3_375 ?
 Fe0Y O02A Fe0Y 94.9(5) . 2_795 ?
 Fe0Y O02A Fe0Y 94.9(5) 3_375 2_795 ?
 Fe1A O02A Fe0Y 121.7(4) . 2_795 ?
 Fe1A O02A Fe0Y 121.7(4) . . ?
 Fe1A O02A Fe0Y 121.7(4) . 3_375 ?
 Fe1Q O02B Ba08 100.8(4) . . ?
 Fe1Q O02B Ba08 100.8(4) 2_765 . ?
 Fe1Q O02B Fe1Q 93.9(4) . 2_765 ?
 Fe1T O02B Ba08 99.5(3) . . ?
 Fe1T O02B Fe1Q 128.0(3) . 2_765 ?
 Fe1T O02B Fe1Q 128.0(3) . . ?
 Fe0S O02C Fe12 121.7(4) . 3_665 ?
 Fe0S O02C Fe12 121.7(4) . 1_445 ?
 Fe0S O02C Fe12 121.7(4) . 2_645 ?
 Fe12 O02C Fe12 94.9(5) 3_665 1_445 ?
 Fe12 O02C Fe12 94.9(5) 1_445 2_645 ?
 Fe12 O02C Fe12 94.9(5) 3_665 2_645 ?
 Zn4A O02C Fe12 121.7(4) . 3_665 ?
 Fe5A O02D Fe10 96.1(3) . 2_765 ?
 Fe5A O02D Fe10 96.1(3) . 3_675 ?
 Fe10 O02D Fe10 93.5(4) 3_675 2_765 ?
 Fe0H O02D Fe5A 121.3(5) . . ?
 Fe0H O02D Fe10 121.6(3) . 3_675 ?
 Zn1A O02D Fe5A 121.3(5) . . ?
 Zn1A O02D Fe10 121.6(3) . 3_675 ?
 Fe10 O02E Fe10 91.6(6) 2_865 3_785 ?
 Fe10 O02E Fe10 91.6(6) 2_865 . ?
 Fe10 O02E Fe10 91.6(6) 3_785 . ?
 Fe0K O02E Fe10 124.2(5) . 2_865 ?
 Fe0K O02E Fe10 124.2(5) . . ?
 Zn0A O02E Fe10 124.2(5) . 2_865 ?
 Zn0A O02E Fe10 124.2(5) . . ?
 Fe0R O02F Fe0R 90.2(6) 3_565 . ?
 Fe0R O02F Fe0R 90.2(6) 2_665 . ?
 Fe0R O02F Fe0R 90.3(6) 2_665 3_565 ?
 Fe0H O02F Fe0R 125.1(5) . . ?
 Fe0H O02F Fe0R 125.1(5) . 3_565 ?
 Zn1A O02F Fe0R 125.1(5) . . ?
 Zn1A O02F Fe0R 125.1(5) . 3_565 ?
 Fe10 O02G Ba01 100.6(3) 3_675 1_445 ?
 Fe10 O02G Ba01 100.6(3) 1_445 1_445 ?
 Fe10 O02G Fe10 93.3(4) 1_445 3_675 ?
 Fe1B O02G Ba01 99.8(3) . 1_445 ?
 Fe1B O02G Fe10 128.4(3) . 3_675 ?
 Fe1B O02G Fe10 128.4(3) . 1_445 ?
 Fe1P O02H Fe1Q 124.6(5) . 3_675 ?
 Fe1P O02H Fe1Q 124.6(5) . . ?
 Fe1P O02H Fe1Q 124.6(5) . 2_765 ?
 Fe1Q O02H Fe1Q 91.0(7) 3_675 2_765 ?
 Fe1Q O02H Fe1Q 90.9(7) 2_765 . ?
 Fe1Q O02H Fe1Q 90.9(7) 3_675 . ?
 Zn7A O02H Fe1Q 124.6(5) . . ?
 Fe0P O02I Ba02 96.3(3) . 1_455 ?
 Fe0R O02I Ba02 98.4(3) 2_665 1_455 ?
 Fe0R O02I Ba02 98.4(3) . 1_455 ?
 Fe0R O02I Fe0P 128.7(3) . . ?
 Fe0R O02I Fe0P 128.7(2) 2_665 . ?
 Fe0R O02I Fe0R 97.2(4) . 2_665 ?
 Fe0U O02J Ba02 97.2(3) 1_655 1_565 ?
 Fe1N O02J Ba02 99.3(3) 2_875 1_565 ?
 Fe1N O02J Ba02 99.3(3) . 1_565 ?
 Fe1N O02J Fe0U 127.8(3) . 1_655 ?
 Fe1N O02J Fe0U 127.9(3) 2_875 1_655 ?
 Fe1N O02J Fe1N 97.6(4) . 2_875 ?
 Fe5A O02K Fe0R 95.9(3) . 2_765 ?
 Fe5A O02K Fe0R 95.9(3) . 3_675 ?
 Fe0R O02K Fe0R 89.4(3) 2_765 3_675 ?
 Fe0K O02K Fe5A 126.3(4) . . ?
 Fe0K O02K Fe0R 120.4(3) . 2_765 ?
 Zn0A O02K Fe5A 126.3(4) . . ?
 Zn0A O02K Fe0R 120.4(3) . 2_765 ?
 Fe0Z O02L Fe1Q 121.8(4) . 2_775 ?
 Fe0Z O02L Fe1Q 121.8(4) . . ?
 Fe0Z O02L Fe1Q 121.8(4) . 3_575 ?
 Fe1Q O02L Fe1Q 94.7(5) 3_575 2_775 ?
 Fe1Q O02L Fe1Q 94.8(5) . 3_575 ?
 Fe1Q O02L Fe1Q 94.8(5) . 2_775 ?
 Ba08 O02M Ba08 172.0(4) . 1_565 ?
 Ba08 O02M Ba09 91.6(2) 1_565 1_565 ?
 Ba08 O02M Ba09 91.6(2) . 1_565 ?
 Fe0Z O02M Ba08 86.9(2) . 1_565 ?
 Fe0Z O02M Ba08 86.9(2) . . ?
 Fe0Z O02M Ba09 73.9(3) . 1_565 ?
 Fe0Z O02M Fe17 159.0(6) . 1_665 ?
 Fe0Z O02M Fe1T 117.7(5) . 1_665 ?
 Fe17 O02M Ba08 93.81(19) 1_665 . ?
 Fe17 O02M Ba08 93.80(19) 1_665 1_565 ?
 Fe17 O02M Ba09 85.1(3) 1_665 1_565 ?
 Fe17 O02M Fe1T 83.2(4) 1_665 1_665 ?
 Fe1T O02M Ba08 89.2(2) 1_665 1_565 ?
 Fe1T O02M Ba08 89.2(2) 1_665 . ?
 Fe1T O02M Ba09 168.3(4) 1_665 1_565 ?
 Fe1F O02N Ba09 99.9(4) . . ?
 Fe1F O02N Fe1G 128.3(3) . 2_655 ?
 Fe1F O02N Fe1G 128.3(3) . . ?
 Fe1G O02N Ba09 100.6(3) 2_655 . ?
 Fe1G O02N Ba09 100.5(3) . . ?
 Fe1G O02N Fe1G 93.3(4) . 2_655 ?
 Fe12 O02O Fe12 91.8(6) 26_556 25_656 ?
 Fe12 O02O Fe12 91.8(6) 26_556 27_546 ?
 Fe12 O02O Fe12 91.8(6) 27_546 25_656 ?
 Fe0D O02O Fe12 124.0(4) . 26_556 ?
 Zn0E O02O Fe12 124.0(4) . 26_556 ?
 Fe0V O02P Fe10 121.3(4) . 2_765 ?
 Fe0V O02P Fe10 121.3(4) . . ?
 Fe0V O02P Fe10 121.3(4) . 3_675 ?
 Fe10 O02P Fe10 95.5(5) . 2_765 ?
 Fe10 O02P Fe10 95.5(5) . 3_675 ?
 Fe10 O02P Fe10 95.5(5) 3_675 2_765 ?
 Fe4A O02Q Fe4A 95.9(5) 3_775 1_665 ?
 Fe4A O02Q Fe4A 95.9(5) 1_665 2_765 ?
 Fe4A O02Q Fe4A 95.9(5) 3_775 2_765 ?
 Fe0Q O02Q Fe4A 121.0(4) . 1_665 ?
 Fe0Q O02Q Fe4A 121.0(4) . 3_775 ?
 Fe0Q O02Q Fe4A 121.0(4) . 2_765 ?
 Zn8A O02Q Fe4A 121.0(4) . 2_765 ?
 Fe0L O02R Fe0L 93.4(3) 2_765 3_775 ?
 Fe14 O02R Fe0L 95.8(3) 1_665 2_765 ?
 Fe14 O02R Fe0L 95.8(3) 1_665 3_775 ?
 Fe6A O02R Fe0L 121.3(3) . 2_765 ?
 Zn6B O02R Fe0L 121.3(3) . 2_765 ?
 Fe1K O02S Fe1K 98.2(6) 3_365 2_685 ?
 Fe1K O02S Fe1K 98.2(6) . 3_365 ?
 Fe1K O02S Fe1K 98.2(6) . 2_685 ?
 Fe1K O02S Fe1V 119.2(5) 3_365 1_565 ?
 Fe1K O02S Fe1V 119.2(5) . 1_565 ?
 Fe1K O02S Fe1V 119.2(5) 2_685 1_565 ?
 Ba04 O02T Ba04 172.5(4) 1_655 . ?
 Ba04 O02T Ba05 91.85(18) 1_655 1_545 ?
 Ba04 O02T Ba05 91.86(18) . 1_545 ?
 Fe0I O02T Ba04 87.37(17) 1_545 . ?
 Fe0I O02T Ba04 87.37(17) 1_545 1_655 ?
 Fe0I O02T Ba05 74.6(3) 1_545 1_545 ?
 Fe0I O02T Fe0O 159.4(6) 1_545 . ?
 Fe0I O02T Fe0W 118.0(5) 1_545 . ?
 Fe0O O02T Ba04 93.39(18) . 1_655 ?
 Fe0O O02T Ba04 93.40(18) . . ?
 Fe0O O02T Ba05 84.9(3) . 1_545 ?
 Fe0O O02T Fe0W 82.5(3) . . ?
 Fe0W O02T Ba04 88.90(18) . 1_655 ?
 Fe0W O02T Ba04 88.89(18) . . ?
 Fe0W O02T Ba05 167.4(4) . 1_545 ?
 Fe0M O02U Fe0Y 96.7(3) . 2_795 ?
 Fe0M O02U Fe0Y 96.7(3) . . ?
 Fe0Y O02U Fe0Y 94.0(4) 2_795 . ?
 Fe0A O02U Fe0M 121.8(4) . . ?
 Fe0A O02U Fe0Y 120.7(3) . . ?
 Zn0B O02U Fe0M 121.8(4) . . ?
 Zn0B O02U Fe0Y 120.7(3) . . ?
 Fe1H O02W Ba0A 100.5(3) . . ?
 Fe1H O02W Ba0A 100.5(3) 3_375 . ?
 Fe1H O02W Fe1H 94.2(4) 3_375 . ?
 Fe1S O02W Ba0A 99.6(4) . . ?
 Fe1S O02W Fe1H 128.0(3) . . ?
 Fe1S O02W Fe1H 128.0(3) . 3_375 ?
 Ba02 O02X Ba02 173.2(4) . 1_565 ?
 Fe0P O02X Ba02 92.21(18) 1_655 1_565 ?
 Fe0P O02X Ba02 92.19(18) 1_655 . ?
 Fe0U O02X Ba02 92.76(17) 1_655 1_565 ?
 Fe0U O02X Ba02 92.77(17) 1_655 . ?
 Fe0U O02X Fe0P 84.6(4) 1_655 1_655 ?
 Fe1R O02X Ba02 86.64(18) . . ?
 Fe1R O02X Ba02 86.64(18) . 1_565 ?
 Fe1R O02X Fe0P 137.1(5) . 1_655 ?
 Fe1R O02X Fe0U 138.3(5) . 1_655 ?
 Ba0A O02Y Ba03 91.6(2) . . ?
 Ba0A O02Y Ba03 91.7(2) 1_545 . ?
 Ba0A O02Y Ba0A 172.9(4) . 1_545 ?
 Fe0T O02Y Ba03 84.6(4) 1_655 . ?
 Fe0T O02Y Ba0A 93.3(2) 1_655 1_545 ?
 Fe0T O02Y Ba0A 93.3(2) 1_655 . ?
 Fe0T O02Y Fe1S 82.5(4) 1_655 1_655 ?
 Fe1E O02Y Ba03 74.3(3) . . ?
 Fe1E O02Y Ba0A 87.4(2) . 1_545 ?
 Fe1E O02Y Ba0A 87.4(2) . . ?
 Fe1E O02Y Fe0T 158.9(6) . 1_655 ?
 Fe1E O02Y Fe1S 118.6(5) . 1_655 ?
 Fe1S O02Y Ba03 167.1(4) 1_655 . ?
 Fe1S O02Y Ba0A 89.1(2) 1_655 . ?
 Fe1S O02Y Ba0A 89.1(2) 1_655 1_545 ?
 Fe0Y O02Z Ba03 100.5(3) 2_685 . ?
 Fe0Y O02Z Ba03 100.5(3) . . ?
 Fe0Y O02Z Fe0Y 93.4(4) . 2_685 ?
 Fe18 O02Z Ba03 99.5(4) . . ?
 Fe18 O02Z Fe0Y 128.5(3) . 2_685 ?
 Fe18 O02Z Fe0Y 128.5(3) . . ?
 Ba01 O030 Ba01 170.7(3) 1_455 1_445 ?
 Ba01 O030 Ba06 92.33(18) 1_445 . ?
 Ba01 O030 Ba06 92.33(18) 1_455 . ?
 Fe3A O030 Ba01 94.19(17) . 1_445 ?
 Fe3A O030 Ba01 94.19(17) . 1_455 ?
 Fe3A O030 Ba06 85.9(3) . . ?
 Fe3A O030 Fe1B 83.0(4) . . ?
 Fe0V O030 Ba01 86.67(18) . 1_445 ?
 Fe0V O030 Ba01 86.67(18) . 1_455 ?
 Fe0V O030 Ba06 75.6(3) . . ?
 Fe0V O030 Fe3A 161.5(5) . . ?
 Fe0V O030 Fe1B 115.5(4) . . ?
 Fe1B O030 Ba01 88.48(18) . 1_445 ?
 Fe1B O030 Ba01 88.48(18) . 1_455 ?
 Fe1B O030 Ba06 168.9(4) . . ?
 Ba09 O031 Ba08 92.00(18) 1_565 . ?
 Ba09 O031 Ba08 91.99(18) . . ?
 Ba09 O031 Ba09 171.7(4) 1_565 . ?
 Fe17 O031 Ba08 85.4(3) . . ?
 Fe17 O031 Ba09 93.77(17) . . ?
 Fe17 O031 Ba09 93.78(17) . 1_565 ?
 Fe17 O031 Fe1F 82.9(3) . . ?
 Fe1F O031 Ba08 168.3(4) . . ?
 Fe1F O031 Ba09 88.79(18) . . ?
 Fe1F O031 Ba09 88.78(18) . 1_565 ?
 Fe1I O031 Ba08 75.1(3) . . ?
 Fe1I O031 Ba09 87.00(17) . 1_565 ?
 Fe1I O031 Ba09 87.00(17) . . ?
 Fe1I O031 Fe17 160.6(5) . . ?
 Fe1I O031 Fe1F 116.6(4) . . ?
 Fe13 O032 Fe1M 126.6(4) 1_665 . ?
 Fe13 O032 Fe1N 120.7(3) 1_665 3_675 ?
 Fe13 O032 Fe1N 120.7(3) 1_665 . ?
 Fe1M O032 Fe1N 95.4(3) . . ?
 Fe1M O032 Fe1N 95.4(3) . 3_675 ?
 Fe1N O032 Fe1N 89.0(3) 3_675 . ?
 Fe4A O033 Fe4A 90.2(4) . 2_765 ?
 Fe4A O033 Fe4A 90.2(4) . 3_675 ?
 Fe4A O033 Fe4A 90.2(4) 3_675 2_765 ?
 Fe6A O033 Fe4A 125.1(3) . 2_765 ?
 Fe6A O033 Fe4A 125.1(3) . . ?
 Fe6A O033 Fe4A 125.1(3) . 3_675 ?
 Zn6B O033 Fe4A 125.1(3) . 2_765 ?
 Zn6B O033 Fe4A 125.1(3) . 3_675 ?
 Zn6B O033 Fe4A 125.1(3) . . ?
 Ba07 O034 Ba07 174.6(4) . 1_455 ?
 Fe15 O034 Ba07 91.53(18) . 1_455 ?
 Fe15 O034 Ba07 91.54(18) . . ?
 Fe1J O034 Ba07 92.42(16) . 1_455 ?
 Fe1J O034 Ba07 92.41(16) . . ?
 Fe1J O034 Fe15 82.9(3) . . ?
 Fe1V O034 Ba07 87.35(17) . 1_455 ?
 Fe1V O034 Ba07 87.35(17) . . ?
 Fe1V O034 Fe15 137.6(5) . . ?
 Fe1V O034 Fe1J 139.5(5) . . ?
 Fe0Y O035 Fe0Y 90.8(8) 21_776 20_456 ?
 Fe0Y O035 Fe0Y 90.8(8) 19_586 20_456 ?
 Fe0Y O035 Fe0Y 90.8(8) 21_776 19_586 ?
 Fe0A O035 Fe0Y 124.7(6) . 20_456 ?
 Zn0B O035 Fe0Y 124.7(6) . 20_456 ?
 Fe1E O037 Fe1H 120.5(4) . . ?
 Fe1E O037 Fe1H 120.4(4) . 3_365 ?
 Fe1E O037 Fe1H 120.4(4) . 2_685 ?
 Fe1H O037 Fe1H 96.6(6) 3_365 . ?
 Fe1H O037 Fe1H 96.6(6) 3_365 2_685 ?
 Fe1H O037 Fe1H 96.6(6) 2_685 . ?
 Fe4A O038 Fe4A 93.1(3) . 3_665 ?
 Fe14 O038 Fe4A 95.7(3) . 3_665 ?
 Fe14 O038 Fe4A 95.7(3) . . ?
 Fe2A O038 Fe4A 121.3(3) . . ?
 Fe2A O038 Fe4A 121.3(3) . 3_665 ?
 Fe2A O038 Fe14 122.6(4) . . ?
 Zn2B O038 Fe4A 121.3(3) . . ?
 Zn2B O038 Fe4A 121.3(3) . 3_665 ?
 Zn2B O038 Fe14 122.6(4) . . ?
 Ba03 O039 Ba03 170.7(4) . 1_565 ?
 Ba03 O039 Ba0A 91.8(2) 1_565 . ?
 Ba03 O039 Ba0A 91.8(2) . . ?
 Fe0T O039 Ba03 94.4(2) . 1_565 ?
 Fe0T O039 Ba03 94.4(2) . . ?
 Fe0T O039 Ba0A 85.4(3) . . ?
 Fe0T O039 Fe18 84.2(4) . . ?
 Fe18 O039 Ba03 89.0(2) . 1_565 ?
 Fe18 O039 Ba03 89.0(2) . . ?
 Fe18 O039 Ba0A 169.6(5) . . ?
 Fe1A O039 Ba03 86.3(2) . 1_565 ?
 Fe1A O039 Ba03 86.3(2) . . ?
 Fe1A O039 Ba0A 74.6(3) . . ?
 Fe1A O039 Fe0T 160.0(6) . . ?
 Fe1A O039 Fe18 115.9(5) . . ?
 Fe0X O03A Fe16 122.0(4) . . ?
 Fe0X O03A Fe1Q 121.9(3) . . ?
 Fe0X O03A Fe1Q 121.9(3) . 3_575 ?
 Fe16 O03A Fe1Q 95.5(3) . 3_575 ?
 Fe16 O03A Fe1Q 95.5(3) . . ?
 Fe1Q O03A Fe1Q 92.7(4) 3_575 . ?
 Zn3A O03A Fe16 122.0(4) . . ?
 Zn3A O03A Fe1Q 121.9(3) . 3_575 ?
 Zn3A O03A Fe1Q 121.9(3) . . ?
 Fe1O O03B Fe1O 98.1(6) 1_445 3_465 ?
 Fe1O O03B Fe1O 98.1(6) 2_665 3_465 ?
 Fe1O O03B Fe1O 98.1(6) 2_665 1_445 ?
 Fe1O O03B Fe1V 119.3(5) 1_445 . ?
 Fe1O O03B Fe1V 119.3(5) 2_665 . ?
 Fe1O O03B Fe1V 119.3(5) 3_465 . ?
 Fe1K O03C Fe1K 89.6(4) 3_475 2_795 ?
 Fe1L O03C Fe1K 120.4(3) . 2_795 ?
 Fe1L O03C Fe1K 120.4(3) . 3_475 ?
 Fe1L O03C Fe1U 125.8(5) . 1_665 ?
 Fe1U O03C Fe1K 96.1(3) 1_665 2_795 ?
 Fe1U O03C Fe1K 96.1(3) 1_665 3_475 ?
 Zn5A O03C Fe1K 120.4(3) . 2_795 ?
 Fe0L O03D Fe0L 90.7(4) 3_775 . ?
 Fe0L O03D Fe0L 90.7(4) 2_755 . ?
 Fe0L O03D Fe0L 90.7(4) 3_775 2_755 ?
 Fe2A O03D Fe0L 124.8(3) . . ?
 Zn2B O03D Fe0L 124.8(3) . . ?
 Fe19 O03E Fe1K 127.0(3) . . ?
 Fe19 O03E Fe1K 126.9(3) . 3_475 ?
 Fe19 O03E Fe1K 126.9(3) . 2_785 ?
 Fe1K O03E Fe1K 87.6(4) 2_785 . ?
 Fe1K O03E Fe1K 87.6(4) 3_475 2_785 ?
 Fe1K O03E Fe1K 87.6(4) 3_475 . ?
 Zn O03E Fe1K 127.0(3) . . ?
 Fe15 O03F Ba07 96.4(3) . . ?
 Fe1O O03F Ba07 98.2(3) 2_665 . ?
 Fe1O O03F Ba07 98.3(3) . . ?
 Fe1O O03F Fe15 128.8(3) 2_665 . ?
 Fe1O O03F Fe15 128.9(3) . . ?
 Fe1O O03F Fe1O 96.9(4) 2_665 . ?
 Fe19 O03G Fe1H 122.3(3) . 3_365 ?
 Fe19 O03G Fe1H 122.3(3) . . ?
 Fe19 O03G Fe1U 122.0(4) . . ?
 Fe1H O03G Fe1H 92.6(4) . 3_365 ?
 Fe1U O03G Fe1H 95.1(3) . . ?
 Fe1U O03G Fe1H 95.1(3) . 3_365 ?
 Zn O03G Fe1H 122.3(3) . 3_365 ?
 Zn O03G Fe1H 122.3(3) . . ?
 Zn O03G Fe1U 122.0(4) . . ?
 Fe1H O03H Fe1H 89.7(5) . 3_375 ?
 Fe1H O03H Fe1H 89.7(5) 3_375 2_795 ?
 Fe1H O03H Fe1H 89.7(5) . 2_795 ?
 Fe1L O03H Fe1H 125.5(4) . 2_795 ?
 Fe1L O03H Fe1H 125.5(4) . . ?
 Fe1L O03H Fe1H 125.5(4) . 3_375 ?
 Zn5A O03H Fe1H 125.5(4) . . ?
 Zn5A O03H Fe1H 125.5(4) . 2_795 ?
 Fe1C O03I Fe1N 125.7(4) 1_565 . ?
 Fe1C O03I Fe1N 125.7(4) 1_565 2_875 ?
 Fe1C O03I Fe1N 125.7(4) 1_565 3_685 ?
 Fe1N O03I Fe1N 89.4(5) 3_685 . ?
 Fe1N O03I Fe1N 89.4(5) 2_875 . ?
 Fe1N O03I Fe1N 89.4(5) 3_685 2_875 ?
 Fe0L O1 Ba04 100.9(3) 2_755 1_665 ?
 Fe0L O1 Ba04 100.8(3) . 1_665 ?
 Fe0L O1 Fe0L 93.0(4) . 2_755 ?
 Fe0W O1 Ba04 100.8(4) . 1_665 ?
 Fe0W O1 Fe0L 127.9(3) . . ?
 Fe0W O1 Fe0L 128.0(3) . 2_755 ?
 O038 Fe2A O038 110.0(2) 3_775 2_755 ?
 O038 Fe2A O038 110.0(2) . 3_775 ?
 O038 Fe2A O038 110.0(2) . 2_755 ?
 O038 Fe2A O03D 109.0(3) 3_775 . ?
 O038 Fe2A O03D 109.0(3) 2_755 . ?
 O038 Fe2A O03D 108.9(3) . . ?
 O02R Fe6A O02R 109.9(2) . 3_675 ?
 O02R Fe6A O02R 109.8(3) 2_765 3_675 ?
 O02R Fe6A O02R 109.9(2) . 2_765 ?
 O02R Fe6A O033 109.1(2) 2_765 . ?
 O02R Fe6A O033 109.1(3) . . ?
 O02R Fe6A O033 109.1(3) 3_675 . ?
 O02D Fe0H O02D 109.3(3) 3_565 . ?
 O02D Fe0H O02D 109.3(3) 2_665 3_565 ?
 O02D Fe0H O02D 109.3(3) 2_665 . ?
 O02D Fe0H O02F 109.7(3) . . ?
 O02D Fe0H O02F 109.6(3) 2_665 . ?
 O02D Fe0H O02F 109.6(3) 3_565 . ?
 O02K Fe0K O02E 106.8(3) . . ?
 O02K Fe0K O02E 106.8(3) 3_785 . ?
 O02K Fe0K O02E 106.8(3) 2_865 . ?
 O02K Fe0K O02K 112.0(2) 3_785 . ?
 O02K Fe0K O02K 112.0(3) 2_865 3_785 ?
 O02K Fe0K O02K 112.0(3) 2_865 . ?
 Ba05 O0AA Ba04 92.45(18) 1_545 . ?
 Ba05 O0AA Ba04 92.43(18) . . ?
 Ba05 O0AA Ba05 170.6(3) . 1_545 ?
 Fe0O O0AA Ba04 85.9(3) . . ?
 Fe0O O0AA Ba05 94.15(18) . . ?
 Fe0O O0AA Ba05 94.17(18) . 1_545 ?
 Fe0O O0AA Fe1D 83.0(3) . 1_545 ?
 Fe0S O0AA Ba04 75.6(3) . . ?
 Fe0S O0AA Ba05 86.73(18) . 1_545 ?
 Fe0S O0AA Ba05 86.74(18) . . ?
 Fe0S O0AA Fe0O 161.5(5) . . ?
 Fe0S O0AA Fe1D 115.5(4) . 1_545 ?
 Fe1D O0AA Ba04 168.9(4) 1_545 . ?
 Fe1D O0AA Ba05 88.38(18) 1_545 . ?
 Fe1D O0AA Ba05 88.37(18) 1_545 1_545 ?
 Zn4A O0AA Ba04 75.6(3) . . ?
 Zn4A O0AA Ba05 86.74(18) . . ?
 Zn4A O0AA Fe0O 161.5(5) . . ?
 Fe0N O2 Fe12 96.2(3) . 2_755 ?
 Fe0N O2 Fe12 96.3(3) . . ?
 Fe12 O2 Fe12 93.9(4) 2_755 . ?
 Fe0D O2 Fe0N 121.8(4) . . ?
 Fe0D O2 Fe12 121.0(3) . . ?
 Zn0E O2 Fe0N 121.8(4) . . ?
 Zn0E O2 Fe12 121.0(3) . . ?
 O2 Fe0D O02O 109.1(3) . . ?
 O2 Fe0D O02O 109.1(3) 2_645 . ?
 O2 Fe0D O02O 109.1(3) 3_765 . ?
 O2 Fe0D O2 109.8(2) 2_645 . ?
 O2 Fe0D O2 109.8(3) 3_765 . ?
 O2 Fe0D O2 109.9(3) 2_645 3_765 ?
 O02U Fe0A O02U 109.9(3) . 2_785 ?
 O02U Fe0A O02U 109.8(3) 3_475 2_785 ?
 O02U Fe0A O02U 109.9(3) . 3_475 ?
 O035 Fe0A O02U 109.0(3) . . ?
 O035 Fe0A O02U 109.1(4) . 3_475 ?
 O035 Fe0A O02U 109.1(3) . 2_785 ?
 O02K Zn0A O02E 106.8(3) 3_785 . ?
 O02K Zn0A O02E 106.8(3) . . ?
 O02K Zn0A O02E 106.8(3) 2_865 . ?
 O02K Zn0A O02K 112.0(3) 2_865 . ?
 O02K Zn0A O02K 112.0(3) 2_865 3_785 ?
 O02K Zn0A O02K 112.0(2) 3_785 . ?
 O02D Zn1A O02D 109.3(3) 3_565 . ?
 O02D Zn1A O02D 109.3(3) 2_665 3_565 ?
 O02D Zn1A O02D 109.3(3) 2_665 . ?
 O02D Zn1A O02F 109.6(3) 3_565 . ?
 O02D Zn1A O02F 109.7(3) . . ?
 O02D Zn1A O02F 109.6(3) 2_665 . ?
 O2 Zn0E O02O 109.1(3) . . ?
 O2 Zn0E O02O 109.1(3) 2_645 . ?
 O2 Zn0E O02O 109.1(3) 3_765 . ?
 O2 Zn0E O2 109.8(2) 2_645 . ?
 O2 Zn0E O2 109.9(3) 2_645 3_765 ?
 O2 Zn0E O2 109.8(3) 3_765 . ?
 O038 Zn2B O038 110.0(2) . 3_775 ?
 O038 Zn2B O038 110.0(2) . 2_755 ?
 O038 Zn2B O038 110.0(2) 3_775 2_755 ?
 O038 Zn2B O03D 108.9(3) . . ?
 O038 Zn2B O03D 109.0(3) 3_775 . ?
 O038 Zn2B O03D 109.0(3) 2_755 . ?
 O02R Zn6B O02R 109.8(3) 2_765 3_675 ?
 O02R Zn6B O02R 109.9(2) . 3_675 ?
 O02R Zn6B O02R 109.9(2) . 2_765 ?
 O02R Zn6B O033 109.1(3) 3_675 . ?
 O02R Zn6B O033 109.1(3) . . ?
 O02R Zn6B O033 109.1(2) 2_765 . ?
 O02U Zn0B O02U 109.9(3) . 3_475 ?
 O02U Zn0B O02U 109.9(3) . 2_785 ?
 O02U Zn0B O02U 109.8(3) 3_475 2_785 ?
 O035 Zn0B O02U 109.1(4) . 3_475 ?
 O035 Zn0B O02U 109.1(3) . 2_785 ?
 O035 Zn0B O02U 109.0(3) . . ?
 O01W Zn3A O03A 109.6(4) . . ?
 O01W Zn3A O03A 109.6(4) . 2_665 ?
 O01W Zn3A O03A 109.6(3) . 3_565 ?
 O03A Zn3A O03A 109.4(3) . 3_565 ?
 O03A Zn3A O03A 109.4(3) . 2_665 ?
 O03A Zn3A O03A 109.3(3) 2_665 3_565 ?
 O032 Zn6A O024 106.8(3) 1_445 . ?
 O032 Zn6A O024 106.8(3) 2_755 . ?
 O032 Zn6A O024 106.8(3) 3_675 . ?
 O032 Zn6A O032 112.0(3) 2_755 1_445 ?
 O032 Zn6A O032 112.0(3) 2_755 3_675 ?
 O032 Zn6A O032 112.0(2) 3_675 1_445 ?
 O020 Zn2A O020 109.1(3) 2_755 3_775 ?
 O020 Zn2A O020 109.1(3) . 2_755 ?
 O020 Zn2A O020 109.1(3) . 3_775 ?
 O020 Zn2A O03I 109.8(3) 3_775 1_545 ?
 O020 Zn2A O03I 109.8(3) 2_755 1_545 ?
 O020 Zn2A O03I 109.8(3) . 1_545 ?
 Ba01 Zn8A Ba06 83.10(5) . . ?
 Ba01 Zn8A Ba06 83.08(6) . 1_665 ?
 Ba01 Zn8A Ba06 83.08(6) . 1_655 ?
 Ba06 Zn8A Ba06 118.57(2) . 1_665 ?
 Ba06 Zn8A Ba06 118.57(3) 1_655 1_665 ?
 Ba06 Zn8A Ba06 118.57(2) . 1_655 ?
 O022 Zn8A Ba01 72.3(3) 2_865 . ?
 O022 Zn8A Ba01 72.3(3) . . ?
 O022 Zn8A Ba01 72.3(3) 3_785 . ?
 O022 Zn8A Ba06 155.4(3) 2_865 . ?
 O022 Zn8A Ba06 59.37(4) . 1_655 ?
 O022 Zn8A Ba06 59.37(2) 3_785 1_665 ?
 O022 Zn8A Ba06 59.38(2) 3_785 . ?
 O022 Zn8A Ba06 59.37(3) 2_865 1_665 ?
 O022 Zn8A Ba06 59.38(3) . . ?
 O022 Zn8A Ba06 155.3(3) . 1_665 ?
 O022 Zn8A Ba06 59.37(4) 2_865 1_655 ?
 O022 Zn8A Ba06 155.4(3) 3_785 1_655 ?
 O022 Zn8A O022 111.2(3) 2_865 . ?
 O022 Zn8A O022 111.2(3) 3_785 . ?
 O022 Zn8A O022 111.2(3) 2_865 3_785 ?
 O02Q Zn8A Ba01 180.0 . . ?
 O02Q Zn8A Ba06 96.90(5) . . ?
 O02Q Zn8A Ba06 96.92(6) . 1_665 ?
 O02Q Zn8A Ba06 96.92(6) . 1_655 ?
 O02Q Zn8A O022 107.7(4) . 2_865 ?
 O02Q Zn8A O022 107.7(3) . 3_785 ?
 O02Q Zn8A O022 107.7(4) . . ?
 Ba04 Zn0J Ba04 118.67(2) . 1_565 ?
 Ba04 Zn0J Ba04 118.67(2) . 1_665 ?
 Ba04 Zn0J Ba04 118.67(2) 1_665 1_565 ?
 Ba05 Zn0J Ba04 83.34(5) . . ?
 Ba05 Zn0J Ba04 83.33(5) . 1_665 ?
 Ba05 Zn0J Ba04 83.33(5) . 1_565 ?
 O01X Zn0J Ba04 96.67(5) . 1_665 ?
 O01X Zn0J Ba04 96.66(5) . . ?
 O01X Zn0J Ba04 96.67(5) . 1_565 ?
 O01X Zn0J Ba05 180.0 . . ?
 O02T Zn0J Ba04 59.44(4) 2_545 1_565 ?
 O02T Zn0J Ba04 59.44(2) 3_765 . ?
 O02T Zn0J Ba04 155.6(3) 1_565 . ?
 O02T Zn0J Ba04 59.44(4) 1_565 1_565 ?
 O02T Zn0J Ba04 155.6(3) 2_545 1_665 ?
 O02T Zn0J Ba04 59.44(3) 2_545 . ?
 O02T Zn0J Ba04 59.44(2) 3_765 1_665 ?
 O02T Zn0J Ba04 59.44(3) 1_565 1_665 ?
 O02T Zn0J Ba04 155.6(3) 3_765 1_565 ?
 O02T Zn0J Ba05 72.3(3) 1_565 . ?
 O02T Zn0J Ba05 72.3(3) 2_545 . ?
 O02T Zn0J Ba05 72.3(3) 3_765 . ?
 O02T Zn0J O01X 107.7(3) 1_565 . ?
 O02T Zn0J O01X 107.7(3) 2_545 . ?
 O02T Zn0J O01X 107.7(3) 3_765 . ?
 O02T Zn0J O02T 111.2(3) 3_765 2_545 ?
 O02T Zn0J O02T 111.2(3) 1_565 2_545 ?
 O02T Zn0J O02T 111.2(3) 3_765 1_565 ?
 Ba04 Zn4A Ba05 83.03(5) . 1_545 ?
 Ba04 Zn4A Ba05 83.03(5) . 1_445 ?
 Ba04 Zn4A Ba05 83.01(5) . . ?
 Ba05 Zn4A Ba05 118.55(2) 1_445 . ?
 Ba05 Zn4A Ba05 118.55(2) 1_545 . ?
 Ba05 Zn4A Ba05 118.55(2) 1_445 1_545 ?
 O02C Zn4A Ba04 180.0 . . ?
 O02C Zn4A Ba05 96.99(5) . . ?
 O02C Zn4A Ba05 96.97(5) . 1_445 ?
 O02C Zn4A Ba05 96.97(5) . 1_545 ?
 O02C Zn4A O0AA 109.4(3) . 2_545 ?
 O02C Zn4A O0AA 109.4(4) . . ?
 O02C Zn4A O0AA 109.4(3) . 3_655 ?
 O0AA Zn4A Ba04 70.6(3) . . ?
 O0AA Zn4A Ba04 70.6(3) 2_545 . ?
 O0AA Zn4A Ba04 70.6(3) 3_655 . ?
 O0AA Zn4A Ba05 153.6(3) . 1_445 ?
 O0AA Zn4A Ba05 59.44(4) . 1_545 ?
 O0AA Zn4A Ba05 59.44(3) . . ?
 O0AA Zn4A Ba05 153.6(3) 2_545 1_545 ?
 O0AA Zn4A Ba05 59.44(4) 3_655 1_545 ?
 O0AA Zn4A Ba05 59.44(2) 2_545 1_445 ?
 O0AA Zn4A Ba05 59.43(2) 2_545 . ?
 O0AA Zn4A Ba05 153.6(3) 3_655 . ?
 O0AA Zn4A Ba05 59.44(3) 3_655 1_445 ?
 O0AA Zn4A O0AA 109.5(3) 2_545 . ?
 O0AA Zn4A O0AA 109.5(3) 2_545 3_655 ?
 O0AA Zn4A O0AA 109.5(3) 3_655 . ?
 O03C Zn5A O03C 111.8(3) 2_795 . ?
 O03C Zn5A O03C 111.9(3) 3_375 2_795 ?
 O03C Zn5A O03C 111.8(2) 3_375 . ?
 O03C Zn5A O03H 107.0(3) 2_795 . ?
 O03C Zn5A O03H 107.0(3) . . ?
 O03C Zn5A O03H 107.0(3) 3_375 . ?
 O021 Zn7A O021 112.1(2) 3_675 2_765 ?
 O021 Zn7A O021 112.1(2) 3_675 . ?
 O021 Zn7A O021 112.1(3) 2_765 . ?
 O021 Zn7A O02H 106.7(3) 3_675 . ?
 O021 Zn7A O02H 106.7(3) 2_765 . ?
 O021 Zn7A O02H 106.8(3) . . ?
 O03E Zn O03G 109.8(4) . 3_475 ?
 O03E Zn O03G 109.8(3) . 2_785 ?
 O03E Zn O03G 109.9(3) . . ?
 O03G Zn O03G 109.1(3) 3_475 . ?
 O03G Zn O03G 109.1(3) 2_785 . ?
 O03G Zn O03G 109.1(3) 3_475 2_785 ?

_shelx_res_file
;
TITL 488A_a.res in R-3m
    488a_a.res
    created by SHELXL-2016/6 at 19:11:33 on 08-Jan-2018
REM Old TITL 488A in R-3m
REM SHELXT solution in R-3m
REM R1 0.352, Rweak 0.001, Alpha 0.031, Orientation as input
REM Formula found by SHELXT: O64 Fe40 Ba5
CELL 0.6889 5.87211 5.87211 487.1836 90 90 120
ZERR 6.00012 0.00002 0.00002 0.0018 0 0 0
LATT 3
SYMM -Y,+X-Y,+Z
SYMM +Y-X,-X,+Z
SYMM +Y,+X,-Z
SYMM -Y+X,-Y,-Z
SYMM -X,-X+Y,-Z
SFAC Ba Fe O Zn
DISP Ba -0.373 2.165 8407.26
DISP Fe 0.341 0.801 3108.64
DISP O 0.01 0.006 21.99
DISP Zn 0.297 1.359 5276.79
UNIT 60 431.52 756 48
ISOR 0.01 0.02 O02A
ISOR 0.008 0.016 O025
ISOR 0.005 0.01 O033
ISOR 0.007 0.014 O03D
EADP Fe0K Zn0A
EADP Fe0H Zn1A
EADP Fe0D Zn0E
EADP Fe2A Zn2B
EADP Fe6A Zn6B
EADP Fe0A Zn0B
EADP Fe0X Zn3A
EADP Fe13 Zn6A
EADP Fe1C Zn2A
EADP Fe0Q Zn8A
EADP Fe0I Zn0J
EADP Fe0S Zn4A
EADP Fe1L Zn5A
EADP Fe1P Zn7A
EADP Fe19 Zn
EXYZ Fe1L Zn5A
EXYZ Fe0S Zn4A
EXYZ Fe0I Zn0J
EXYZ Fe0Q Zn8A
EXYZ Fe1C Zn2A
EXYZ Fe13 Zn6A
EXYZ Fe0X Zn3A
EXYZ Fe0A Zn0B
EXYZ Fe6A Zn6B
EXYZ Fe2A Zn2B
EXYZ Fe0D Zn0E
EXYZ Fe0H Zn1A
EXYZ Fe0K Zn0A
EXYZ Fe1P Zn7A
EXYZ Fe19 Zn

L.S. 10
PLAN  20
TEMP -173.15
LIST 4
fmap 2
acta
REM <olex2.extras>
REM <HklSrc "%.\\488A_a.hkl">
REM </olex2.extras>

WGHT    0.129100 1743.383179
FVAR       0.00932
BA01  1    1.666667    1.333333    0.619068    10.16667    0.01460    0.01460 =
         0.01897    0.00000    0.00000    0.00730
BA02  1    1.333333    0.666667    0.595243    10.16667    0.01263    0.01263 =
         0.01706    0.00000    0.00000    0.00632
BA03  1   -0.333333    1.333333    0.511921    10.16667    0.01581    0.01581 =
         0.02187    0.00000    0.00000    0.00791
BA04  1    0.333333   -0.333333    0.648808    10.16667    0.01575    0.01575 =
         0.01667    0.00000    0.00000    0.00787
BA05  1    0.666667    0.333333    0.654761    10.16667    0.01522    0.01522 =
         0.01807    0.00000    0.00000    0.00761
BA06  1    1.000000    1.000000    0.625005    10.16667    0.01562    0.01562 =
         0.01675    0.00000    0.00000    0.00781
BA07  1    0.333333    0.666667    0.541669    10.16667    0.01547    0.01547 =
         0.01886    0.00000    0.00000    0.00773
BA08  1    1.000000    1.000000    0.565494    10.16667    0.01937    0.01937 =
         0.02217    0.00000    0.00000    0.00968
BA09  1    0.666667    0.333333    0.571408    10.16667    0.01934    0.01934 =
         0.02240    0.00000    0.00000    0.00967
BA0A  1    0.000000    2.000000    0.517855    10.16667    0.02197    0.02197 =
         0.02014    0.00000    0.00000    0.01099
FE5A  2    1.000000    1.000000    0.607147    10.16667    0.00854    0.00854 =
         0.01411    0.00000    0.00000    0.00427
FE3A  2    0.333333    0.666667    0.622063    10.16667    0.01420    0.01420 =
         0.01512    0.00000    0.00000    0.00710
PART 1
FE0I  2    0.666667    0.333333    0.647995     0.11454    0.01149    0.01149 =
         0.01828    0.00000    0.00000    0.00574
PART 0
FE4A  2    0.836452    0.672903    0.631828    10.50000    0.01143    0.01056 =
         0.01493   -0.00083   -0.00041    0.00528
FE0L  2    1.006072    0.503036    0.641997    10.50000    0.01067    0.01126 =
         0.01539    0.00034    0.00069    0.00533
FE0M  2    0.000000    2.000000    0.500000    10.08333    0.01256    0.01256 =
         0.01685    0.00000    0.00000    0.00628
FE0N  2    1.333333    0.666667    0.666667    10.08333    0.00909    0.00909 =
         0.01434    0.00000    0.00000    0.00455
FE0O  2    1.000000    0.000000    0.651763    10.16667    0.01274    0.01274 =
         0.01613    0.00000    0.00000    0.00637
FE0P  2    0.666667    1.333333    0.598068    10.16667    0.01170    0.01170 =
         0.01795    0.00000    0.00000    0.00585
PART 1
FE0Q  2    1.666667    1.333333    0.625847     0.11230    0.01128    0.01128 =
         0.02018    0.00000    0.00000    0.00564
PART 0
FE0R  2    0.662577    0.831288    0.602009    10.50000    0.01179    0.01166 =
         0.01939   -0.00045   -0.00090    0.00589
PART 1
FE0S  2    0.333333   -0.333333    0.655614     0.10965    0.01465    0.01465 =
         0.01497    0.00000    0.00000    0.00733
PART 0
FE0T  2   -0.666667    1.666667    0.514906    10.16667    0.01580    0.01580 =
         0.01814    0.00000    0.00000    0.00790
FE0U  2    0.666667    1.333333    0.592379    10.16667    0.01109    0.01109 =
         0.01876    0.00000    0.00000    0.00554
PART 1
FE0V  2    1.000000    1.000000    0.618204    10.16667    0.01297    0.01297 =
         0.01430    0.00000    0.00000    0.00649
PART 0
FE0W  2    1.000000    0.000000    0.645943    10.16667    0.01240    0.01240 =
         0.01394    0.00000    0.00000    0.00620
PART 1
FE0X  2    0.333333    0.666667    0.554832    10.08333    0.01657    0.01657 =
         0.02226    0.00000    0.00000    0.00828
PART 0
FE0Y  2   -0.169977    1.660047    0.505087    10.50000    0.01367    0.01438 =
         0.02016    0.00076    0.00038    0.00719
FE0Z  2    0.666667    1.333333    0.564667    10.16667    0.01284    0.01284 =
         0.02362    0.00000    0.00000    0.00642
FE10  2    1.339856    1.169928    0.612261    10.50000    0.01277    0.01267 =
         0.01817   -0.00038   -0.00077    0.00638
FE11  2    1.333333    0.666667    0.627876    10.16667    0.01291    0.01291 =
         0.01285    0.00000    0.00000    0.00645
FE12  2    0.993819    0.496909    0.661579    10.50000    0.01168    0.01280 =
         0.01753   -0.00054   -0.00109    0.00584
PART 1
FE13  2    0.666667    0.333333    0.584646    10.10000    0.01715    0.01715 =
         0.02350    0.00000    0.00000    0.00858
PART 0
FE14  2    0.666667    0.333333    0.636910    10.16667    0.01367    0.01367 =
         0.01690    0.00000    0.00000    0.00684
FE15  2    0.000000    1.000000    0.544466    10.16667    0.01676    0.01676 =
         0.01530    0.00000    0.00000    0.00838
FE16  2    0.666667    1.333333    0.553572    10.16667    0.01444    0.01444 =
         0.01889    0.00000    0.00000    0.00722
FE17  2    0.333333    0.666667    0.568440    10.16667    0.01661    0.01661 =
         0.01839    0.00000    0.00000    0.00831
FE18  2   -0.666667    1.666667    0.509072    10.16667    0.01475    0.01475 =
         0.02029    0.00000    0.00000    0.00737
PART 1
FE19  2    0.333333    1.666667    0.528512    10.10000    0.02008    0.02008 =
         0.01773    0.00000    0.00000    0.01004
FE1A  2    0.000000    2.000000    0.511062    10.16667    0.01580    0.01580 =
         0.01631    0.00000    0.00000    0.00790
PART 0
FE1B  2    0.333333    0.666667    0.616247    10.16667    0.01206    0.01206 =
         0.01971    0.00000    0.00000    0.00603
PART 1
FE1C  2    1.333333    0.666667    0.582064    10.08333    0.01468    0.01468 =
         0.01904    0.00000    0.00000    0.00734
PART 0
FE1D  2    1.000000    1.000000    0.657599    10.16667    0.01358    0.01358 =
         0.01727    0.00000    0.00000    0.00679
FE1E  2   -0.333333    1.333333    0.518679    10.16667    0.01445    0.01445 =
         0.01938    0.00000    0.00000    0.00722
FE1F  2    0.333333    0.666667    0.574258    10.16667    0.01592    0.01592 =
         0.01801    0.00000    0.00000    0.00796
FE1G  2    0.830084    0.660169    0.578228    10.50000    0.01418    0.01426 =
         0.01889   -0.00022   -0.00011    0.00713
FE1H  2   -0.163415    1.673171    0.524658    10.50000    0.01631    0.01616 =
         0.01806   -0.00024   -0.00012    0.00808
PART 1
FE1I  2    1.000000    1.000000    0.572276    10.16667    0.01520    0.01520 =
         0.01480    0.00000    0.00000    0.00760
PART 0
FE1J  2    0.000000    1.000000    0.538813    10.16667    0.01517    0.01517 =
         0.01489    0.00000    0.00000    0.00759
FE1K  2    0.004422    1.502211    0.534904    10.50000    0.01465    0.01590 =
         0.01732    0.00009    0.00018    0.00732
PART 1
FE1L  2    0.000000    2.000000    0.531061    10.10000    0.01991    0.01991 =
         0.01878    0.00000    0.00000    0.00996
PART 0
FE1M  2    1.000000    1.000000    0.583345    10.16667    0.01506    0.01506 =
         0.01880    0.00000    0.00000    0.00753
FE1N  2    1.168764    1.337529    0.588478    10.50000    0.01361    0.01374 =
         0.02055    0.00002    0.00001    0.00687
FE1O  2    0.497812    0.995624    0.548421    10.50000    0.01470    0.01439 =
         0.01839   -0.00033   -0.00017    0.00719
PART 1
FE1P  2    1.000000    1.000000    0.552252    10.10000    0.01764    0.01764 =
         0.01885    0.00000    0.00000    0.00882
PART 0
FE1Q  2    0.836520    1.163480    0.558678    10.50000    0.01703    0.01703 =
         0.01917    0.00008   -0.00008    0.00875
FE1R  2    1.000000    1.000000    0.595224    10.16667    0.01334    0.01334 =
         0.06230    0.00000    0.00000    0.00667
FE1S  2   -0.666667    1.666667    0.520714    10.16667    0.01725    0.01725 =
         0.01852    0.00000    0.00000    0.00862
FE1T  2    0.333333    0.666667    0.562645    10.16667    0.01552    0.01552 =
         0.02236    0.00000    0.00000    0.00776
FE1U  2   -0.333333    1.333333    0.529744    10.16667    0.02347    0.02347 =
         0.02019    0.00000    0.00000    0.01174
FE1V  2   -0.333333    0.333333    0.541642    10.16667    0.01222    0.01222 =
         0.05843    0.00000    0.00000    0.00611
O01W  3    0.333333    0.666667    0.550935    10.16667    0.01460    0.01460 =
         0.01432    0.00000    0.00000    0.00730
O01X  3    0.666667    0.333333    0.644104    10.16667    0.02316    0.02316 =
         0.01049    0.00000    0.00000    0.01158
O01Y  3    1.000000    1.000000    0.576173    10.16667    0.01455    0.01455 =
         0.01146    0.00000    0.00000    0.00728
O020  3    1.155627    0.844373    0.580729    10.50000    0.01170    0.01170 =
         0.02334   -0.00091    0.00091    0.00543
O021  3    1.356268    1.178134    0.551132    10.50000    0.01920    0.02095 =
         0.01027   -0.00016   -0.00031    0.00960
O022  3    1.491008    0.982015    0.624674    10.50000    0.00710    0.01198 =
         0.03092   -0.00217   -0.00108    0.00599
O023  3    1.000000    1.000000    0.590442    10.16667    0.01021    0.01021 =
         0.04981    0.00000    0.00000    0.00511
O024  3    0.666667    0.333333    0.580688    10.16667    0.01852    0.01852 =
         0.00942    0.00000    0.00000    0.00926
O025  3    1.000000    1.000000    0.599982    10.16667    0.00397    0.00397 =
         0.01611    0.00000    0.00000    0.00198
O027  3    1.163718    0.836282    0.629623    10.50000    0.01023    0.01023 =
         0.01918    0.00036   -0.00036    0.00657
O028  3    0.830284    0.660567    0.659360    10.50000    0.01344    0.01436 =
         0.01949    0.00415    0.00207    0.00718
O029  3    0.168680    1.337360    0.536858    10.50000    0.01557    0.01400 =
         0.01827    0.00003    0.00001    0.00700
O02A  3    0.000000    2.000000    0.507282    10.16667    0.00613    0.00613 =
         0.02039    0.00000    0.00000    0.00306
O02B  3    0.674323    0.837162    0.560855    10.50000    0.03433    0.02976 =
         0.01308   -0.00089   -0.00178    0.01717
O02C  3    0.333333   -0.333333    0.659392    10.16667    0.00620    0.00620 =
         0.02457    0.00000    0.00000    0.00310
O02D  3    0.691046    0.845523    0.609762    10.50000    0.01582    0.01769 =
         0.01976   -0.00090   -0.00180    0.00791
O02E  3    1.666667    1.333333    0.609946    10.16667    0.01299    0.01299 =
         0.04249    0.00000    0.00000    0.00649
O02F  3    0.333333    0.666667    0.604426    10.16667    0.02574    0.02574 =
         0.03316    0.00000    0.00000    0.01287
O02G  3    0.502869    0.497131    0.614459    10.50000    0.00933    0.00933 =
         0.02309   -0.00020    0.00020    0.00412
O02H  3    1.000000    1.000000    0.556323    10.16667    0.01053    0.01053 =
         0.06208    0.00000    0.00000    0.00526
O02I  3    0.498951    0.997902    0.600046    10.50000    0.01579    0.01692 =
         0.02139    0.00336    0.00168    0.00846
O02J  3    1.496441    1.503559    0.590462    10.50000    0.01529    0.01529 =
         0.01981    0.00095   -0.00095    0.00864
O02K  3    1.309922    1.154961    0.604717    10.50000    0.01485    0.01640 =
         0.01496   -0.00165   -0.00329    0.00742
O02L  3    0.666667    1.333333    0.560877    10.16667    0.01667    0.01667 =
         0.02165    0.00000    0.00000    0.00833
O02M  3    1.022064    1.511032    0.565848    10.50000    0.02403    0.02097 =
         0.02896   -0.00231   -0.00462    0.01202
O02N  3    0.502680    0.497320    0.576031    10.50000    0.01174    0.01174 =
         0.02417    0.00170   -0.00170    0.00486
O02O  3    1.000000    0.000000    0.669450    10.16667    0.01840    0.01840 =
         0.02764    0.00000    0.00000    0.00920
O02P  3    1.000000    1.000000    0.614417    10.16667    0.00621    0.00621 =
         0.01578    0.00000    0.00000    0.00311
O02Q  3    1.666667    1.333333    0.629699    10.16667    0.02863    0.02863 =
         0.01341    0.00000    0.00000    0.01431
O02R  3    1.357579    1.178789    0.639496    10.50000    0.01030    0.00899 =
         0.01424    0.00138    0.00277    0.00515
O02S  3   -0.333333    1.333333    0.536871    10.16667    0.03086    0.03086 =
         0.02230    0.00000    0.00000    0.01543
O02T  3    0.841902   -0.316196    0.649160    10.50000    0.00962    0.00889 =
         0.03323   -0.00160   -0.00080    0.00444
O02U  3    0.152294    1.847706    0.502588    10.50000    0.02185    0.02185 =
         0.01408   -0.00149    0.00149    0.01158
O02W  3   -0.326112    1.836944    0.522498    10.50000    0.01243    0.01483 =
         0.02595    0.00055    0.00109    0.00622
O02X  3    1.367190    1.183595    0.595199    10.50000    0.01584    0.02459 =
         0.01373    0.00074    0.00148    0.00792
O02Y  3    0.017527    1.508763    0.517531    10.50000    0.02159    0.01438 =
         0.04275    0.00247    0.00493    0.01080
O02Z  3   -0.497356    1.497356    0.507276    10.50000    0.01580    0.01580 =
         0.02147   -0.00118    0.00118    0.00784
O030  3    0.645986    0.822993    0.619512    10.50000    0.01784    0.02275 =
         0.01511    0.00350    0.00699    0.00892
O031  3    0.647317    0.823658    0.571022    10.50000    0.01521    0.01258 =
         0.02588   -0.00163   -0.00325    0.00761
O032  3    1.312654    1.156327    0.585762    10.50000    0.01124    0.01383 =
         0.01758    0.00094    0.00189    0.00562
O033  3    1.000000    1.000000    0.634229    10.16667    0.00240    0.00240 =
         0.00746    0.00000    0.00000    0.00120
O034  3   -0.153352    0.693295    0.541602    10.50000    0.01518    0.01440 =
         0.01740    0.00550    0.00275    0.00720
O035  3    0.333333    1.666667    0.497275    10.16667    0.03256    0.03256 =
         0.04262    0.00000    0.00000    0.01628
O037  3   -0.333333    1.333333    0.522571    10.16667    0.02500    0.02500 =
         0.01970    0.00000    0.00000    0.01250
O038  3    0.976395    0.488198    0.634341    10.50000    0.01356    0.01097 =
         0.01435    0.00067    0.00134    0.00678
O039  3   -0.359076    1.820462    0.512331    10.50000    0.03506    0.03627 =
         0.01611    0.00286    0.00572    0.01753
O03A  3    0.510853    1.021706    0.556150    10.50000    0.01935    0.01928 =
         0.01704    0.00051    0.00025    0.00964
O03B  3   -0.333333    0.333333    0.546437    10.16667    0.01994    0.01994 =
         0.03143    0.00000    0.00000    0.00997
O03C  3    0.356909    2.178454    0.532200    10.50000    0.01725    0.01779 =
         0.02040    0.00062    0.00125    0.00862
O03D  3    1.333333    0.666667    0.639624    10.16667    0.00420    0.00420 =
         0.01039    0.00000    0.00000    0.00210
O03E  3    0.333333    1.666667    0.532321    10.16667    0.01358    0.01358 =
         0.00589    0.00000    0.00000    0.00679
O03F  3    0.167406    0.832594    0.546447    10.50000    0.01900    0.01900 =
         0.01893    0.00086   -0.00086    0.00765
O03G  3   -0.019710    1.490145    0.527178    10.50000    0.02192    0.01617 =
         0.01680   -0.00080   -0.00161    0.01096
O03H  3    0.000000    2.000000    0.527088    10.16667    0.01536    0.01536 =
         0.01675    0.00000    0.00000    0.00768
O03I  3    1.333333    1.666667    0.586009    10.16667    0.01638    0.01638 =
         0.02026    0.00000    0.00000    0.00819
O1    3    1.169781    0.339563    0.644223    10.50000    0.01197    0.01051 =
         0.02072   -0.00046   -0.00023    0.00525
PART 2
FE2A  2    1.333333    0.666667    0.635619    10.03333    0.01547    0.01547 =
         0.01659    0.00000    0.00000    0.00773
FE6A  2    1.000000    1.000000    0.638206    10.03333    0.01491    0.01491 =
         0.01516    0.00000    0.00000    0.00745
FE0H  2    0.333333    0.666667    0.608428    10.05000    0.01215    0.01215 =
         0.02316    0.00000    0.00000    0.00607
FE0K  2    1.666667    1.333333    0.605840    10.08333    0.01309    0.01309 =
         0.02227    0.00000    0.00000    0.00654
PART 0
O0AA  3    0.686483   -0.156758    0.654314    10.50000    0.01827    0.01713 =
         0.01968    0.00265    0.00530    0.00914
O2    3    1.179941    0.359883    0.664064    10.50000    0.01924    0.01714 =
         0.01390    0.00168    0.00084    0.00857
PART 2
FE0D  2    1.000000    0.000000    0.665366    10.02500    0.01279    0.01279 =
         0.01949    0.00000    0.00000    0.00639
FE0A  2    0.333333    1.666667    0.501283    10.02500    0.01425    0.01425 =
         0.02131    0.00000    0.00000    0.00712
PART 0
PART 3
ZN0A  4    1.666667    1.333333    0.605840    10.08333    0.01309    0.01309 =
         0.02227    0.00000    0.00000    0.00654
ZN1A  4    0.333333    0.666667    0.608428    10.11667    0.01215    0.01215 =
         0.02316    0.00000    0.00000    0.00607
ZN0E  4    1.000000    0.000000    0.665366    10.14167    0.01279    0.01279 =
         0.01949    0.00000    0.00000    0.00639
ZN2B  4    1.333333    0.666667    0.635619    10.13333    0.01547    0.01547 =
         0.01659    0.00000    0.00000    0.00773
ZN6B  4    1.000000    1.000000    0.638206    10.13333    0.01491    0.01491 =
         0.01516    0.00000    0.00000    0.00745
ZN0B  4    0.333333    1.666667    0.501283    10.14167    0.01425    0.01425 =
         0.02131    0.00000    0.00000    0.00712
PART 0
PART 2
ZN3A  4    0.333333    0.666667    0.554832    10.08333    0.01657    0.01657 =
         0.02226    0.00000    0.00000    0.00828
ZN6A  4    0.666667    0.333333    0.584646    10.06667    0.01715    0.01715 =
         0.02350    0.00000    0.00000    0.00858
ZN2A  4    1.333333    0.666667    0.582064    10.08333    0.01468    0.01468 =
         0.01904    0.00000    0.00000    0.00734
ZN8A  4    1.666667    1.333333    0.625847    10.05000    0.01128    0.01128 =
         0.02018    0.00000    0.00000    0.00564
ZN0J  4    0.666667    0.333333    0.647995    10.05000    0.01149    0.01149 =
         0.01828    0.00000    0.00000    0.00574
ZN4A  4    0.333333   -0.333333    0.655614    10.05000    0.01465    0.01465 =
         0.01497    0.00000    0.00000    0.00733
ZN5A  4    0.000000    2.000000    0.531061    10.06667    0.01991    0.01991 =
         0.01878    0.00000    0.00000    0.00996
ZN7A  4    1.000000    1.000000    0.552252    10.06667    0.01764    0.01764 =
         0.01885    0.00000    0.00000    0.00882
ZN    4    0.333333    1.666667    0.528512    10.06667    0.02008    0.02008 =
         0.01773    0.00000    0.00000    0.01004
HKLF 4


REM  488A_a.res in R-3m
REM R1 =  0.0735 for    4855 Fo > 4sig(Fo)  and  0.0776 for all    5468 data
REM    515 parameters refined using     24 restraints

END

WGHT      0.1291   1744.8507

REM Highest difference peak 10.598,  deepest hole -6.344,  1-sigma level  0.507
Q1    1   0.0000  1.0000  0.5417  10.16667  0.05   10.60
Q2    1   0.3333  1.6667  0.5358  10.16667  0.05    8.08
Q3    1   1.0000  1.0000  0.5893  10.16667  0.05    7.48
Q4    1   1.0000  0.0000  0.6726  10.16667  0.05    7.42
Q5    1   0.3333  1.6667  0.4941  10.16667  0.05    6.41
Q6    1  -0.6667  1.6667  0.5119  10.16667  0.05    6.16
Q7    1   0.3333  0.6667  0.6012  10.16667  0.05    6.01
Q8    1   0.9905  0.4952  0.5723  10.50000  0.05    5.81
Q9    1   1.3333  1.6667  0.5885  10.16667  0.05    5.67
Q10   1   0.0000  1.0000  0.5351  10.16667  0.05    5.46
Q11   1   1.1673  0.8327  0.5824  10.50000  0.05    5.44
Q12   1   1.0000  1.0000  0.6550  10.16667  0.05    5.32
Q13   1   1.0000  1.0000  0.5684  10.16667  0.05    5.14
Q14   1  -0.3333  1.3333  0.5250  10.16667  0.05    5.04
Q15   1   0.3333  0.6667  0.5596  10.16667  0.05    4.91
Q16   1   0.6667  0.3333  0.5787  10.16667  0.05    4.88
Q17   1   0.6667  0.3333  0.5863  10.16667  0.05    4.44
Q18   1  -0.3333  0.3333  0.5445  10.16667  0.05    4.30
Q19   1   1.3333  0.6667  0.6308  10.16667  0.05    4.16
Q20   1   0.3333  0.6667  0.5662  10.16667  0.05    4.01
;
_shelx_res_checksum               70181
_shelx_hkl_file
;
   1   1   0 3779.59  227.89
  -2   1   0 3818.45  255.26
   1   1   0 3786.83  232.51
  -2   1   0 3897.17  231.20
   1  -2   0 3963.02  238.10
   1  -2   0 4148.80  227.81
   1  -2   0 3652.00  231.07
   1   1   0 3958.32  242.84
   1   1   0 4048.04  255.36
   1   1   0 3576.31  231.17
  -2   1   0 3268.26  238.06
   1  -2   0 4149.22  232.62
  -2   1   0 3487.76  233.87
   1  -2   0 3611.23  233.85
   1   1   0 3615.69  216.43
  -2   1   0 3357.66  232.57
   1   1   0 3724.92  232.30
   1  -2   0 3695.03  255.39
   2  -1   0 4134.71  242.73
  -1  -1   0 3795.03  238.03
  -1  -1   0 3758.10  231.20
  -1   2   0 3700.30  232.58
   2  -1   0 3781.14  255.23
  -1   2   0 4062.49  232.36
   2  -1   0 3870.74  227.92
  -1   2   0 3734.03  231.07
  -1  -1   0 3823.88  255.37
  -1  -1   0 3907.69  232.52
   2  -1   0 3571.03  231.22
  -1  -1   0 3726.40  231.14
   2  -1   0 3669.98  232.19
  -1  -1   0 3530.40  233.75
   2  -1   0 3872.75  216.51
  -1  -1   0 3750.44  227.91
   3   0   0 2363.77  143.23
   3  -3   0 2393.36  143.19
   0  -3   0 2424.57  142.31
  -3   3   0 2093.27  143.43
   0  -3   0 2234.69  140.30
   0   3   0 2341.77  143.37
   3  -3   0 2286.02  146.85
   0  -3   0 2258.85  133.27
   0  -3   0 2469.86  146.82
   3   0   0 2204.20  149.67
  -3   0   0 2193.85  143.32
  -3   3   0 2193.43  149.78
  -3   3   0 2342.71  157.33
  -3   3   0 2343.54  142.47
  -3   0   0 2313.65  157.38
   3   0   0 2315.19  140.49
   3   0   0 2344.55  157.38
   0   3   0 2268.16  143.32
  -3   0   0 2488.69  146.77
   3  -3   0 2315.61  142.46
  -3   3   0 2213.51  157.48
   3   0   0 2489.49  143.40
   0   3   0 2196.89  142.31
  -3   3   0 2356.17  143.44
   3  -3   0 2449.15  133.43
   0  -3   0 2485.90  144.20
  -3   0   0 2282.83  144.10
   0  -3   0 2335.04  143.39
   3   0   0 2311.03  142.49
   2  -4   0 8094.17  565.45
  -4   2   0 8020.11  575.72
   2   2   0 9240.04  587.34
   2   2   0 9231.63  561.97
   2  -4   0 9367.90  559.06
   2  -4   0 9276.37  551.19
   2   2   0 8836.72  562.38
  -4   2   0 8634.24  617.46
   2  -4   0 9881.92  523.51
  -4   2   0 8064.41  562.52
   2   2   0 8999.69  523.64
   2  -4   0 8414.67  575.69
   4  -2   0 9531.39  561.84
  -2  -2   0 9682.26  575.63
   4  -2   0 9174.97  562.46
  -2  -2   0 8893.26  559.27
  -2  -2   0 9459.13  559.21
   4  -2   0 9741.94  523.76
  -2   4   0 8993.03  587.42
   4  -2   0 9367.97  617.47
  -2  -2   0 9618.70  562.38
  -2   4   0 9146.33  562.08
  -2  -2   0 9999.00  565.46
   4  -2   0 9274.43  551.41
  -2  -2   0 8742.79  551.36
   4  -2   0 9601.86  587.17
   1   4   0 1105.06   72.31
   1  -5   0 1182.64   69.56
   1   4   0 1132.19   69.19
  -5   1   0 1092.75   69.53
   4  -5   0 1147.49   69.59
   4   1   0 1090.83   64.33
  -5   4   0 1052.95   70.89
   4   1   0 1143.40   69.14
   1  -5   0 1020.70   70.81
   4   1   0 1085.03   67.70
   4  -5   0 1163.29   70.85
  -1  -4   0 1091.56   69.50
  -1  -4   0 1129.32   70.77
   5  -4   0 1094.88   69.60
   5  -1   0 1126.46   67.70
  -1   5   0 1207.94   69.21
   5  -1   0 1108.31   64.34
  -4   5   0 1204.21   72.35
  -4   5   0 1191.83   69.20
  -4  -1   0 1095.51   67.75
   5  -4   0 1065.03   67.69
  -1   5   0 1099.04   72.30
   5  -4   0 1008.85   64.26
   3  -6   0  802.64   51.76
  -6   3   0  845.16   51.97
   3   3   0  891.99   51.50
  -3   6   0  859.16   51.52
   6  -3   0  755.91   47.83
  -3   6   0  810.59   53.82
   0  -6   0 2313.38  142.79
   6   0   0 2215.01  132.17
   0   6   0 2163.31  141.92
   6  -6   0 2500.09  142.82
   2  -7   0  431.10   27.50
  -7   5   0  432.13   27.56
   5  -7   0  422.63   27.45
   5   2   0  475.72   27.38
   7  -2   0  445.51   25.37
  -2   7   0  417.91   27.32
   7  -5   0  422.67   25.33
   0  -1   1    0.63    0.08
   1   0   1    0.48    0.10
   1   0   1    0.58    0.13
   0  -1   1    0.69    0.13
   1  -1  -1    0.41    0.10
   0   1  -1    0.56    0.08
   0   1  -1    0.69    0.13
  -1   0  -1    0.43    0.12
  -1   1   1    0.64    0.15
   1   0   1    0.67    0.13
  -1   0  -1    0.55    0.12
  -1   1   1    0.51    0.10
  -1   0  -1    0.47    0.11
   0   1  -1    0.57    0.12
  -1   0  -1    0.37    0.10
   1  -1  -1    0.71    0.14
  -1   0  -1    1.02    0.16
   1  -1  -1    0.29    0.10
  -1   0  -1    0.73    0.15
  -1   1   1    0.55    0.13
  -1   1   1    0.44    0.11
   0  -1   1    0.62    0.09
   1  -1  -1    0.57    0.11
   1   0   1    0.45    0.11
  -1   1   1    0.45    0.12
   1  -1  -1    0.54    0.10
  -1   1   1    0.50    0.12
  -1   0  -1    0.63    0.11
   0   1  -1    0.60    0.16
  -1   1   1    0.64    0.13
   0   1  -1    0.41    0.12
  -1   1   1    0.52    0.10
   1   0   1    0.59    0.13
   0   1  -1    0.61    0.08
   0   1  -1    0.52    0.12
  -2   0   1   10.85    1.08
  -2   2  -1   12.82    1.20
   2  -2   1   15.24    1.07
   2   0  -1   13.19    1.11
   2  -2   1   11.79    1.13
   0   2   1   12.76    0.95
   0   2   1   15.88    1.29
   2  -2   1   14.12    1.20
   2  -2   1   15.25    1.21
   0   2   1   17.17    1.43
  -2   0   1   11.59    1.12
   2   0  -1   12.78    1.02
  -2   2  -1   13.74    1.30
  -2   0   1   13.71    1.15
  -2   0   1   11.43    1.20
   0   2   1   14.27    0.98
   2   0  -1   16.90    1.31
   2   0  -1   14.93    1.08
   2  -2   1   12.65    1.03
  -2   2  -1   14.32    1.18
  -2   0   1   14.42    1.15
   2  -2   1   14.41    1.18
   2  -2   1   12.73    1.08
   2  -2   1   13.19    0.99
   0   2   1   12.41    1.13
   2   0  -1   14.47    1.09
  -2   2  -1   12.58    1.20
   2  -2   1   14.46    1.33
   2   0  -1   14.18    1.21
   0   2   1   14.03    1.22
  -2   2  -1   16.67    1.08
  -2   2  -1   15.71    1.28
   2   0  -1   12.18    1.11
  -2   0   1   15.31    1.12
  -3   2   1    0.64    0.19
   2  -3  -1    0.90    0.23
   2   1   1    0.54    0.14
   1   2  -1    0.33    0.16
   1  -3   1    0.69    0.11
   1  -3   1    0.53    0.18
  -3   1  -1    0.76    0.21
   1  -3   1    0.33    0.15
   2  -3  -1    0.50    0.20
   1   2  -1    1.10    0.28
   1   2  -1    0.46    0.13
   2  -3  -1    0.55    0.13
   2  -3  -1    0.43    0.17
  -3   1  -1    0.72    0.19
   2   1   1    0.66    0.20
   2  -3  -1    0.57    0.13
   2   1   1    0.58    0.20
  -3   2   1    0.80    0.23
   1   2  -1    0.59    0.13
  -3   1  -1    0.53    0.18
  -3   1  -1    0.54    0.18
  -3   2   1    0.63    0.23
   2   1   1    0.63    0.21
   2   1   1    0.56    0.15
  -3   2   1    0.49    0.17
   2  -3  -1    0.30    0.15
   1   2  -1    0.66    0.20
  -3   2   1    0.52    0.15
   1  -3   1    0.51    0.10
   1   2  -1    0.64    0.18
  -3   2   1    1.17    0.28
   2  -3  -1    0.58    0.12
   1  -3   1    1.13    0.33
   1  -3   1    0.66    0.20
  -3   1  -1    0.86    0.23
   3  -2  -1    0.43    0.16
   3  -2  -1    0.46    0.15
  -1  -2   1    0.59    0.17
  -2  -1  -1    0.65    0.17
   3  -1   1    0.53    0.15
  -1   3  -1    0.44    0.16
  -2  -1  -1    0.69    0.18
   3  -1   1    0.54    0.19
   3  -1   1    0.65    0.18
  -1   3  -1    0.67    0.23
  -2  -1  -1    0.72    0.19
  -1  -2   1    0.71    0.15
   3  -2  -1    0.36    0.13
  -1  -2   1    0.43    0.16
  -1  -2   1    0.70    0.25
  -1  -2   1    0.61    0.13
  -2   3   1    1.05    0.29
   3  -1   1    0.57    0.18
  -2  -1  -1    0.64    0.18
  -1   3  -1    0.71    0.22
  -1   3  -1    0.52    0.11
  -2   3   1    0.90    0.23
  -2   3   1    0.39    0.16
  -1  -2   1    0.41    0.13
   3  -1   1    0.79    0.21
   3  -2  -1    0.60    0.18
  -1  -2   1    0.48    0.14
   3  -1   1    0.44    0.14
  -1  -2   1    0.77    0.20
   3  -1   1    0.58    0.16
   3  -2  -1    0.49    0.15
  -2  -1  -1    0.42    0.18
   3  -2  -1    0.65    0.16
  -2   3   1    0.63    0.14
  -2  -1  -1    0.36    0.13
  -2   3   1    0.44    0.18
  -1   3  -1    0.80    0.26
  -2  -1  -1    0.70    0.18
  -1   3  -1    0.61    0.12
   3  -2  -1    0.48    0.17
   0   4  -1    7.46    0.83
  -4   4   1    6.49    0.79
   0  -4   1    6.41    0.76
  -4   0  -1    5.78    0.72
  -4   0  -1    5.09    0.69
   0  -4   1    7.24    0.81
   4   0   1    6.29    0.66
   4  -4  -1    6.42    0.62
   4  -4  -1    5.84    0.78
  -4   4   1    5.63    0.74
   4  -4  -1    5.49    0.68
   4  -4  -1    7.40    0.68
  -4   0  -1    5.05    0.66
   4  -4  -1    7.37    0.82
   0   4  -1    6.89    0.83
   4   0   1    7.26    0.70
  -4   4   1    4.88    0.70
  -4   4   1    5.43    0.78
  -4   3  -1    0.10    0.10
   1  -4  -1    0.07    0.08
  -4   3  -1    0.08    0.07
   3  -4   1    0.02    0.04
   3   1  -1    0.04    0.05
  -4   1   1    0.15    0.11
   1   3   1    0.17    0.13
   3  -4   1    0.11    0.09
  -4   1   1    0.00    0.03
   3   1  -1    0.04    0.06
   3   1  -1    0.08    0.08
   3  -4   1    0.12    0.07
  -4   1   1    0.20    0.12
   3  -4   1    0.09    0.09
   3   1  -1    0.07    0.06
  -4   3  -1    0.05    0.07
   3  -4   1    0.15    0.08
   3   1  -1    0.06    0.05
   3  -4   1    0.14    0.07
   4  -1  -1    0.13    0.09
  -1  -3  -1   -0.01    0.04
  -1  -3  -1    0.47    0.13
   4  -3   1    0.03    0.04
  -1  -3  -1    0.24    0.10
   4  -3   1    0.03    0.05
  -3  -1   1    0.04    0.05
  -1  -3  -1    0.13    0.10
  -1  -3  -1    0.18    0.07
  -1   4   1    0.00    0.03
   4  -1  -1    0.04    0.04
   4  -3   1    0.11    0.08
  -3   4  -1    0.02    0.03
   4  -1  -1    0.15    0.10
  -3   4  -1    0.07    0.08
   4  -3   1    0.18    0.09
  -3   4  -1    0.16    0.13
  -3   4  -1    0.11    0.09
   4  -3   1    0.04    0.06
  -1  -3  -1    0.15    0.07
  -1   4   1    0.09    0.09
   2   3  -1   -0.01    0.05
  -5   2  -1    0.06    0.07
  -5   3   1    0.06    0.07
   3   2   1    0.05    0.05
   2  -5   1    0.01    0.04
  -5   2  -1   -0.01    0.03
   3  -5  -1    0.05    0.07
  -5   3   1    0.00    0.03
   2   3  -1   -0.01    0.05
   2  -5   1    0.05    0.07
   3  -5  -1    0.16    0.11
   3   2   1    0.02    0.06
  -3   5   1    0.06    0.08
  -3  -2  -1    0.11    0.08
  -3   5   1    0.01    0.04
   5  -2   1    0.12    0.08
  -3  -2  -1    0.03    0.05
  -2  -3   1    0.04    0.06
  -3  -2  -1    0.08    0.08
   5  -3  -1    0.04    0.05
   5  -3  -1    0.06    0.06
   5  -2   1    0.04    0.05
  -2   5  -1    0.11    0.10
  -2  -3   1    0.04    0.06
   0   5   1    0.32    0.16
   5  -5   1    0.69    0.24
  -5   0   1    0.40    0.15
   5  -5   1    0.66    0.23
   5  -5   1    0.38    0.13
  -5   5  -1    0.43    0.19
   0  -5  -1    0.29    0.15
   0  -5  -1    0.14    0.11
   5   0  -1    0.46    0.15
   5  -5   1    0.33    0.13
  -6   5   1    0.07    0.08
   1   5  -1    0.13    0.10
   5  -6  -1    0.04    0.06
   1  -6   1    0.10    0.09
   5   1   1    0.13    0.08
   5   1   1    0.00    0.04
  -1   6  -1    0.07    0.08
   6  -5  -1    0.03    0.05
  -1  -5   1    0.00    0.03
   6  -5  -1    0.10    0.10
   6  -1   1    0.00    0.03
  -6   4  -1    3.45    0.56
   2  -6  -1    3.24    0.54
   4  -6   1    3.41    0.56
  -6   4  -1    3.60    0.59
   4   2  -1    3.72    0.57
   4   2  -1    3.98    0.47
   4   2  -1    4.02    0.59
   2   4   1    2.82    0.49
  -2  -4  -1    2.49    0.45
   6  -2  -1    3.11    0.43
   6  -4   1    3.34    0.44
  -4   6  -1    3.06    0.52
  -4  -2   1    3.93    0.51
  -2   6   1    2.84    0.50
  -2  -4  -1    3.92    0.54
  -4  -2   1    2.81    0.43
   4   3   1    0.14    0.11
   3   4  -1    0.18    0.11
   7  -3   1    0.38    0.13
  -3   7  -1    0.02    0.05
   7  -4  -1    0.18    0.09
   1   6   1    0.03    0.05
  -7   6  -1    0.06    0.08
   6   1  -1    0.02    0.03
   1  -7  -1    0.00    0.02
   6  -7   1    0.02    0.04
   7  -6   1    0.02    0.05
  -1  -6  -1    0.03    0.05
  -1   7   1   -0.01    0.03
   7  -1  -1    0.03    0.04
  -1   1  -2    0.04    0.04
   1  -1   2    0.07    0.05
  -1   0   2    0.38    0.09
   1  -1   2    0.10    0.05
   0  -1  -2    0.09    0.03
   0   1   2    0.18    0.07
   1   0  -2    0.08    0.05
  -1   0   2    0.07    0.04
  -1   1  -2    0.04    0.04
   0   1   2    0.08    0.05
  -1   1  -2    0.09    0.05
   1   0  -2    0.14    0.06
  -1   1  -2    0.08    0.05
  -1   0   2    0.12    0.06
  -1   1  -2    0.08    0.05
   1   0  -2    0.08    0.05
   0   1   2    0.23    0.05
   0  -1  -2    0.09    0.05
   0   1   2    0.05    0.05
  -1   1  -2    0.08    0.04
  -1   1  -2    0.05    0.04
  -1   0   2    0.08    0.05
   1  -1   2    0.08    0.04
  -1   1  -2    0.06    0.03
   0  -1  -2    0.06    0.03
   1  -1   2    0.08    0.04
   1   0  -2    0.07    0.04
  -1   0   2    0.06    0.04
   0   1   2    0.16    0.06
   0   1   2    0.11    0.06
   1  -1   2    0.09    0.04
   1   0  -2    0.05    0.03
   2   0   2    6.96    0.76
   0   2  -2    6.75    0.74
   2   0   2    6.26    0.65
   2  -2  -2    6.26    0.57
   2  -2  -2    7.46    0.72
  -2   2   2    6.48    0.70
   0   2  -2    7.52    0.71
  -2   0  -2    7.00    0.69
   0   2  -2    9.41    0.89
   2  -2  -2    6.61    0.63
   2  -2  -2    6.08    0.61
   2   0   2    6.48    0.60
   2   0   2    7.10    0.68
  -2   0  -2    6.18    0.66
   2   0   2    6.48    0.70
   2   0   2    6.90    0.64
   2  -2  -2    7.43    0.63
  -2   2   2    6.24    0.76
   2  -2  -2    7.30    0.75
   0  -2   2    5.74    0.68
  -2   0  -2    6.98    0.75
   2   0   2    8.07    0.65
  -2   2   2    7.13    0.75
  -2   0  -2    8.55    0.69
   0   2  -2    6.20    0.53
  -2   2   2    7.18    0.62
   2  -2  -2    7.51    0.81
  -2   0  -2    5.85    0.64
  -2   0  -2    6.91    0.68
  -2   2   2    7.02    0.72
   2  -2  -2    7.01    0.73
  -2   2   2    5.73    0.70
   0   2  -2    5.83    0.51
   0   2  -2    7.14    0.84
   1  -3  -2    0.08    0.04
  -3   2  -2    0.13    0.10
  -3   1   2    0.15    0.10
  -3   1   2    0.12    0.09
   1   2   2    0.11    0.06
   2   1  -2    0.14    0.09
   2   1  -2    0.05    0.04
   2   1  -2    0.16    0.09
   1  -3  -2    0.21    0.14
   1   2   2    0.09    0.07
  -3   2  -2    0.13    0.10
   2  -3   2    0.17    0.10
   1   2   2    0.05    0.08
   2  -3   2    0.08    0.08
   2   1  -2    0.07    0.07
  -3   2  -2    0.08    0.07
   1  -3  -2    0.17    0.11
   2  -3   2    0.09    0.05
  -3   2  -2    0.12    0.07
   2  -3   2    0.20    0.13
   2  -3   2    0.09    0.05
  -3   1   2    0.12    0.08
   2   1  -2    0.13    0.10
  -3   1   2    0.18    0.10
   1   2   2    0.14    0.10
   2  -3   2    0.13    0.06
  -3   2  -2    0.04    0.05
   1  -3  -2    0.14    0.10
   1   2   2    0.16    0.07
  -3   2  -2    0.28    0.15
   1  -3  -2    0.13    0.05
   2  -3   2    0.09    0.08
   1   2   2    0.01    0.04
   2   1  -2    0.11    0.06
  -1   3   2    0.09    0.08
  -2  -1   2    0.23    0.13
  -2   3  -2    0.07    0.07
  -2   3  -2    0.07    0.05
  -1   3   2    0.00    0.05
  -1   3   2    0.09    0.04
  -2   3  -2    0.16    0.10
   3  -1  -2    0.12    0.08
   3  -2   2    0.13    0.07
  -2  -1   2    0.10    0.07
  -1  -2  -2    0.16    0.09
  -2  -1   2    0.22    0.11
   3  -2   2    0.09    0.06
  -2   3  -2    0.11    0.09
  -1  -2  -2    0.09    0.06
  -1  -2  -2    0.16    0.09
   3  -2   2    0.08    0.06
  -1   3   2    0.15    0.11
   3  -1  -2    0.07    0.07
  -1  -2  -2    0.10    0.07
  -2  -1   2    0.06    0.06
   3  -2   2    0.12    0.09
  -2   3  -2    0.17    0.12
  -1  -2  -2    0.09    0.06
  -1  -2  -2    0.05    0.08
   3  -1  -2    0.16    0.09
   3  -2   2    0.07    0.06
  -2  -1   2    0.15    0.08
  -1   3   2    0.14    0.11
   3  -1  -2    0.10    0.06
   3  -1  -2    0.00    0.03
  -1  -2  -2    0.04    0.04
   3  -2   2    0.09    0.07
   3  -2   2    0.20    0.10
  -2  -1   2    0.09    0.06
  -2  -1   2    0.12    0.08
  -1  -2  -2    0.07    0.05
   3  -1  -2    0.14    0.08
   3  -1  -2    0.08    0.07
   3  -4  -2    0.06    0.05
   3   1   2    0.00    0.02
  -4   3   2    0.00    0.02
   3   1   2    0.00    0.03
   3  -4  -2    0.04    0.04
   3   1   2    0.10    0.08
   3  -4  -2   -0.01    0.04
  -4   1  -2    0.04    0.06
  -4   3   2    0.00    0.02
   1   3  -2    0.00    0.03
   3  -4  -2   -0.01    0.03
   1   3  -2    0.04    0.06
  -4   1  -2    0.04    0.05
   3  -4  -2    0.00    0.02
  -4   3   2    0.05    0.07
   3  -4  -2    0.05    0.07
   3   1   2    0.04    0.05
  -1  -3   2    0.02    0.03
  -1  -3   2   -0.01    0.02
  -3  -1  -2    0.00    0.02
   4  -1   2   -0.01    0.04
   4  -1   2    0.41    0.16
   4  -1   2    0.45    0.17
   4  -3  -2    0.03    0.04
  -3   4   2    0.01    0.03
   4  -1   2    0.24    0.12
  -1   4  -2   -0.01    0.03
  -1  -3   2   -0.01    0.03
   4  -3  -2    0.04    0.05
  -3   4   2    0.04    0.06
  -3   4   2   -0.01    0.04
  -1   4  -2    0.05    0.07
  -3   4   2   -0.01    0.03
   4  -3  -2   -0.01    0.03
  -1  -3   2    0.00    0.02
   4  -1   2    0.09    0.08
   4  -3  -2    0.01    0.04
  -3  -1  -2    0.03    0.04
  -1  -3   2    0.01    0.03
   4  -3  -2   -0.01    0.03
  -1  -3   2   -0.01    0.03
   4  -1   2    0.00    0.02
   4   0  -2    3.32    0.44
   4  -4   2    3.04    0.51
  -4   0   2    2.74    0.45
   0   4   2    3.27    0.52
  -4   4  -2    2.79    0.53
  -4   4  -2    2.34    0.49
  -4   0   2    2.15    0.41
   0   4   2    3.40    0.55
   4   0  -2    3.76    0.45
   4  -4   2    3.87    0.46
   0  -4  -2    2.93    0.48
   0  -4  -2    2.52    0.46
   4  -4   2    2.80    0.44
  -4   4  -2    2.33    0.48
   4   0  -2    2.72    0.49
  -4   4  -2    3.46    0.52
   4  -4   2    2.65    0.36
   4  -4   2    2.16    0.44
   5   0   2    0.04    0.05
   5  -5  -2    0.12    0.08
   5  -5  -2    0.14    0.11
   0  -5   2    0.10    0.09
   5  -5  -2    0.00    0.03
   0   5  -2    0.11    0.10
   0  -5   2    0.05    0.07
  -5   5   2    0.02    0.05
  -5   0  -2    0.11    0.08
   5  -5  -2   -0.01    0.04
   3   2  -2    0.02    0.04
   3  -5   2   -0.01    0.04
   3   2  -2    0.00    0.03
   2  -5  -2   -0.01    0.04
   2   3   2   -0.01    0.05
   2   3   2   -0.01    0.03
   2  -5  -2   -0.01    0.03
  -5   2   2    0.02    0.04
   3  -5   2    0.00    0.03
  -5   2   2   -0.01    0.03
  -5   3  -2    0.00    0.03
   5  -3   2    0.03    0.04
  -3  -2   2    0.03    0.05
   5  -2  -2    0.00    0.03
  -3   5  -2    0.00    0.03
  -3  -2   2   -0.01    0.04
  -3   5  -2    0.00    0.03
  -2  -3  -2    0.00    0.03
  -2  -3  -2    0.02    0.04
   5  -3   2    0.05    0.06
   5  -2  -2    0.00    0.03
  -3  -2   2   -0.01    0.03
  -2   5   2   -0.01    0.05
   2   4  -2    1.51    0.35
   4   2   2    1.74    0.38
   4  -6  -2    1.43    0.35
  -6   4   2    1.67    0.38
   2  -6   2    2.08    0.42
  -6   4   2    1.46    0.37
   4   2   2    1.87    0.40
   4   2   2    1.91    0.32
  -4   6   2    1.66    0.37
  -2   6  -2    2.73    0.48
  -2  -4   2    1.00    0.29
   6  -2   2    1.44    0.28
  -4  -2  -2    2.33    0.36
  -4  -2  -2    2.07    0.35
  -2  -4   2    1.20    0.31
   5   1  -2    0.00    0.03
   1   5   2    0.00    0.04
  -6   5  -2    0.34    0.18
   1  -6  -2    0.00    0.02
   5   1  -2   -0.01    0.04
   5  -6   2    0.00    0.04
   6  -1  -2    0.00    0.02
   6  -5   2    0.04    0.04
  -1   6   2   -0.01    0.04
  -1  -5  -2    0.00    0.03
   6  -5   2    0.22    0.13
   1  -7   2    0.01    0.03
   6   1   2    0.00    0.03
   1   6  -2    0.32    0.14
  -7   6   2   -0.01    0.05
   6  -7  -2   -0.01    0.03
  -1  -6   2    0.05    0.06
   7  -6  -2    0.10    0.09
   7  -1   2    0.02    0.04
  -1   7  -2    0.04    0.06
   3  -7  -2    0.06    0.07
   4  -7   2    0.12    0.10
   3   4   2   -0.01    0.05
   4   3  -2   -0.01    0.06
   7  -3  -2   -0.01    0.03
   7  -4   2    0.06    0.06
  -3   7   2    0.09    0.08
   1  -2  -3    2.35    0.43
   1   1  -3    2.33    0.37
   1  -2   3    2.43    0.36
  -2   1  -3    2.75    0.38
  -2   1   3    1.73    0.33
   1   1  -3    2.29    0.31
   1   1  -3    2.85    0.28
   1  -2   3    2.37    0.36
   1   1  -3    2.46    0.30
   1  -2   3    2.12    0.23
   1  -2   3    2.84    0.40
  -2   1   3    2.01    0.35
  -2   1   3    3.61    0.38
   1   1  -3    2.09    0.33
   1  -2  -3    1.78    0.33
   1  -2   3    2.41    0.41
  -2   1   3    2.08    0.35
   1  -2  -3    2.35    0.37
   1   1  -3    2.07    0.37
   1  -2   3    2.50    0.26
   1  -2  -3    2.66    0.37
  -1  -1  -3    2.02    0.37
  -1  -1   3    1.76    0.37
   2  -1  -3    2.65    0.32
  -1   2  -3    2.78    0.27
  -1  -1   3    2.46    0.34
  -1  -1  -3    2.78    0.34
  -1   2  -3    2.72    0.39
  -1  -1   3    2.09    0.31
   2  -1   3    2.36    0.33
   2  -1   3    2.31    0.30
  -1  -1   3    2.65    0.32
  -1  -1  -3    2.89    0.35
   2  -1  -3    2.48    0.30
  -1  -1   3    2.89    0.32
   2  -1  -3    2.14    0.30
  -1  -1   3    2.08    0.31
   2  -1  -3    2.79    0.35
  -1  -1  -3    3.49    0.38
  -1  -1   3    3.24    0.33
   2  -1  -3    2.83    0.36
  -1   2   3    2.10    0.34
  -3   0  -3   10.48    0.97
  -3   3   3    9.14    0.84
   3  -3  -3    8.18    0.78
  -3   0  -3   10.54    0.93
   3   0   3    8.51    0.96
  -3   0  -3    7.25    0.92
   3   0   3    9.52    0.93
   3   0   3    8.50    0.94
   3   0   3   10.54    0.93
  -3   0  -3    9.90    0.92
   3  -3  -3    8.40    0.95
   3   0  -3    1.06    0.28
   0  -3  -3    1.94    0.35
  -3   3  -3    1.52    0.32
  -3   0   3    1.45    0.32
   3   0  -3    1.21    0.25
   3   0  -3    2.05    0.32
  -3   3  -3    1.46    0.34
  -3   3  -3    1.96    0.43
   3   0  -3    1.36    0.32
  -3   0   3    1.18    0.29
   0  -3  -3    1.73    0.35
   3   0  -3    1.37    0.30
   3  -3   3    1.95    0.33
   3   0  -3    1.17    0.30
   0   3   3    1.58    0.34
  -3   0   3    1.17    0.26
   0  -3  -3    1.99    0.35
  -3   3  -3    2.52    0.40
   0   3   3    1.32    0.29
  -3   0   3    0.97    0.25
  -4   2  -3   12.76    1.22
  -4   2  -3    9.53    1.16
   2  -4  -3   13.43    1.25
   2  -4  -3   11.70    1.18
   4  -2   3   14.66    1.08
  -2  -2  -3   12.75    1.11
   4  -2   3   15.58    1.13
  -2  -2  -3   11.07    1.12
  -2  -2  -3   11.29    1.12
   4  -2   3    9.14    1.07
   4  -5  -3    3.56    0.52
   4   1   3    1.78    0.38
   1  -5   3    1.05    0.32
  -5   4   3    1.59    0.41
   5  -4  -3    2.20    0.35
   5  -4  -3    1.83    0.40
   5  -4  -3    2.36    0.36
   1   4   3    1.32    0.32
  -5   1   3    0.80    0.25
  -5   4  -3    0.94    0.31
   1  -5  -3    1.14    0.31
   1   4   3    1.54    0.37
   4   1  -3    0.49    0.21
   4   1  -3    0.88    0.21
   4   1  -3    0.52    0.22
   1  -5  -3    1.04    0.29
  -1   5   3    0.98    0.28
  -4   5  -3    0.76    0.29
  -4   5  -3    0.75    0.26
  -1  -4  -3    1.74    0.35
   5  -1  -3    0.64    0.20
   5  -1  -3    1.30    0.26
   5  -4   3    1.42    0.26
   5  -4   3    1.25    0.33
  -1   5   3    0.61    0.24
  -4  -1   3    0.82    0.23
  -6   3  -3    0.49    0.25
   3  -6  -3    1.16    0.31
   3  -6   3    0.75    0.25
   3   3   3    0.95    0.27
  -6   3   3    0.50    0.24
   6  -3  -3    1.02    0.23
  -3   6  -3    0.48    0.21
  -3   6   3    0.80    0.28
  -3   6   3    0.77    0.26
  -3   6  -3    0.68    0.27
   6  -6   3    2.43    0.46
   0  -6  -3    2.95    0.50
   2  -7   3    1.41    0.34
   5  -7  -3    0.65    0.24
  -2   7  -3    0.59    0.23
   7  -5  -3    1.24    0.25
   5  -7   3    2.79    0.47
  -1   1   4    0.93    0.13
   1   0   4    0.99    0.17
  -1   0  -4    0.91    0.15
  -1   0  -4    0.99    0.16
   0   1  -4    0.67    0.17
  -1   0  -4    0.74    0.16
   1  -1  -4    0.62    0.14
  -1   1   4    0.79    0.13
   1   0   4    0.65    0.13
   1   0   4    1.28    0.18
   0   1  -4    0.74    0.09
   1   0   4    0.85    0.14
  -1   0  -4    0.94    0.15
   0   1  -4    0.84    0.15
   0   1  -4    0.93    0.11
   1   0   4    0.84    0.15
   0  -1   4    1.01    0.11
   1  -1  -4    0.84    0.13
  -1   1   4    0.87    0.16
  -1   1   4    0.68    0.15
   0   1  -4    0.83    0.15
   1  -1  -4    0.83    0.16
   0   1  -4    0.74    0.17
   0   1  -4    0.57    0.14
   0  -1   4    0.60    0.13
  -1   0  -4    0.67    0.13
  -1   0  -4    0.71    0.14
  -1   0  -4    0.51    0.12
   1  -1  -4    0.77    0.12
   0  -1   4    0.92    0.10
   1   0   4    0.82    0.17
   1  -1  -4    0.78    0.16
  -1   1   4    0.75    0.16
   2  -2   4    1.61    0.29
  -2   2  -4    1.72    0.34
   0   2   4    1.56    0.20
   2  -2   4    1.53    0.29
   2  -2   4    1.47    0.31
   2  -2   4    0.92    0.23
  -2   2  -4    2.30    0.37
   0   2   4    1.61    0.31
  -2   0   4    2.07    0.32
  -2   0   4    1.70    0.29
   0   2   4    1.17    0.25
  -2   0   4    1.76    0.27
   0   2   4    1.37    0.27
   2  -2   4    1.25    0.24
   2  -2   4    1.95    0.26
  -2   2  -4    1.47    0.27
   2   0  -4    1.75    0.31
  -2   0   4    1.43    0.26
   2  -2   4    1.79    0.31
   2   0  -4    1.04    0.22
   2  -2   4    1.22    0.21
  -2   2  -4    1.25    0.26
   0   2   4    1.07    0.16
   2   0  -4    1.28    0.24
  -2   2  -4    1.62    0.25
   2   0  -4    1.80    0.30
   0  -2  -4    1.38    0.33
   2   0  -4    1.37    0.23
   2  -2   4    1.38    0.21
   2   0  -4    1.61    0.26
  -2   0   4    1.80    0.30
  -2   0   4    1.83    0.32
   0   2   4    1.93    0.37
   2   0  -4    1.90    0.28
  -3   1  -4    0.66    0.21
   1  -3   4    0.64    0.11
   1   2  -4    0.52    0.12
   2  -3  -4    0.57    0.19
  -3   1  -4    0.43    0.16
   2  -3  -4    0.34    0.16
  -3   2   4    1.40    0.28
   2   1   4    0.38    0.15
  -3   1  -4    0.30    0.14
   2  -3  -4    0.73    0.14
  -3   1  -4    0.58    0.17
   2  -3  -4    0.57    0.14
   2   1   4    0.44    0.12
   1  -3   4    0.51    0.21
   2   1   4    0.46    0.18
   2  -3  -4    0.55    0.18
   1  -3   4    0.43    0.16
   2  -3  -4    0.98    0.25
   2   1   4    0.41    0.18
   1   2  -4    0.58    0.21
   1  -3   4    0.82    0.22
   1   2  -4    0.51    0.18
   2  -3  -4    0.64    0.15
   1   2  -4    0.41    0.16
  -3   1  -4    0.34    0.15
  -3   2   4    0.80    0.19
   1   2  -4    0.46    0.16
   2   1   4    0.60    0.16
  -3   2   4    0.30    0.16
  -3   1  -4    0.37    0.16
  -3   2   4    0.25    0.12
   1  -3   4    0.44    0.18
  -2   3   4    0.63    0.20
   3  -1   4    0.52    0.17
  -2  -1  -4    0.45    0.18
   3  -1   4    0.51    0.17
  -1   3  -4    0.82    0.25
  -1  -2   4    0.49    0.16
  -2  -1  -4    0.49    0.15
   3  -1   4    0.46    0.15
  -2   3   4    0.85    0.24
   3  -2  -4    0.40    0.13
   3  -2  -4    0.69    0.18
  -1  -2   4    0.76    0.15
   3  -2  -4    0.59    0.19
  -2   3   4    0.49    0.16
   3  -1   4    0.42    0.13
  -2   3   4    0.57    0.13
   3  -2  -4    0.85    0.21
  -1  -2   4    0.41    0.20
  -1   3  -4    0.38    0.14
  -2  -1  -4    0.31    0.12
  -2  -1  -4    0.65    0.18
  -2   3   4    0.43    0.18
   3  -2  -4    0.33    0.12
  -1  -2   4    0.49    0.13
  -1  -2   4    0.51    0.13
  -1  -2   4    0.46    0.13
  -2  -1  -4    0.48    0.15
  -2  -1  -4    0.35    0.13
  -1   3  -4    0.94    0.14
  -2  -1  -4    0.38    0.13
   3  -1   4    0.67    0.18
  -1   3  -4    0.66    0.20
  -1   3  -4    0.77    0.13
   3  -1   4    0.90    0.23
   3  -2  -4    0.78    0.18
  -1  -2   4    0.63    0.18
   3  -1   4    0.63    0.17
  -1  -2   4    0.62    0.18
   0  -4   4    0.88    0.27
   4  -4  -4    0.68    0.20
  -4   4   4    1.22    0.28
  -4   4   4    0.42    0.21
   0   4  -4    1.01    0.27
  -4   0  -4    0.95    0.26
   4  -4  -4    0.94    0.20
  -4   4   4    0.83    0.28
  -4   4   4    0.59    0.20
   0   4  -4    1.30    0.34
   4  -4  -4    1.09    0.29
  -4   0  -4    1.02    0.26
   0  -4   4    0.73    0.24
   4  -4  -4    0.74    0.18
   4   0   4    0.69    0.19
   4   0   4    0.85    0.20
  -4   0  -4    0.54    0.18
   4  -4  -4    1.07    0.29
  -4   4   4    0.78    0.25
   1  -4  -4    0.10    0.09
   3   1  -4    0.32    0.15
   1   3   4    0.15    0.11
   3   1  -4    0.27    0.13
  -4   1   4    0.10    0.09
  -4   3  -4    0.26    0.14
  -4   3  -4    0.70    0.23
   3   1  -4    0.38    0.13
   3  -4   4    0.18    0.12
  -4   1   4    0.29    0.14
   3  -4   4    0.23    0.09
   3  -4   4    0.24    0.09
   3   1  -4    0.23    0.13
  -4   1   4    0.50    0.19
   3  -4   4    0.30    0.15
   1   3   4    0.18    0.11
  -4   3  -4    0.24    0.15
   3  -4   4    0.15    0.08
   3   1  -4    0.19    0.09
  -4   1   4    0.21    0.11
  -4   3  -4    0.23    0.12
   1  -4  -4    0.25    0.14
   4  -3   4    0.08    0.08
   4  -1  -4    0.43    0.17
   4  -3   4    0.37    0.14
  -3   4  -4    0.04    0.06
  -1   4   4    0.05    0.08
   4  -3   4    0.32    0.14
  -1  -3  -4    0.25    0.10
  -3   4  -4    0.06    0.08
  -1  -3  -4    0.27    0.09
   4  -1  -4    0.28    0.12
  -3   4  -4    0.08    0.08
   4  -1  -4    0.23    0.11
   4  -1  -4    0.80    0.23
  -3  -1   4    0.42    0.15
   4  -3   4    0.41    0.14
   4  -3   4    0.23    0.12
  -1  -3  -4    0.17    0.10
  -1   4   4    0.05    0.07
  -3   4  -4    0.36    0.12
  -1  -3  -4    0.30    0.10
  -1  -3  -4    0.33    0.14
   2   3  -4    0.18    0.12
   2   3  -4    0.38    0.19
   3   2   4    0.18    0.09
   3  -5  -4    0.99    0.28
   2  -5   4    0.06    0.07
  -5   2  -4    0.18    0.12
  -5   3   4    0.27    0.15
   2  -5   4    0.15    0.11
  -5   2  -4    0.06    0.07
  -5   3   4    0.10    0.10
   3   2   4    0.09    0.09
   5  -3  -4    0.21    0.10
  -2  -3   4    0.25    0.13
  -3  -2  -4    0.18    0.11
  -3  -2  -4    0.07    0.07
  -3  -2  -4    0.14    0.10
  -3   5   4    0.24    0.14
   5  -2   4    0.24    0.11
   5  -2   4    0.06    0.06
  -3   5   4    0.09    0.09
   5  -3  -4    0.22    0.11
  -5   0   4    0.18    0.11
   0  -5  -4    0.15    0.11
   5  -5   4    0.33    0.17
   0  -5  -4    0.17    0.12
   5  -5   4    0.27    0.11
   5  -5   4    0.47    0.19
   5  -5   4    0.29    0.11
   5   0  -4    0.24    0.11
   0   5   4    0.23    0.14
  -5   5  -4    0.11    0.10
   1   5  -4    0.10    0.09
   1  -6   4    0.05    0.07
   5   1   4    0.21    0.13
   5  -6  -4    0.16    0.11
  -6   5   4    0.27    0.16
   6  -5  -4    0.04    0.06
  -1  -5   4    0.27    0.14
  -1   6  -4    0.05    0.07
   6  -1   4    0.15    0.09
   6  -5  -4    0.17    0.09
   2   4   4    0.34    0.17
   4  -6   4    1.18    0.31
   4   2  -4    0.83    0.20
   4   2  -4    0.45    0.20
   2  -6  -4    0.68    0.24
  -6   4  -4    0.63    0.24
   4   2  -4    0.78    0.25
  -6   4  -4    0.60    0.23
  -4   6  -4    0.46    0.20
  -2  -4  -4    0.32    0.16
   6  -2  -4    0.45    0.15
  -2   6   4    0.29    0.16
   6  -4   4    0.45    0.15
  -2  -4  -4    0.32    0.15
  -4  -2   4    0.59    0.19
   3  -7   4    0.05    0.06
   4   3   4    0.14    0.11
   7  -3   4    0.00    0.03
   7  -4  -4    0.19    0.09
  -7   6  -4    0.00    0.03
   1  -7  -4    0.04    0.06
   1   6   4    0.10    0.08
   6   1  -4   -0.01    0.03
   6  -7   4    0.07    0.07
   7  -6   4   -0.01    0.04
   7  -1  -4    0.00    0.02
  -1   7   4    0.11    0.10
  -1  -6  -4    0.02    0.05
   1   0  -5    0.56    0.13
   0  -1  -5    0.44    0.07
  -1   0   5    0.35    0.09
  -1   1  -5    0.42    0.11
   1  -1   5    0.44    0.13
  -1   1  -5    0.32    0.08
  -1   0   5    0.29    0.09
   0   1   5    0.49    0.08
   0   1   5    0.20    0.09
  -1   1  -5    0.39    0.09
   0  -1  -5    0.47    0.08
  -1   0   5    0.54    0.12
   1   0  -5    0.47    0.11
   0   1   5    0.35    0.10
   0   1   5    0.53    0.12
  -1   0   5    0.53    0.11
  -1   1  -5    0.35    0.11
  -1   1  -5    0.29    0.09
   0  -1  -5    0.34    0.09
   1  -1   5    0.51    0.10
  -1   0   5    0.43    0.09
  -1   1  -5    0.61    0.13
   0   1   5    0.44    0.12
  -1   0   5    0.69    0.13
   0   1   5    0.51    0.08
   1   0  -5    0.58    0.12
   1   0  -5    0.62    0.12
   1  -1   5    0.43    0.11
   0   1   5    0.41    0.12
   1   0  -5    0.55    0.11
  -1   1  -5    0.36    0.11
  -1   1  -5    0.40    0.10
   1  -1   5    0.52    0.10
  -2   0  -5   70.22    4.31
  -2   2   5   68.96    4.40
   0   2  -5   62.22    4.63
   0  -2   5   61.51    4.44
   2   0   5   67.98    4.27
   2  -2  -5   62.37    3.95
  -2   2   5   69.72    4.25
   2  -2  -5   61.48    4.85
  -2   2   5   60.94    4.58
   2  -2  -5   60.28    4.28
   2  -2  -5   65.67    4.47
   2  -2  -5   70.33    4.19
   2   0   5   64.05    4.75
  -2   0  -5   70.73    4.35
   2   0   5   68.17    4.01
  -2   0  -5   68.81    4.30
  -2   0  -5   63.00    4.38
   2  -2  -5   67.70    4.23
  -2   0  -5   63.18    4.30
   2  -2  -5   66.38    4.37
  -2   2   5   63.57    4.35
   0   2  -5   70.19    4.12
   0   2  -5   69.72    4.06
   2   0   5   65.06    4.21
  -2   0  -5   64.37    4.77
   0  -2   5   67.02    4.35
   2   0   5   59.95    4.29
  -2   2   5   65.07    4.83
  -2   2   5   55.38    4.65
   0   2  -5   64.76    4.87
   2   0   5   60.96    4.30
   2   0   5   62.18    4.51
   2  -2  -5   62.08    4.37
   0   2  -5   66.16    4.36
   0   2  -5   59.92    4.38
   0  -2   5   65.29    4.37
   2   1  -5    0.75    0.21
   1   2   5    0.61    0.17
   1   2   5    0.76    0.17
  -3   2  -5    0.66    0.18
   2   1  -5    0.29    0.13
  -3   1   5    0.57    0.19
   2   1  -5    0.42    0.17
   2   1  -5    0.55    0.20
   2  -3   5    0.60    0.13
   1   2   5    0.47    0.18
   2   1  -5    0.67    0.15
  -3   2  -5    0.48    0.19
   2  -3   5    0.64    0.21
  -3   1   5    0.74    0.18
  -3   2  -5    0.45    0.19
   1   2   5    0.37    0.17
   2   1  -5    0.85    0.18
  -3   1   5    0.58    0.19
   1  -3  -5    0.58    0.19
   2  -3   5    0.74    0.14
   1  -3  -5    0.38    0.16
  -3   2  -5    0.43    0.14
   2  -3   5    0.59    0.20
   1   2   5    0.39    0.17
  -3   2  -5    0.56    0.18
   1  -3  -5    0.78    0.21
  -3   1   5    0.83    0.22
   2  -3   5    0.64    0.14
   2  -3   5    0.69    0.21
  -3   2  -5    0.76    0.24
   1   2   5    0.43    0.11
   1  -3  -5    0.74    0.12
   1  -3  -5    0.50    0.21
   3  -1  -5    0.31    0.14
   3  -1  -5    0.40    0.14
  -2  -1   5    0.62    0.16
  -2   3  -5    0.81    0.23
   3  -1  -5    0.47    0.15
  -1  -2  -5    0.29    0.13
  -1   3   5    0.35    0.15
   3  -2   5    0.19    0.12
  -2   3  -5    0.50    0.18
   3  -2   5    0.39    0.15
   3  -1  -5    1.35    0.26
  -1  -2  -5    0.78    0.16
  -1  -2  -5    0.51    0.21
  -1  -2  -5    0.71    0.19
  -1   3   5    0.33    0.17
  -2   3  -5    0.72    0.24
  -1   3   5    0.79    0.13
   3  -2   5    0.43    0.15
   3  -2   5    0.51    0.15
  -1  -2  -5    0.69    0.15
  -2  -1   5    0.42    0.18
  -2  -1   5    0.87    0.20
   3  -1  -5    0.63    0.19
  -1   3   5    0.55    0.19
  -2   3  -5    0.53    0.20
   3  -2   5    0.66    0.18
  -1  -2  -5    0.85    0.21
  -2  -1   5    0.87    0.19
  -1   3   5    0.72    0.24
   3  -1  -5    0.83    0.20
  -2  -1   5    0.59    0.17
  -1  -2  -5    0.45    0.13
  -1  -2  -5    0.51    0.13
  -2   3  -5    0.77    0.15
   3  -2   5    0.33    0.12
  -2  -1   5    0.69    0.18
  -2  -1   5    0.39    0.13
   1   3  -5    0.00    0.03
   3   1   5    0.00    0.03
   3  -4  -5    0.03    0.04
  -4   3   5    0.10    0.08
   3  -4  -5    0.07    0.06
   3  -4  -5    0.15    0.12
   3   1   5    0.04    0.06
  -4   1  -5    0.02    0.04
  -4   3   5    0.03    0.05
  -4   1  -5   -0.01    0.04
   1   3  -5    0.00    0.03
   3   1   5    0.06    0.05
  -4   3   5    0.13    0.10
   3  -4  -5    0.10    0.09
   3  -4  -5    0.04    0.05
   3  -4  -5    0.00    0.04
   4  -3  -5    0.00    0.03
  -3  -1  -5    0.00    0.03
   4  -3  -5    0.04    0.05
   4  -1   5    0.05    0.06
   4  -3  -5    0.00    0.01
  -1   4  -5    0.00    0.03
   4  -1   5    0.13    0.09
   4  -1   5    0.02    0.04
   4  -1   5    0.11    0.09
   4  -1   5    0.50    0.18
  -1  -3   5    0.00    0.03
  -3   4   5    0.10    0.06
  -3   4   5    0.13    0.10
   4  -3  -5    0.00    0.02
   4  -3  -5    0.06    0.06
  -3  -1  -5    0.00    0.03
   4  -1   5    0.00    0.02
  -1  -3   5    0.02    0.03
  -1   4  -5    0.12    0.10
  -1  -3   5    0.00    0.02
  -3  -1  -5    0.00    0.02
  -1  -3   5    0.02    0.03
  -1  -3   5    0.06    0.05
  -1  -3   5    0.00    0.03
  -4   4  -5   21.98    2.30
   4   0  -5   27.91    1.92
  -4   4  -5   25.23    2.30
   0  -4  -5   25.47    2.15
   4  -4   5   28.18    1.88
   4   0  -5   26.51    2.22
   0  -4  -5   27.76    2.17
   0   4   5   25.24    2.25
   4  -4   5   30.89    1.99
   4  -4   5   28.27    2.24
   0   4   5   26.43    2.16
   4  -4   5   27.19    2.18
   4   0  -5   26.93    2.00
  -4   0   5   28.67    2.10
   4   0  -5   25.94    2.10
  -4   4  -5   28.11    2.29
   0  -5   5    0.24    0.14
  -5   0  -5    0.52    0.18
   5  -5  -5    0.48    0.14
   5  -5  -5    0.21    0.13
   5  -5  -5    0.39    0.17
   0  -5   5    0.24    0.14
   5  -5  -5    0.29    0.12
   5   0   5    0.32    0.12
   5   0   5    0.38    0.17
   0   5  -5    0.26    0.14
   2   3   5    0.02    0.05
   2   3   5    0.02    0.06
  -5   3  -5    0.24    0.15
   3   2  -5    0.40    0.13
  -5   2   5    0.17    0.12
   3  -5   5    0.12    0.10
  -5   2   5    0.13    0.10
   3   2  -5    0.07    0.08
   5  -2  -5    0.21    0.12
  -2  -3  -5    0.24    0.13
  -3  -2   5    0.17    0.11
  -2   5   5    0.02    0.05
  -2  -3  -5    0.15    0.10
  -3  -2   5    0.10    0.09
  -3  -2   5    0.03    0.05
   2  -6   5   14.23    1.35
   4  -6  -5   15.41    1.38
   4   2   5   14.92    1.17
  -6   4   5   14.72    1.46
  -6   4   5   14.51    1.39
   4   2   5   12.16    1.29
  -2  -4   5   13.73    1.31
  -4  -2  -5   14.74    1.19
  -2   6  -5   14.10    1.37
  -4   6   5   12.70    1.35
  -2  -4   5   13.50    1.31
   6  -2   5   14.04    1.17
  -4  -2  -5   15.84    1.27
   5   1  -5    0.00    0.02
  -6   5  -5    0.06    0.08
   1   5   5    0.04    0.07
   5  -6   5    0.01    0.04
   6  -5   5    0.14    0.11
  -1  -5  -5   -0.01    0.05
   6  -5   5    0.05    0.05
   6  -1  -5    0.06    0.06
  -1   6   5   -0.01    0.04
   1  -7   5    0.04    0.06
  -7   6   5    0.00    0.03
   6   1   5    0.04    0.06
   1   6  -5    0.14    0.10
   6  -7  -5    0.04    0.06
  -1  -6   5    0.15    0.10
   7  -6  -5   -0.01    0.04
  -1   7  -5    0.21    0.12
   7  -1   5    0.13    0.08
   4  -7   5    0.26    0.14
   3   4   5    0.03    0.06
   3  -7  -5    0.32    0.16
   4   3  -5    0.11    0.09
  -3   7   5   -0.01    0.05
   7  -3  -5    0.18    0.09
   7  -4   5    0.04    0.05
   1  -2  -6    5.04    0.57
   1  -2  -6    4.67    0.65
   1  -2  -6    4.56    0.57
  -2   1  -6    5.97    0.63
  -2   1  -6    5.58    0.61
   1   1  -6    5.04    0.47
   1  -2   6    4.74    0.57
   1   1  -6    5.96    0.62
   1  -2  -6    4.92    0.42
  -2   1  -6    5.52    0.54
  -2   1   6    5.48    0.53
  -2   1  -6    5.27    0.59
   1  -2   6    3.76    0.60
  -2   1   6    5.30    0.60
   1   1  -6    5.19    0.44
  -2   1   6    4.43    0.57
   1  -2  -6    5.23    0.58
   1   1   6    4.14    0.58
   1  -2   6    4.87    0.56
   1   1   6    6.00    0.47
   1  -2  -6    5.81    0.44
  -2   1   6    6.58    0.65
   1   1  -6    5.10    0.56
   1  -2   6    5.03    0.41
   1   1   6    6.17    0.57
   1   1   6    4.79    0.56
   1   1   6    5.27    0.54
   1   1   6    5.33    0.61
  -2   1  -6    5.27    0.58
   1  -2   6    6.14    0.61
   1  -2   6    5.60    0.43
   1   1   6    4.52    0.46
   1   1  -6    4.44    0.59
  -1  -1  -6    6.01    0.51
  -1  -1  -6    5.71    0.53
  -1  -1  -6    5.37    0.50
  -1  -1   6    5.82    0.58
   2  -1  -6    4.53    0.48
   2  -1  -6    4.96    0.49
   2  -1   6    4.98    0.52
  -1  -1   6    5.31    0.66
   2  -1   6    6.02    0.56
  -1   2  -6    5.70    0.44
  -1  -1  -6    5.27    0.53
   2  -1   6    5.43    0.59
   2  -1  -6    5.72    0.54
  -1   2   6    4.85    0.57
  -1   2   6    5.22    0.44
   2  -1   6    4.95    0.48
  -1   2  -6    5.79    0.60
  -1  -1   6    4.92    0.52
  -1  -1  -6    4.02    0.49
  -1  -1  -6    5.23    0.53
   2  -1  -6    5.40    0.55
   2  -1   6    5.66    0.55
  -1  -1   6    5.54    0.49
   2  -1  -6    4.37    0.49
   2  -1   6    4.75    0.50
  -1  -1   6    5.18    0.49
  -1  -1  -6    4.70    0.65
  -1   2   6    3.59    0.58
  -1  -1   6    5.73    0.55
   2  -1  -6    4.44    0.51
   2  -1   6    5.36    0.53
  -1  -1   6    3.79    0.44
  -3   0  -6    4.09    0.53
  -3   3   6    2.37    0.43
  -3   3   6    2.52    0.46
   0  -3   6    3.38    0.32
   0   3  -6    3.31    0.51
   0  -3   6    3.66    0.35
   3   0   6    4.14    0.45
  -3   0  -6    2.61    0.47
   3   0   6    3.35    0.49
  -3   3   6    3.12    0.49
   3  -3  -6    3.81    0.48
   3   0   6    3.56    0.54
   3   0   6    2.92    0.44
  -3   3   6    2.70    0.50
  -3   0  -6    3.62    0.49
   3   0   6    3.65    0.44
   3   0   6    3.94    0.47
   0  -3   6    3.26    0.49
   3   0   6    3.45    0.53
   3  -3  -6    3.65    0.43
  -3   3   6    3.64    0.45
   0  -3   6    3.19    0.50
   0   3  -6    3.81    0.49
   0  -3   6    3.82    0.35
   0   3  -6    2.82    0.32
  -3   0  -6    3.62    0.48
   3  -3  -6    3.90    0.56
   0  -3   6    4.01    0.52
   3  -3   6    2.61    0.33
  -3   3  -6    2.77    0.48
  -3   0   6    2.21    0.38
  -3   0   6    2.78    0.42
   0  -3  -6    3.45    0.48
   3   0  -6    3.16    0.45
  -3   3  -6    2.66    0.37
  -3   3  -6    2.64    0.46
   0  -3  -6    1.94    0.38
   3   0  -6    2.64    0.42
   0   3   6    2.43    0.41
  -3   3  -6    2.90    0.43
   3   0  -6    2.38    0.42
   0   3   6    2.90    0.48
   3   0  -6    2.55    0.37
  -3   0   6    3.52    0.48
   3   0  -6    2.77    0.40
  -3   3  -6    2.55    0.46
   3  -3   6    2.93    0.38
   3   0  -6    3.10    0.48
  -3   3  -6    2.77    0.45
  -3   0   6    2.55    0.45
   0  -3  -6    2.64    0.43
  -4   2   6    3.94    0.63
   2  -4  -6    4.79    0.46
  -4   2  -6    6.32    0.67
   2  -4  -6    4.20    0.45
   4  -2   6    6.54    0.65
   4   1   6    2.08    0.39
   1   4  -6    1.43    0.34
   1  -5   6    0.77    0.26
   1  -5   6    1.42    0.34
   4  -5  -6    2.02    0.40
  -5   4   6    1.14    0.34
   1   4  -6    1.25    0.33
   4  -5  -6    1.56    0.36
   5  -4  -6    1.44    0.33
  -1   5  -6    1.15    0.31
   5  -4  -6    1.36    0.27
  -1  -4   6    1.45    0.33
   5  -1   6    1.94    0.34
  -1   5  -6    1.04    0.30
   5  -1   6    1.53    0.28
  -4   5   6    1.35    0.32
  -1  -4   6    1.40    0.32
  -4   5   6    0.95    0.29
   5  -4  -6    1.33    0.26
  -5   1   6    1.74    0.37
   1   4   6    1.93    0.39
  -5   1   6    1.80    0.36
   4   1  -6    1.82    0.32
   4   1  -6    1.45    0.34
   4   1  -6    1.30    0.27
   1  -5  -6    1.44    0.34
   1  -5  -6    1.21    0.31
   4  -5   6    1.06    0.31
  -5   4  -6    1.83    0.41
   1   4   6    1.95    0.40
  -4   5  -6    1.44    0.35
  -1  -4  -6    1.44    0.33
   5  -4   6    1.91    0.38
  -4   5  -6    1.78    0.40
   5  -1  -6    1.57    0.30
   5  -4   6    1.59    0.29
  -4  -1   6    2.15    0.39
  -1  -4  -6    1.59    0.34
   5  -1  -6    1.45    0.29
  -1   5   6    1.77    0.38
  -1   5   6    1.69    0.39
   5  -4   6    1.81    0.30
  -4  -1   6    1.53    0.31
   3   3   6    2.00    0.39
   3  -6   6    1.63    0.37
  -6   3   6    0.95    0.31
   3  -6  -6    2.31    0.42
  -6   3  -6    1.83    0.41
  -3   6   6    0.95    0.29
  -3   6  -6    0.98    0.30
  -3   6  -6    0.98    0.29
   6  -3  -6    0.90    0.22
   6  -6   6    1.40    0.34
   0   6   6    1.01    0.30
   2  -7   6    0.49    0.20
  -7   5   6    0.64    0.23
   2   5  -6    0.65    0.22
   5   2   6    1.27    0.32
   7  -2   6    0.40    0.15
   7  -5  -6    0.62    0.18
  -2   7  -6    0.53    0.20
  -7   5  -6    1.05    0.30
   2  -7  -6    0.54    0.20
   5  -7   6    0.54    0.20
  -2   7   6    0.46    0.19
   7  -2  -6    0.55    0.17
   0   1  -7    0.17    0.04
   1   0   7    0.28    0.09
   1   0   7    0.19    0.06
  -1   1   7    0.12    0.05
   1  -1  -7    0.19    0.06
   0   1  -7    0.11    0.05
  -1   1   7    0.14    0.05
   1   0   7    0.16    0.06
   1   0   7    0.26    0.08
   1   0   7    0.21    0.08
   1   0   7    0.15    0.05
   1  -1  -7    0.11    0.06
  -1   0  -7    0.16    0.06
   0   1  -7    0.21    0.04
  -1   0  -7    0.10    0.05
   0   1  -7    0.15    0.07
  -1   0  -7    0.19    0.07
   1  -1  -7    0.17    0.07
   1  -1  -7    0.30    0.08
   0   1  -7    0.16    0.07
   1  -1  -7    0.12    0.05
   0  -1   7    0.05    0.04
   0   1  -7    0.07    0.05
  -1   1   7    0.12    0.06
  -1   0  -7    0.17    0.06
  -1   1   7    0.21    0.08
  -1   0  -7    0.04    0.04
   1  -1  -7    0.09    0.05
  -1   1   7    0.16    0.07
   1  -1  -7    0.17    0.07
   0   1  -7    0.07    0.05
   0   2   7    3.11    0.50
   0  -2  -7    4.24    0.61
   2  -2   7    2.18    0.33
  -2   2  -7    2.40    0.39
  -2   2  -7    2.25    0.37
   2  -2   7    1.93    0.28
   2   0  -7    1.99    0.32
  -2   0   7    3.42    0.41
   2   0  -7    2.60    0.31
  -2   0   7    3.07    0.42
   0   2   7    1.88    0.27
   0   2   7    2.77    0.38
   2  -2   7    2.37    0.31
   2   0  -7    2.73    0.41
  -2   0   7    2.63    0.34
  -2   2  -7    2.30    0.34
  -2   2  -7    2.37    0.41
   2  -2   7    2.24    0.37
  -2   2  -7    2.88    0.43
  -2   0   7    3.65    0.44
   2  -2   7    3.04    0.40
   2  -2   7    2.13    0.29
   2  -2   7    2.47    0.37
   0   2   7    3.34    0.49
  -2   0   7    3.08    0.41
  -2   2  -7    3.64    0.38
   0  -2  -7    2.76    0.40
   0   2   7    2.10    0.25
  -2   0   7    2.96    0.39
   2  -2   7    2.61    0.40
   2   0  -7    2.57    0.37
   0   2   7    3.81    0.48
   2   0  -7    2.78    0.39
  -3   2   7    0.17    0.11
  -3   2   7    0.14    0.09
  -3   2   7    0.24    0.14
   2  -3  -7    0.12    0.06
   1   2  -7    0.08    0.08
   2  -3  -7    0.15    0.10
  -3   1  -7    0.29    0.14
   1  -3   7    0.09    0.08
   1  -3   7    0.13    0.05
   2   1   7    0.04    0.07
   2   1   7    0.11    0.08
   1   2  -7    0.12    0.10
   1  -3   7    0.12    0.05
  -3   1  -7    0.19    0.10
  -3   1  -7    0.17    0.11
   2  -3  -7    0.27    0.15
   1  -3   7    0.10    0.08
  -3   1  -7    0.22    0.11
   1  -3   7    0.08    0.07
   2  -3  -7    0.21    0.12
   2   1   7    0.10    0.06
  -3   2   7    0.20    0.11
   1   2  -7    0.15    0.06
  -3   1  -7    0.24    0.13
   2   1   7    0.17    0.08
   1  -3   7    0.21    0.15
   2  -3  -7    0.14    0.07
   1   2  -7    0.12    0.08
  -3   2   7    0.31    0.15
  -3   2   7    0.11    0.07
   1   2  -7    0.21    0.13
   2   1   7    0.10    0.09
   2  -3  -7    0.12    0.06
  -3   1  -7    0.17    0.10
  -2  -1  -7    0.15    0.08
   3  -2  -7    0.17    0.09
  -2   3   7    0.32    0.15
  -1  -2   7    0.13    0.06
  -2  -1  -7    0.10    0.07
   3  -1   7    0.19    0.10
  -2  -1  -7    0.07    0.06
   3  -2  -7    0.28    0.12
  -1   3  -7    0.25    0.12
  -1  -2   7    0.23    0.15
   3  -1   7    0.21    0.09
  -1  -2   7    0.34    0.11
   3  -1   7    0.16    0.09
  -2   3   7    0.09    0.06
  -1  -2   7    0.16    0.07
   3  -2  -7    0.07    0.07
   3  -2  -7    0.31    0.11
   3  -2  -7    0.14    0.09
  -2  -1  -7    0.13    0.10
  -1   3  -7    0.09    0.04
  -2  -1  -7    0.18    0.09
  -1  -2   7    0.19    0.10
  -2  -1  -7    0.10    0.07
  -2   3   7    0.27    0.13
  -1  -2   7    0.48    0.16
   3  -2  -7    0.29    0.11
   3  -2  -7    0.13    0.08
  -1   3  -7    0.24    0.14
   3  -1   7    0.22    0.12
  -2  -1  -7    0.38    0.13
  -2   3   7    0.11    0.08
   3  -1   7    0.29    0.12
  -1  -2   7    0.02    0.04
  -1   3  -7    0.19    0.06
   3  -1   7    0.14    0.09
  -1  -2   7    0.08    0.06
   3  -2  -7    0.18    0.09
   4  -4  -7    1.14    0.23
  -4   0  -7    0.94    0.25
   4  -4  -7    1.10    0.22
   4   0   7    1.64    0.29
   0   4  -7    1.15    0.32
   0  -4   7    0.71    0.24
   0  -4   7    1.07    0.29
  -4   0  -7    0.69    0.22
   4  -4  -7    2.03    0.41
   4  -4  -7    1.66    0.35
  -4   4   7    1.01    0.30
  -4   4   7    1.19    0.30
   4   0   7    1.24    0.26
   0   4  -7    0.84    0.26
  -4   4   7    1.02    0.26
  -4   0  -7    0.63    0.21
   4  -4  -7    1.49    0.30
   3  -4   7    0.05    0.07
   3   1  -7    0.04    0.06
   3  -4   7    0.17    0.08
  -4   1   7    0.16    0.11
  -4   3  -7    0.27    0.15
  -4   3  -7    0.04    0.05
   3   1  -7    0.07    0.06
   3   1  -7    0.14    0.10
   3  -4   7    0.15    0.11
   1  -4  -7    0.17    0.11
   1   3   7    0.21    0.13
   1   3   7    0.03    0.07
   3   1  -7    0.08    0.09
  -4   3  -7    0.07    0.08
   1  -4  -7    0.10    0.09
   3   1  -7    0.25    0.11
  -4   1   7   -0.01    0.03
  -4   1   7    0.07    0.07
   3  -4   7    0.07    0.06
   3  -4   7    0.03    0.04
  -4   1   7    0.07    0.07
   4  -3   7    0.03    0.06
  -3  -1   7    0.07    0.06
  -1  -3  -7    0.08    0.08
  -1  -3  -7    0.23    0.09
   4  -3   7    0.27    0.12
   4  -3   7    0.19    0.11
  -1   4   7    0.15    0.11
  -1  -3  -7    0.14    0.09
  -3   4  -7    0.11    0.09
   4  -1  -7    0.06    0.06
  -1  -3  -7    0.15    0.08
   4  -3   7    0.07    0.06
   4  -3   7    0.07    0.06
  -1  -3  -7    0.08    0.06
  -3  -1   7    0.00    0.03
  -3  -1   7    0.04    0.06
  -3   4  -7    0.03    0.06
   4  -1  -7    0.08    0.08
  -3   4  -7    0.16    0.12
  -1  -3  -7    0.06    0.05
   4  -1  -7    0.06    0.07
  -1   4   7    0.11    0.10
  -3   4  -7    0.07    0.06
   2   3  -7    0.09    0.09
  -5   3   7    0.28    0.16
  -5   2  -7    0.06    0.07
   3   2   7    0.17    0.09
  -5   3   7    0.13    0.11
   2   3  -7    0.06    0.08
   3   2   7    0.14    0.10
   2  -5   7    0.18    0.12
   2  -5   7    0.19    0.12
  -5   2  -7    0.20    0.13
  -3   5   7   -0.01    0.04
  -3  -2  -7    0.07    0.07
  -3   5   7    0.05    0.07
  -3  -2  -7    0.04    0.06
   5  -3  -7    0.29    0.12
   5  -3  -7    0.13    0.09
  -2  -3   7    0.13    0.10
   5  -2   7    0.11    0.08
   5  -2   7    0.10    0.07
  -3  -2  -7    0.05    0.07
  -2   5  -7    0.12    0.10
   5  -5   7    0.07    0.08
   5  -5   7    0.04    0.05
   5  -5   7    0.02    0.05
   0  -5  -7    0.04    0.07
   5   0  -7    0.07    0.06
   0   5   7    0.14    0.11
  -5   0   7    0.18    0.11
   5  -5   7    0.00    0.02
  -5   5  -7    0.19    0.13
   0  -5  -7   -0.01    0.04
   1   5  -7    0.16    0.11
   5  -6  -7    0.09    0.09
  -6   5   7    0.29    0.17
   1  -6   7    0.02    0.05
   5   1   7    0.19    0.12
   6  -5  -7    0.05    0.05
   6  -1   7    0.05    0.05
  -1   6  -7    0.15    0.11
  -1  -5   7    0.04    0.07
   6  -5  -7    0.08    0.08
  -6   4  -7    0.18    0.15
   4  -6   7    0.74    0.24
   2  -6  -7    0.81    0.26
   4   2  -7    0.47    0.20
  -6   4  -7    0.51    0.23
   4   2  -7    0.54    0.18
   4   2  -7    0.47    0.20
   6  -2  -7    1.16    0.25
   6  -4   7    0.60    0.17
  -4  -2   7    0.77    0.23
  -2  -4  -7    0.83    0.24
  -2  -4  -7    0.51    0.20
  -2   6   7    0.76    0.25
  -4   6  -7    0.60    0.23
   4   3   7    0.06    0.08
   3  -7   7    0.11    0.09
   7  -3   7    0.04    0.05
   7  -4  -7   -0.01    0.04
  -7   6  -7    0.06    0.07
   6   1  -7    0.16    0.09
   1  -7  -7    0.13    0.10
   6  -7   7    0.10    0.09
   1   6   7    0.11    0.09
   7  -6   7    0.00    0.04
  -1   7   7    0.08    0.09
   7  -1  -7   -0.01    0.03
  -1   1  -8    0.06    0.05
  -1   1  -8    0.11    0.05
   0  -1  -8    0.04    0.04
  -1   0   8    0.07    0.04
  -1   1  -8    0.09    0.04
  -1   0   8    0.02    0.02
  -1   0   8    0.07    0.04
  -1   0   8    0.08    0.05
   0   1   8    0.10    0.06
   1   0  -8    0.09    0.05
   1   0  -8    0.04    0.03
   1   0  -8    0.05    0.04
   0  -1  -8    0.09    0.03
  -1   0   8    0.07    0.05
   0   1   8    0.07    0.03
   0   1   8    0.11    0.06
   1   0  -8    0.04    0.03
   0   1   8    0.06    0.05
   1  -1   8    0.10    0.04
   0   1   8    0.08    0.05
   0   1   8    0.07    0.03
   0   1   8    0.03    0.03
   0  -1  -8    0.05    0.04
   1   0  -8    0.04    0.03
   1  -1   8    0.04    0.04
  -1   1  -8    0.04    0.03
  -1   1  -8    0.02    0.02
   0  -1  -8    0.08    0.03
   1  -1   8    0.05    0.04
  -1   1  -8    0.03    0.03
   1  -1   8    0.13    0.07
   1  -1   8    0.06    0.03
  -1   1  -8    0.09    0.04
   0  -2   8    9.94    1.01
   0  -2   8    9.86    0.81
   0   2  -8   12.71    1.03
   2  -2  -8   12.21    0.93
   2   0   8   11.68    0.94
   2  -2  -8   11.43    0.86
   2  -2  -8   11.31    0.94
   2   0   8   10.64    0.97
   2   0   8   11.56    0.98
  -2   2   8   12.29    1.07
  -2   2   8   14.55    1.06
  -2   0  -8   10.62    0.95
   2   0   8   13.31    1.08
   0  -2   8   11.52    1.01
  -2   2   8   13.67    1.12
   2  -2  -8    9.23    0.88
   0   2  -8    9.42    0.80
   0  -2   8    9.56    0.78
   2  -2  -8   13.15    1.05
  -2   0  -8   10.56    0.96
   0   2  -8   14.83    1.12
  -2   2   8   12.53    0.93
   2  -2  -8   11.59    1.05
   0  -2   8   10.40    0.98
  -2   0  -8   13.75    1.15
   2   0   8   12.67    1.11
   2   0   8   12.07    0.90
  -3   1   8    0.05    0.06
   2  -3   8    0.18    0.12
   2   1  -8    0.07    0.07
   1   2   8    0.19    0.13
   1  -3  -8    0.19    0.14
   1   2   8    0.09    0.06
  -3   1   8    0.12    0.08
   2  -3   8    0.05    0.04
   1  -3  -8    0.11    0.08
  -3   2  -8    0.30    0.12
   1   2   8    0.16    0.09
   2  -3   8    0.04    0.04
   1  -3  -8    0.01    0.02
   1   2   8    0.10    0.05
  -3   2  -8    0.14    0.09
   2  -3   8    0.19    0.12
   1  -3  -8    0.05    0.06
   2  -3   8    0.04    0.06
  -3   2  -8    0.13    0.09
  -3   1   8    0.13    0.09
   2   1  -8    0.26    0.14
   2  -3   8    0.10    0.05
  -3   1   8    0.04    0.05
   1  -3  -8    0.07    0.04
  -3   2  -8    0.19    0.11
   1  -3  -8    0.04    0.05
  -3   2  -8    0.25    0.14
   1   2   8    0.14    0.11
   1   2   8    0.29    0.14
  -3   2  -8   -0.01    0.05
   2   1  -8    0.19    0.11
   2  -3   8    0.00    0.03
   2   1  -8    0.17    0.08
   2   1  -8    0.15    0.10
   3  -2   8    0.08    0.06
  -1  -2  -8    0.10    0.07
   3  -1  -8    0.11    0.08
  -1   3   8    0.08    0.09
  -2   3  -8    0.12    0.09
  -2   3  -8    0.14    0.11
   3  -1  -8    0.04    0.06
   3  -1  -8    0.17    0.09
  -2  -1   8    0.06    0.06
  -2  -1   8    0.05    0.05
  -2   3  -8    0.04    0.07
  -2  -1   8    0.07    0.06
  -1  -2  -8    0.05    0.06
   3  -2   8    0.19    0.10
   3  -1  -8    0.17    0.08
  -1  -2  -8    0.17    0.09
  -1   3   8    0.24    0.12
   3  -2   8    0.07    0.07
  -1  -2  -8    0.04    0.04
   3  -1  -8    0.18    0.09
  -1  -2  -8    0.24    0.14
  -2   3  -8    0.09    0.05
  -2  -1   8    0.09    0.06
  -1   3   8    0.18    0.12
  -2   3  -8    0.43    0.17
  -2  -1   8    0.17    0.09
  -1  -2  -8    0.13    0.07
  -1   3   8    0.05    0.06
   3  -2   8    0.12    0.09
   3  -1  -8    0.07    0.06
  -2  -1   8    0.09    0.09
   3  -2   8    0.15    0.08
  -1   3   8    0.04    0.03
  -1  -2  -8    0.09    0.05
  -1  -2  -8    0.02    0.03
   3  -2   8    0.17    0.10
   3  -1  -8    0.14    0.09
  -4   3   8    0.02    0.04
   3  -4  -8    0.07    0.06
  -4   3   8   -0.01    0.05
   1   3  -8    0.09    0.09
   3   1   8    0.02    0.04
   3  -4  -8    0.02    0.03
  -4   1  -8    0.02    0.04
   3  -4  -8    0.04    0.06
  -4   1  -8    0.00    0.03
   3  -4  -8    0.11    0.10
   3  -4  -8    0.03    0.06
  -4   1  -8    0.03    0.05
   3   1   8    0.00    0.02
   1   3  -8    0.02    0.04
   3  -4  -8    0.00    0.02
  -4   3   8    0.06    0.07
  -1  -3   8    0.03    0.04
  -1   4  -8    0.08    0.09
  -1  -3   8   -0.01    0.03
  -1  -3   8   -0.01    0.03
  -1  -3   8    0.00    0.04
  -3  -1  -8    0.00    0.03
  -3   4   8    0.10    0.10
   4  -3  -8    0.00    0.03
   4  -1   8    0.07    0.07
  -1   4  -8    0.00    0.03
  -3  -1  -8    0.03    0.04
  -1  -3   8    0.00    0.03
  -3   4   8    0.02    0.03
   4  -3  -8    0.05    0.05
   4  -3  -8    0.01    0.03
   4  -1   8    0.02    0.04
   4  -3  -8    0.00    0.03
   4  -1   8    0.07    0.07
   4  -1   8    0.04    0.05
   4  -3  -8   -0.01    0.04
  -1  -3   8    0.05    0.04
  -3  -1  -8    0.03    0.05
  -4   4  -8    5.90    0.77
  -4   4  -8    6.34    0.87
   4   0  -8    6.94    0.77
  -4   0   8    5.60    0.72
  -4   4  -8    5.35    0.76
   0  -4  -8    8.10    0.83
   0  -4  -8    6.86    0.80
   0   4   8    9.33    0.96
   4  -4   8    4.64    0.72
   4   0  -8    7.07    0.68
   4  -4   8    6.72    0.64
   4   0  -8    7.47    0.84
   4  -4   8    5.47    0.74
  -4   4  -8    7.04    0.89
   5  -5  -8    0.06    0.06
  -5   0  -8    0.19    0.11
   5  -5  -8    0.00    0.04
   5  -5  -8    0.02    0.04
   0   5  -8    0.02    0.05
   5   0   8    0.23    0.10
   0  -5   8    0.03    0.06
   5  -5  -8    0.08    0.09
   0  -5   8    0.06    0.08
   5   0   8    0.05    0.07
   3  -5   8    0.00    0.03
   2  -5  -8    0.00    0.03
   3   2  -8    0.04    0.06
   3   2  -8    0.05    0.05
  -5   2   8   -0.01    0.03
  -5   2   8    0.05    0.07
   2  -5  -8   -0.02    0.06
   3   2  -8    0.00    0.03
   2   3   8    0.04    0.06
  -5   3  -8    0.00    0.04
   2   3   8    0.02    0.05
   3  -5   8    0.00    0.02
   5  -2  -8    0.00    0.03
   5  -3   8    0.00    0.02
  -3  -2   8    0.00    0.03
  -3  -2   8    0.02    0.05
  -3   5  -8    0.01    0.03
  -2  -3  -8    0.12    0.09
  -2   5   8   -0.01    0.04
   5  -3   8    0.00    0.03
  -2  -3  -8   -0.01    0.03
  -3   5  -8    0.00    0.03
  -2   5   8    0.08    0.08
   5  -2  -8    0.00    0.03
  -3  -2   8    0.03    0.05
  -6   4   8    3.01    0.54
   4   2   8    5.55    0.57
  -6   4   8    3.69    0.60
   4  -6  -8    3.59    0.56
   2   4  -8    3.95    0.59
   4   2   8    3.86    0.59
  -2  -4   8    2.09    0.44
  -4  -2  -8    3.53    0.50
  -4  -2  -8    3.88    0.50
   6  -2   8    3.32    0.45
  -2  -4   8    2.42    0.47
  -4   6   8    4.73    0.61
   5   1  -8    0.01    0.03
   5  -6   8    0.00    0.03
  -6   5  -8    0.00    0.03
   1   5   8    0.00    0.05
   6  -5   8    0.00    0.03
  -1   6   8    0.00    0.03
   6  -5   8    0.00    0.03
   6  -1  -8    0.06    0.06
  -1  -5  -8    0.01    0.05
   6   1   8    0.03    0.05
   6  -7  -8    0.05    0.06
  -7   6   8   -0.01    0.04
   1   6  -8    0.00    0.02
   1  -7   8   -0.01    0.04
  -1  -6   8   -0.01    0.04
   7  -6  -8    0.08    0.08
  -1   7  -8   -0.01    0.04
   7  -1   8    0.00    0.02
   4   3  -8    0.04    0.07
   3  -7  -8    0.07    0.08
   4  -7   8    0.03    0.06
   3   4   8    0.00    0.03
   7  -4   8   -0.01    0.03
   7  -3  -8    0.03    0.04
  -3   7   8    0.03    0.07
  -4   7  -8    0.03    0.06
   5   3   8    0.00    0.03
   1  -2  -9    0.41    0.14
   1  -2   9    0.04    0.06
   1   1   9    0.26    0.10
   1   1   9    0.18    0.10
  -2   1  -9    0.15    0.09
   1   1  -9    0.41    0.14
   1   1   9    0.25    0.08
   1   1   9    0.23    0.10
   1  -2   9    0.15    0.09
   1   1  -9    0.29    0.08
   1  -2   9    0.22    0.10
   1  -2   9    0.15    0.11
   1   1  -9    0.44    0.15
   1  -2  -9    0.21    0.12
   1  -2  -9    0.12    0.05
   1  -2  -9    0.22    0.06
  -2   1   9    0.21    0.09
  -2   1   9    0.19    0.10
   1  -2  -9    0.23    0.11
   1   1  -9    0.41    0.10
  -2   1   9    0.13    0.09
  -2   1  -9    0.59    0.17
  -2   1  -9    0.07    0.06
   1  -2   9    0.14    0.05
   1  -2  -9    0.19    0.10
  -2   1  -9    0.17    0.09
  -2   1  -9    0.45    0.12
   1   1   9    0.18    0.10
  -2   1   9    0.42    0.13
   1  -2   9    0.19    0.06
   1   1   9    0.42    0.10
   1   1   9    0.08    0.06
  -2   1   9    0.14    0.09
   1   1  -9    0.07    0.07
   2  -1  -9    0.19    0.08
  -1   2  -9    0.24    0.11
   2  -1  -9    0.25    0.10
  -1  -1  -9    0.17    0.08
   2  -1   9    0.31    0.12
  -1  -1  -9    0.15    0.10
   2  -1  -9    0.12    0.08
  -1   2  -9    0.31    0.07
  -1  -1   9    0.10    0.07
  -1  -1   9    0.28    0.09
   2  -1   9    0.19    0.09
  -1  -1  -9    0.07    0.05
   2  -1   9    0.27    0.10
   2  -1   9    0.21    0.09
   2  -1   9    0.44    0.12
  -1   2   9    0.30    0.13
   2  -1  -9    0.30    0.09
  -1   2   9    0.12    0.05
   2  -1   9    0.30    0.12
  -1  -1   9    0.22    0.10
   2  -1  -9    0.15    0.08
   2  -1   9    0.21    0.09
  -1  -1  -9    0.19    0.08
  -1   2  -9    0.06    0.06
  -1   2   9    0.25    0.12
  -1  -1   9    0.06    0.06
  -1  -1  -9    0.20    0.08
  -1  -1  -9    0.43    0.11
   2  -1  -9    0.41    0.12
  -1  -1   9    0.25    0.09
   2  -1   9    0.38    0.11
  -1  -1   9    0.18    0.07
  -1   2   9    0.17    0.10
  -1  -1   9    0.18    0.08
  -1  -1  -9    0.23    0.09
  -3   3   9    0.15    0.08
   0  -3   9    0.09    0.09
   0   3  -9    0.14    0.10
   3   0   9    0.16    0.09
  -3   0  -9    0.17    0.11
   0  -3   9    0.26    0.12
  -3   0  -9    0.24    0.11
  -3   0  -9    0.15    0.10
   3   0   9    0.23    0.10
  -3   3   9    0.16    0.10
  -3   3   9    0.07    0.08
   3   0   9    0.11    0.08
   3  -3  -9    0.14    0.11
   3  -3  -9    0.36    0.16
   0  -3   9    0.20    0.07
   0   3  -9    0.32    0.15
   0  -3   9    0.29    0.14
  -3   3   9    0.08    0.07
  -3   3   9    0.22    0.12
  -3   0  -9    0.37    0.14
   3   0   9    0.15    0.11
  -3   0  -9    0.26    0.13
  -3   0  -9    0.15    0.10
   3  -3  -9    0.27    0.11
   3   0   9    0.18    0.11
   3   0   9    0.30    0.15
  -3   3   9    0.07    0.09
   0   3  -9    0.14    0.06
   0  -3   9    0.11    0.05
   3  -3  -9    0.36    0.13
  -3   3   9    0.11    0.09
  -3   3  -9    0.09    0.08
   0   3   9    0.34    0.15
   0  -3  -9    0.11    0.08
   3   0  -9    0.40    0.14
  -3   3  -9    0.09    0.09
  -3   0   9    0.15    0.10
  -3   3  -9    0.20    0.14
  -3   3  -9    0.27    0.15
   3   0  -9    0.15    0.10
  -3   0   9    0.19    0.12
  -3   0   9    0.07    0.07
   0  -3  -9    0.11    0.09
   0  -3  -9    0.17    0.07
   0  -3  -9    0.11    0.05
   0   3   9    0.14    0.10
   3  -3   9    0.06    0.06
  -3   3  -9    0.17    0.09
   0  -3  -9    0.19    0.10
  -3   0   9    0.10    0.08
  -3   3  -9    0.13    0.09
   3   0  -9    0.07    0.08
   0  -3  -9    0.10    0.05
   3  -3   9    0.26    0.11
   3   0  -9    0.35    0.13
   0   3   9    0.08    0.05
   3   0  -9    0.18    0.10
   3   0  -9    0.20    0.10
   2   2   9    0.17    0.11
   2   2  -9    0.07    0.08
   2  -4   9    0.20    0.08
  -4   2   9    0.09    0.10
  -4   2  -9    0.10    0.11
  -4   2  -9    0.07    0.10
   2  -4  -9    0.38    0.12
   2  -4  -9    0.59    0.14
  -4   2  -9    0.10    0.09
   2   2  -9    0.19    0.13
  -4   2   9    0.01    0.06
   2  -4   9    0.57    0.22
   2   2   9    0.20    0.13
   2  -4  -9    0.37    0.18
  -4   2   9    0.15    0.12
   2  -4  -9    0.34    0.10
   2  -4   9    0.28    0.09
   2   2  -9    0.02    0.07
  -4   2  -9    0.06    0.11
   2   2   9    0.16    0.13
   2  -4  -9    0.28    0.17
  -4   2   9   -0.01    0.06
   2  -4   9    0.65    0.24
   2  -4   9    0.29    0.09
   2   2  -9    0.28    0.11
  -4   2  -9    0.12    0.12
  -2  -2   9   -0.01    0.05
  -2  -2  -9    0.09    0.09
  -2  -2  -9    0.18    0.13
   4  -2  -9    0.31    0.13
   4  -2   9    0.56    0.17
   4  -2   9    0.08    0.08
  -2  -2  -9    0.44    0.16
   4  -2   9    0.10    0.10
  -2  -2  -9    0.11    0.09
  -2  -2   9    0.09    0.09
   4  -2   9    0.10    0.09
  -2  -2  -9    0.61    0.21
   4  -2   9    0.83    0.23
   4  -2  -9    0.13    0.11
  -2  -2  -9    0.57    0.17
  -2   4  -9    0.09    0.10
  -2  -2  -9    0.60    0.17
  -2  -2   9    0.09    0.10
  -2   4  -9    0.07    0.09
  -2   4   9    0.14    0.08
   4  -2  -9    0.13    0.11
  -2  -2   9    0.14    0.10
   4  -2  -9    0.25    0.12
   4  -2  -9    0.44    0.16
   4  -2   9    0.00    0.05
   4   1   9    0.07    0.08
   4   1   9    0.18    0.12
   1   4  -9    0.02    0.06
   4   1   9    0.22    0.11
   4  -5  -9    0.14    0.11
   1  -5   9   -0.01    0.05
   1  -5   9    0.06    0.08
   1   4  -9    0.05    0.07
   4  -5  -9    0.26    0.15
  -5   4   9    0.03    0.06
  -4   5   9    0.01    0.05
  -4  -1  -9    0.18    0.11
  -1  -4   9    0.09    0.09
   5  -4  -9    0.18    0.09
  -1  -4   9    0.08    0.09
   5  -4  -9    0.04    0.06
   5  -1   9    0.26    0.12
   5  -1   9    0.19    0.11
  -1   5  -9    0.15    0.12
  -4   5   9    0.16    0.12
  -1   5  -9    0.12    0.11
   5  -4  -9   -0.01    0.04
   1   4   9    0.20    0.14
   4   1  -9    0.12    0.09
  -5   4  -9    0.09    0.10
   4   1  -9    0.01    0.04
  -5   1   9    0.24    0.13
   1   4   9    0.27    0.15
   4   1  -9    0.10    0.10
   1  -5  -9    0.01    0.05
  -5   1   9    0.05    0.07
   1  -5  -9    0.09    0.09
  -1   5   9    0.05    0.08
  -1   5   9   -0.01    0.05
   5  -1  -9    0.05    0.05
  -1  -4  -9    0.01    0.05
  -1  -4  -9    0.04    0.06
   5  -1  -9    0.10    0.08
  -4   5  -9    0.00    0.04
  -4  -1   9    0.09    0.09
  -4   5  -9    0.23    0.14
   5  -4   9    0.07    0.07
  -4  -1   9    0.02    0.06
   5  -4   9    0.25    0.11
   5  -4   9    0.20    0.12
   6   0   9    1.14    0.24
   6  -6  -9    0.05    0.08
  -6   3   9   -0.02    0.07
   3  -6  -9    0.00    0.05
   3   3   9    0.42    0.19
  -6   3  -9    0.10    0.11
   3  -6   9    0.32    0.16
  -6   3   9    0.08    0.09
   6  -3  -9    0.02    0.04
  -3   6  -9    0.17    0.12
  -3   6   9    0.11    0.10
   2  -7   9    0.08    0.08
   5   2   9    0.25    0.15
   5  -7  -9    0.10    0.09
   2   5  -9   -0.02    0.06
  -7   5   9    0.03    0.06
   7  -2   9    0.13    0.09
  -2   7  -9   -0.01    0.05
   7  -5  -9    0.05    0.06
   2  -7  -9    0.18    0.12
   5  -7   9    0.26    0.14
  -2   7   9    0.05    0.07
  -1   0 -10   12.43    0.96
   1   0  10   12.61    0.91
   1  -1 -10   11.17    0.91
   1   0  10   12.23    0.95
   0   1 -10   10.59    0.93
   0   1 -10   11.70    0.79
   0   1 -10   11.53    0.90
   1   0  10   11.49    0.82
   1  -1 -10   11.75    0.95
   1   0  10   12.17    1.02
   0  -1  10   12.06    0.92
  -1   1  10   12.18    0.86
   0   1 -10   11.39    0.78
   1  -1 -10   13.66    1.01
   1   0  10   11.55    0.87
  -1   1  10   11.55    0.95
   0  -1  10   12.83    0.95
   0   1 -10   13.00    1.02
  -1   0 -10   11.97    0.88
  -1   0 -10   12.39    0.87
   1  -1 -10   12.51    0.95
   0  -1  10   11.83    0.79
  -1   0 -10   10.50    0.98
   1  -1 -10   11.71    0.91
   0   1 -10   12.21    1.06
   1   0  10   13.83    0.90
  -1   0 -10   10.77    0.90
  -1   1  10   13.78    0.92
  -1   1  10   11.19    0.92
   1   0  10   11.16    0.88
   0   1 -10   12.16    0.95
   1  -1 -10   10.24    0.84
  -1   1  10   11.86    0.87
   1  -1 -10   12.08    0.85
   2   0 -10  314.65   19.46
   0  -2 -10  325.54   20.98
   0   2  10  348.42   23.18
   2   0 -10  344.41   20.82
   2  -2  10  341.50   20.91
  -2   0  10  343.75   21.12
   2  -2  10  345.69   19.46
  -2   2 -10  340.44   23.09
   0   2  10  294.43   20.35
   0   2  10  329.34   21.99
   2  -2  10  342.00   21.05
   0   2  10  353.45   21.03
  -2   0  10  353.59   23.02
   2  -2  10  331.50   21.88
  -2   0  10  353.26   21.50
   2  -2  10  324.72   20.74
  -2   2 -10  317.01   20.74
   2  -2  10  351.87   21.53
  -2   2 -10  345.31   21.01
  -2   2 -10  329.35   21.04
   0   2  10  361.22   21.01
  -2   2 -10  327.08   22.99
   0  -2 -10  331.78   21.10
   2   0 -10  323.51   21.86
  -2   0  10  311.47   20.95
  -2   0  10  320.38   20.86
   2  -2  10  350.48   20.49
   2  -2  10  332.89   21.13
   0  -2 -10  333.94   23.14
   2   0 -10  363.06   23.04
   2   0 -10  318.60   20.49
   2   0 -10  329.11   20.99
   2   0 -10  330.21   20.91
  -2   0  10  340.50   20.82
   0   2  10  326.33   20.68
  -2   2 -10  333.55   21.98
  -3   2  10    8.23    0.91
   2  -3 -10    9.56    0.94
   2  -3 -10    9.72    0.95
   2  -3 -10    9.72    0.98
   2   1  10    9.93    0.85
  -3   1 -10    9.41    0.96
  -3   1 -10    8.30    0.89
  -3   1 -10    9.49    0.97
   1  -3  10    9.97    0.98
   1  -3  10   11.39    1.17
   2  -3 -10    9.93    1.06
   2  -3 -10    9.11    0.75
   2   1  10    9.88    1.02
   2   1  10    8.81    0.89
   1   2 -10    9.17    1.00
  -3   1 -10    9.60    0.96
   1  -3  10    9.42    0.68
   2  -3 -10    9.55    0.77
   1  -3  10    9.90    0.98
   1   2 -10    8.77    0.95
   2   1  10    8.97    1.00
  -3   1 -10    9.92    0.89
   1  -3  10    9.01    0.93
  -3   1 -10    8.71    0.91
  -3   2  10    9.07    0.96
  -3   2  10    8.31    0.97
   2   1  10    8.77    0.77
   1   2 -10   10.37    0.74
  -3   2  10   10.21    1.03
   1   2 -10    8.09    0.83
  -3   2  10    9.36    0.86
   1   2 -10   10.79    1.09
   1  -3  10    9.35    0.68
  -3   2  10   10.51    0.97
   2  -3 -10    8.61    0.72
  -1   3 -10    8.69    1.06
  -1   3 -10    8.79    0.70
  -1   3 -10    8.48    0.90
   3  -2 -10    9.61    0.93
  -2  -1 -10    9.20    0.87
   3  -1  10    7.65    0.82
  -1   3 -10    9.40    0.69
  -1  -2  10    9.99    0.92
   3  -1  10    9.59    0.86
  -2   3  10    9.07    0.92
   3  -2 -10    9.92    0.83
  -2  -1 -10    9.50    0.86
  -2  -1 -10    9.35    1.04
   3  -2 -10   10.01    0.87
   3  -2 -10    8.07    0.83
  -2   3  10    8.35    0.97
   3  -2 -10    9.42    0.87
  -1  -2  10    8.83    0.80
  -1  -2  10    9.58    0.79
  -1  -2  10    9.52    0.90
  -1  -2  10   10.93    1.15
   3  -2 -10    9.47    0.91
   3  -1  10    9.31    0.87
   3  -1  10    8.28    0.79
  -1  -2  10    8.70    0.74
   3  -2 -10    8.57    0.78
   3  -1  10    8.77    0.95
  -2  -1 -10   11.04    0.90
  -2  -1 -10   10.87    0.92
   3  -2 -10    9.64    0.96
  -2  -1 -10    8.62    0.83
  -2   3  10    9.21    0.77
  -1  -2  10    9.71    0.90
   3  -1  10    9.08    0.90
  -1  -2  10    9.26    0.74
  -2  -1 -10    9.61    0.86
   4   0  10  137.84    9.24
   0   4 -10  158.37    9.61
  -4   4  10  149.08    9.59
   4  -4 -10  146.81    9.67
   4  -4 -10  138.29    9.41
  -4   4  10  143.54    9.99
  -4   4  10  151.91    9.84
   4  -4 -10  134.46    8.73
   0  -4  10  158.59    9.63
  -4   0 -10  144.53    9.68
   0  -4  10  147.24    9.77
   4   0  10  139.88    8.80
   4   0  10  147.60    9.53
   4   0  10  162.87    9.57
   4  -4 -10  147.11    9.20
  -4   0 -10  150.33    9.52
  -4   0 -10  148.67    9.49
   4  -4 -10  141.46    9.81
   0   4 -10  134.16   10.02
   3  -4  10    2.50    0.35
  -4   3 -10    2.95    0.52
  -4   1  10    2.48    0.44
  -4   1  10    3.52    0.53
   1   3  10    2.76    0.48
   1  -4 -10    2.58    0.47
   1   3  10    2.44    0.48
  -4   3 -10    3.49    0.50
   3  -4  10    3.58    0.55
   3  -4  10    3.06    0.35
   3   1 -10    3.44    0.50
   3   1 -10    3.41    0.52
   3   1 -10    2.57    0.36
   3   1 -10    3.17    0.42
   3  -4  10    3.23    0.52
  -4   1  10    2.67    0.46
   3  -4  10    2.67    0.36
   3   1 -10    3.68    0.51
  -4   3 -10    3.28    0.55
   1  -4 -10    2.99    0.50
   4  -3  10    2.66    0.44
  -1  -3 -10    3.94    0.44
  -1   4  10    3.51    0.59
  -3  -1  10    3.35    0.47
   4  -3  10    2.65    0.41
   4  -1 -10    2.90    0.42
   4  -1 -10    4.09    0.55
  -3  -1  10    2.82    0.43
  -1   4  10    3.06    0.52
  -3  -1  10    2.91    0.45
   4  -1 -10    3.23    0.48
  -3   4 -10    3.28    0.53
  -3   4 -10    3.23    0.40
   4  -1 -10    3.03    0.42
  -1  -3 -10    3.24    0.40
  -3   4 -10    3.44    0.60
  -1  -3 -10    3.26    0.46
  -3   4 -10    4.94    0.66
  -1  -3 -10    3.33    0.37
   4  -3  10    3.16    0.50
  -1  -3 -10    3.14    0.48
  -3  -1  10    3.66    0.47
   4  -3  10    2.82    0.40
  -1  -3 -10    2.62    0.34
   4  -3  10    3.07    0.45
  -5   2 -10    1.24    0.32
   2   3 -10    0.99    0.27
   2  -5  10    1.12    0.30
  -5   3  10    1.24    0.34
   3   2  10    1.57    0.26
   2  -5  10    1.22    0.31
  -5   3  10    1.01    0.31
   2   3 -10    1.46    0.34
   3   2  10    0.63    0.23
  -5   2 -10    1.13    0.31
   5  -3 -10    1.04    0.24
  -2   5 -10    0.85    0.27
  -3   5  10    1.24    0.31
  -3  -2 -10    1.03    0.25
  -3  -2 -10    1.15    0.25
   5  -2  10    1.06    0.24
   5  -2  10    0.80    0.21
  -3  -2 -10    1.17    0.28
  -3  -2 -10    1.36    0.30
   5  -3 -10    0.86    0.21
  -2  -3  10    1.06    0.28
   5  -5  10    4.31    0.51
  -5   0  10    4.32    0.56
   5   0 -10    4.89    0.55
   5  -5  10    4.58    0.65
   0  -5 -10    4.64    0.64
  -5   5 -10    4.21    0.68
   5  -5  10    4.47    0.49
   0   5  10    4.85    0.70
   5  -5  10    4.44    0.64
   0  -5 -10    5.10    0.66
   5  -6 -10    2.41    0.44
   5   1  10    1.88    0.39
   1   5 -10    2.07    0.39
  -6   5  10    1.85    0.42
   1  -6  10    2.19    0.42
  -1  -5  10    1.94    0.39
  -1   6 -10    1.81    0.38
   6  -1  10    1.76    0.31
   6  -5 -10    2.28    0.33
   6  -5 -10    1.83    0.40
   2  -6 -10   72.67    5.04
   4   2 -10   69.45    4.97
  -6   4 -10   72.38    5.17
  -6   4 -10   72.28    5.12
   4  -6  10   78.14    5.03
   4   2 -10   75.36    5.19
  -2   6  10   68.37    4.97
  -2  -4 -10   79.04    5.02
  -4  -2  10   76.87    4.83
   6  -4  10   70.22    4.52
   6  -2 -10   61.06    4.48
  -4   6 -10   68.68    5.02
   4   3  10    3.43    0.52
   3  -7  10    2.45    0.46
   7  -3  10    2.33    0.37
   7  -4 -10    2.92    0.39
   6   1 -10    0.27    0.11
   1  -7 -10    0.35    0.16
  -7   6 -10    0.27    0.15
   1   6  10    0.32    0.15
   6  -7  10    0.15    0.11
  -1   7  10    0.18    0.12
   7  -1 -10    0.10    0.07
   7  -6  10    0.19    0.12
   1   0 -11    1.14    0.19
  -1   1 -11    1.09    0.15
   1  -1  11    1.00    0.14
   0  -1 -11    1.15    0.18
   1   0 -11    1.13    0.17
  -1   1 -11    0.83    0.16
  -1   1 -11    0.92    0.17
   0  -1 -11    0.87    0.16
   0   1  11    1.08    0.13
   1   0 -11    1.01    0.17
  -1   0  11    1.35    0.20
  -1   1 -11    0.75    0.17
   1  -1  11    1.15    0.18
  -1   0  11    1.09    0.18
  -1   1 -11    1.41    0.17
   1   0 -11    0.82    0.16
  -1   0  11    0.72    0.15
  -1   1 -11    0.88    0.17
   1  -1  11    1.14    0.21
   0  -1 -11    1.36    0.15
   1  -1  11    1.31    0.16
  -1   0  11    1.17    0.16
   0   1  11    1.25    0.14
  -1   0  11    1.02    0.16
   0   1  11    0.99    0.17
   0   1  11    0.73    0.18
   0   1  11    0.90    0.19
  -1   1 -11    1.08    0.17
   1   0 -11    0.98    0.16
   0  -1 -11    1.26    0.14
   0   1  11    0.66    0.15
   1  -1  11    1.02    0.18
   0   1  11    0.87    0.16
   2   0  11   74.60    4.67
   2  -2 -11   68.46    4.68
   2   0  11   68.07    4.38
  -2   2  11   59.82    5.10
   2  -2 -11   69.28    4.82
   0  -2  11   73.78    4.46
   0   2 -11   66.40    5.28
  -2   0 -11   73.78    4.84
   0   2 -11   65.62    4.77
   2  -2 -11   78.73    5.29
  -2   2  11   72.64    4.87
   2  -2 -11   70.74    4.36
   2   0  11   69.64    5.23
  -2   0 -11   70.72    5.22
  -2   2  11   68.96    4.64
  -2   0 -11   75.23    4.75
   0   2 -11   68.35    5.01
  -2   0 -11   80.74    4.72
  -2   2  11   70.20    4.79
   2   0  11   69.90    4.76
   0   2 -11   66.81    4.51
   0  -2  11   75.65    4.93
   2  -2 -11   71.32    4.90
  -2   0 -11   68.29    4.74
   2  -2 -11   76.74    4.61
   2  -2 -11   74.98    4.80
   0  -2  11   78.50    5.43
   0  -2  11   71.30    4.44
  -2   0 -11   71.80    4.69
   2   0  11   73.44    4.63
   0  -2  11   74.13    4.79
   0  -2  11   70.66    4.76
   2  -2 -11   69.86    4.65
   0   2 -11   72.52    4.45
  -2   2  11   76.76    5.02
   0   2 -11   74.57    4.80
   2   0  11   75.29    4.74
   2   0  11   72.45    4.98
   2  -3  11    0.94    0.16
   1   2  11    0.55    0.16
   1   2  11    0.65    0.23
  -3   2 -11    0.87    0.24
   1  -3 -11    0.63    0.21
   2  -3  11    0.92    0.17
  -3   1  11    0.73    0.20
   1  -3 -11    0.89    0.14
  -3   2 -11    1.08    0.27
   1   2  11    1.14    0.29
   2  -3  11    1.27    0.20
   1  -3 -11    0.86    0.23
   2  -3  11    1.07    0.28
  -3   2 -11    1.13    0.25
   2  -3  11    0.91    0.28
   1  -3 -11    0.75    0.13
   2   1 -11    1.14    0.29
   2   1 -11    1.13    0.26
  -3   2 -11    1.04    0.22
  -3   2 -11    1.20    0.26
   2   1 -11    0.55    0.20
   1   2  11    1.12    0.21
   1  -3 -11    0.62    0.20
   1   2  11    1.00    0.26
   2   1 -11    1.30    0.27
  -3   1  11    0.80    0.20
   2  -3  11    1.15    0.27
   2  -3  11    0.58    0.20
   2   1 -11    1.29    0.23
  -1  -2 -11    1.14    0.20
  -1  -2 -11    0.94    0.23
   3  -1 -11    1.10    0.22
  -2   3 -11    0.77    0.23
  -1   3  11    0.73    0.21
   3  -1 -11    0.79    0.20
   3  -1 -11    1.00    0.23
   3  -2  11    0.95    0.25
  -1  -2 -11    0.84    0.17
   3  -2  11    0.82    0.21
  -1   3  11    0.84    0.26
  -2   3 -11    1.24    0.20
  -2  -1  11    1.22    0.24
   3  -2  11    0.79    0.21
  -1  -2 -11    1.08    0.24
  -1  -2 -11    1.64    0.39
  -2   3 -11    1.13    0.25
  -2  -1  11    0.66    0.17
  -2  -1  11    1.28    0.24
  -2   3 -11    0.81    0.25
  -1   3  11    0.58    0.23
   3  -1 -11    0.89    0.24
   3  -1 -11    1.21    0.22
  -1  -2 -11    1.11    0.19
  -1  -2 -11    0.91    0.19
  -2  -1  11    0.76    0.24
  -1  -2 -11    0.78    0.20
   3  -1 -11    1.09    0.24
   3  -2  11    1.05    0.22
  -1   3  11    0.74    0.23
  -2  -1  11    0.69    0.19
   3  -1 -11    1.10    0.25
  -2   3 -11    1.06    0.27
   3  -2  11    0.88    0.22
   3   1  11    0.28    0.12
   3  -4 -11    0.18    0.08
   3  -4 -11    0.31    0.15
   3   1  11    0.15    0.10
  -4   1 -11    0.36    0.15
  -4   3  11    0.20    0.11
  -4   3  11    0.24    0.14
  -4   1 -11    0.19    0.12
   3  -4 -11    0.17    0.08
  -4   3  11    0.10    0.09
   3  -4 -11    0.11    0.10
   1  -4  11    0.29    0.15
   3  -4 -11    0.12    0.07
  -4   1 -11    0.15    0.10
  -4   3  11    0.46    0.19
   1  -4  11    0.10    0.09
   3  -4 -11    0.31    0.16
  -4   1 -11    0.20    0.12
   1   3 -11    0.29    0.15
   1   3 -11    0.27    0.14
   3   1  11    0.25    0.10
  -3  -1 -11    0.37    0.15
  -3   4  11    0.18    0.09
   4  -3 -11    0.23    0.10
  -3   4  11    0.33    0.16
   4  -1  11    0.19    0.11
   4  -3 -11    0.11    0.08
  -1  -3  11    0.33    0.10
  -1  -3  11    0.27    0.10
  -1   4 -11    0.27    0.14
   4  -3 -11    0.09    0.07
  -1   4 -11    0.22    0.14
  -1  -3  11    0.32    0.10
   4  -1  11    0.13    0.09
  -3  -1 -11    0.14    0.10
  -1  -3  11    0.19    0.12
  -1  -3  11    0.31    0.10
   4  -1  11    0.23    0.11
   4  -3 -11    0.38    0.16
  -3  -1 -11    0.18    0.10
  -3   4  11    0.20    0.12
   4  -3 -11    0.10    0.07
  -1  -3  11    0.14    0.10
   4  -1  11    0.11    0.08
   4   0 -11   29.52    2.36
   4  -4  11   34.85    2.48
   4  -4  11   31.41    2.48
  -4   4 -11   29.62    2.38
   0  -4 -11   30.28    2.39
   0   4  11   27.18    2.38
   4   0 -11   33.13    2.14
  -4   0  11   30.92    2.37
   4  -4  11   31.89    2.34
   0   4  11   30.12    2.53
   4  -4  11   33.41    2.21
   4   0 -11   32.46    2.25
  -4   4 -11   25.94    2.47
  -4   0  11   29.65    2.33
   4  -4  11   32.62    2.09
   0  -5  11    0.65    0.22
   5   0  11    0.54    0.20
  -5   0 -11    0.26    0.12
   5  -5 -11    0.66    0.23
   5  -5 -11    0.64    0.17
   5  -5 -11    0.44    0.15
   5  -5 -11    0.74    0.24
   0   5 -11    0.50    0.20
   5   0  11    0.41    0.14
   0  -5  11    0.60    0.21
   3   2 -11    0.14    0.11
  -5   2  11    0.09    0.09
   2  -5 -11    0.28    0.15
   2  -5 -11    0.34    0.17
   3   2 -11    0.06    0.07
   3  -5  11    0.11    0.10
   3  -5  11    0.02    0.04
   3   2 -11    0.17    0.09
   2   3  11    0.13    0.10
  -5   2  11    0.11    0.10
   2   3  11    0.06    0.08
  -5   3 -11    0.12    0.11
   5  -3  11   -0.01    0.03
  -2  -3 -11    0.01    0.04
  -3  -2  11    0.10    0.09
  -3   5 -11    0.05    0.08
  -2  -3 -11    0.11    0.09
  -2   5  11    0.11    0.10
  -3  -2  11    0.04    0.06
   5  -2 -11    0.03    0.05
  -3   5 -11   -0.01    0.05
   5  -2 -11    0.00    0.03
  -3  -2  11   -0.01    0.04
  -2   5  11   -0.01    0.05
   5  -3  11    0.01    0.03
   4   2  11   14.79    1.47
   4   2  11   16.70    1.26
  -6   4  11   15.00    1.48
   2   4 -11   17.64    1.48
  -6   4  11   15.06    1.51
   4  -6 -11   14.63    1.42
  -4   6  11   12.80    1.39
   6  -2  11   17.02    1.27
  -2  -4  11   14.76    1.39
  -4  -2 -11   17.27    1.36
  -2  -4  11   15.83    1.38
  -4  -2 -11   18.01    1.32
  -6   5 -11    0.28    0.16
   1   5  11    0.11    0.10
   5  -6  11    0.05    0.07
   5   1 -11    0.03    0.05
   6  -1 -11    0.14    0.09
  -1   6  11    0.07    0.08
  -1  -5 -11    0.08    0.08
   6  -5  11    0.12    0.08
   6  -5  11    0.17    0.12
   6   1  11    0.02    0.04
  -7   6  11    0.09    0.09
   1   6 -11    0.00    0.03
   6  -7 -11    0.00    0.03
   1  -7  11    0.00    0.03
  -1   7 -11    0.01    0.03
   7  -1  11   -0.01    0.03
  -1  -6  11    0.04    0.06
   3  -7 -11    0.41    0.17
   3   4  11    0.19    0.12
   4  -7  11    0.25    0.14
  -4   7 -11    0.12    0.10
  -3   7  11    0.39    0.17
   7  -3 -11    0.18    0.09
   7  -4  11    0.17    0.09
   5   3  11   -0.01    0.04
   1   1 -12    1.67    0.32
   1  -2 -12    1.07    0.23
  -2   1 -12    1.11    0.21
   1   1 -12    0.85    0.15
   1  -2  12    0.88    0.13
   1  -2  12    1.12    0.24
   1  -2 -12    0.63    0.18
   1   1  12    1.34    0.25
  -2   1  12    0.75    0.20
   1   1 -12    0.92    0.23
   1   1  12    1.00    0.19
   1  -2  12    0.91    0.21
   1  -2 -12    1.08    0.15
   1  -2 -12    0.62    0.12
  -2   1  12    1.51    0.30
  -2   1  12    0.52    0.15
   1  -2  12    1.05    0.22
   1   1 -12    1.12    0.16
   1  -2 -12    1.06    0.24
  -2   1  12    1.45    0.24
   1   1  12    0.85    0.15
   1  -2 -12    1.11    0.28
   1   1  12    1.18    0.25
  -2   1 -12    1.08    0.24
  -2   1 -12    0.94    0.21
   1   1  12    1.59    0.29
  -2   1 -12    1.26    0.25
  -2   1  12    0.88    0.19
   1   1 -12    1.04    0.23
   1  -2  12    0.96    0.25
  -2   1  12    0.81    0.21
  -2   1 -12    0.82    0.21
   1  -2  12    0.99    0.14
   1   1  12    0.75    0.17
  -1   2 -12    1.28    0.15
   2  -1  12    1.15    0.19
  -1  -1  12    1.21    0.22
   2  -1 -12    1.00    0.22
  -1   2  12    1.32    0.26
  -1  -1 -12    0.81    0.17
  -1  -1  12    1.24    0.28
   2  -1 -12    0.87    0.18
  -1   2  12    0.90    0.22
   2  -1 -12    1.04    0.20
  -1  -1 -12    0.98    0.19
  -1  -1  12    1.01    0.20
  -1   2 -12    0.95    0.24
  -1  -1  12    1.16    0.19
   2  -1  12    0.99    0.19
   2  -1  12    1.11    0.20
  -1   2 -12    1.02    0.14
   2  -1 -12    0.99    0.20
  -1  -1 -12    0.70    0.22
   2  -1  12    1.40    0.24
   2  -1 -12    0.94    0.18
  -1   2 -12    1.26    0.25
  -1  -1 -12    0.83    0.17
  -1   2  12    0.98    0.23
  -1  -1  12    0.78    0.17
  -1  -1 -12    1.03    0.20
  -1  -1 -12    1.03    0.17
   2  -1  12    1.58    0.24
  -1  -1 -12    0.81    0.16
   2  -1  12    0.71    0.17
  -1   2 -12    0.88    0.25
  -1   2  12    1.21    0.17
   2  -1  12    1.02    0.23
   2  -1  12    1.18    0.23
  -1  -1  12    1.10    0.19
   0   3 -12    0.64    0.22
  -3   3  12    0.87    0.27
   3  -3 -12    0.34    0.15
  -3   0 -12    0.57    0.18
   3  -3 -12    0.62    0.21
  -3   3  12    0.64    0.20
  -3   3  12    0.39    0.17
   0   3 -12    0.44    0.10
  -3   0 -12    0.29    0.13
  -3   0 -12    0.62    0.18
   0   3 -12    0.85    0.23
  -3   0 -12    0.49    0.17
  -3   0 -12    0.34    0.16
  -3   0 -12    0.73    0.21
   0  -3  12    0.29    0.14
  -3   3  12    0.63    0.20
   3  -3 -12    0.71    0.18
   3   0  12    0.46    0.17
   0  -3  12    0.53    0.11
   3   0  12    0.30    0.12
   3   0  12    0.45    0.15
   3  -3 -12    0.63    0.17
   0  -3  12    0.83    0.23
   3   0  12    0.29    0.16
  -3   3  12    0.59    0.16
  -3   3  12    0.56    0.18
  -3   3  12    0.37    0.18
   3   0  12    0.65    0.21
   3   0  12    0.57    0.18
   0  -3  12    0.49    0.09
   3   0 -12    0.78    0.23
   3   0 -12    1.02    0.23
   0  -3 -12    0.65    0.20
   3  -3  12    0.95    0.20
  -3   0  12    1.05    0.25
   0  -3 -12    0.72    0.14
  -3   3 -12    0.90    0.19
   0  -3 -12    0.87    0.16
   0  -3 -12    0.76    0.22
   0  -3 -12    0.67    0.13
  -3   0  12    0.78    0.23
   0  -3 -12    0.80    0.22
  -3   3 -12    1.06    0.27
   3   0 -12    0.65    0.19
  -3   3 -12    0.68    0.21
   3  -3  12    0.66    0.21
   3  -3  12    1.15    0.22
   3   0 -12    1.07    0.23
  -3   3 -12    1.07    0.28
  -3   0  12    0.53    0.18
  -3   0  12    0.68    0.20
  -3   3 -12    0.48    0.22
   0   3  12    0.72    0.15
   3   0 -12    0.63    0.19
   0   3  12    0.95    0.22
   3  -3  12    0.79    0.18
   0   3  12    1.30    0.31
  -3   3 -12    0.90    0.23
   3   0 -12    0.63    0.21
   2  -4  12    0.14    0.12
   2  -4 -12    0.05    0.05
  -4   2 -12    0.19    0.14
  -4   2 -12    0.14    0.11
   2   2 -12    0.10    0.09
   2  -4 -12    0.12    0.07
   2  -4 -12    0.04    0.06
  -4   2  12    0.29    0.15
  -4   2  12    0.07    0.08
   2  -4 -12    0.00    0.05
   2  -4  12    0.06    0.05
  -4   2  12    0.14    0.10
   2   2  12    0.07    0.09
  -4   2 -12    0.82    0.23
   2   2 -12    0.04    0.07
  -4   2  12    0.02    0.06
   2   2  12    0.13    0.12
  -4   2 -12    0.08    0.09
   2  -4  12    0.09    0.06
   2   2  12    0.00    0.05
   2   2 -12    0.16    0.09
   2  -4  12   -0.02    0.08
   2   2 -12   -0.01    0.05
   2  -4 -12    0.11    0.11
  -4   2 -12    0.29    0.15
  -2   4 -12    0.13    0.11
   4  -2 -12    0.17    0.11
  -2  -2 -12    0.03    0.08
   4  -2 -12    0.02    0.06
  -2  -2 -12    0.07    0.08
  -2  -2  12    0.03    0.06
  -2   4 -12    0.04    0.06
   4  -2  12    0.08    0.08
  -2  -2 -12    0.15    0.09
   4  -2  12    0.34    0.14
  -2  -2 -12    0.41    0.14
  -2  -2  12    0.09    0.08
   4  -2  12    0.29    0.12
  -2   4  12    0.15    0.08
   4  -2 -12    0.00    0.04
  -2  -2 -12    0.38    0.16
   4  -2 -12    0.04    0.09
  -2  -2  12    0.05    0.08
  -2  -2 -12    0.22    0.12
   4  -2  12    0.03    0.06
   4  -2  12    0.06    0.06
   4  -2  12    0.00    0.06
   4  -2 -12    0.04    0.07
  -2  -2 -12    0.06    0.08
   4   1  12    0.61    0.18
   4   1  12    0.37    0.18
   1   4 -12    0.38    0.18
   1   4 -12    0.58    0.22
  -5   4  12    0.55    0.22
   1  -5  12    0.50    0.20
   4  -5 -12    0.69    0.23
   4  -5 -12    0.52    0.20
   4   1  12    0.56    0.21
   1  -5  12    0.27    0.15
   4   1  12    0.44    0.15
  -4  -1 -12    0.37    0.15
  -1  -4  12    0.36    0.16
   5  -4 -12    0.35    0.14
  -1   5 -12    0.63    0.22
  -4   5  12    0.86    0.27
   5  -1  12    0.27    0.12
   5  -4 -12    0.42    0.14
  -1   5 -12    0.20    0.14
  -4   5  12    0.32    0.17
   5  -1  12    0.45    0.16
  -1  -4  12    0.37    0.17
   1  -5 -12    0.34    0.16
   1   4  12    0.37    0.17
  -5   4 -12    0.17    0.13
  -5   1  12    0.23    0.14
   1   4  12    0.45    0.19
   1  -5 -12    0.13    0.11
   4   1 -12    0.27    0.13
  -5   1  12    0.11    0.10
   4   1 -12    0.34    0.13
   4   1 -12    0.13    0.11
   5  -4  12    0.35    0.16
  -4   5 -12    0.45    0.20
   5  -4  12    0.42    0.14
  -1  -4 -12    0.29    0.14
  -4  -1  12    0.35    0.14
  -1   5  12    0.32    0.18
  -4  -1  12    0.20    0.12
  -4  -1  12    0.33    0.14
   5  -1 -12    0.39    0.14
  -4   5 -12    0.16    0.12
  -1   5  12    0.23    0.14
   5  -1 -12    0.31    0.13
  -1  -4 -12    0.35    0.16
   5  -4  12    0.38    0.14
   0   6 -12    0.00    0.03
   0  -6  12    0.02    0.06
   6   0  12   -0.02    0.07
  -6   3  12    0.35    0.18
   3   3  12    0.30    0.15
  -6   3  12    0.22    0.14
   3  -6  12    0.12    0.10
   3  -6 -12    0.61    0.22
  -3   6  12    0.29    0.16
   6  -3 -12    0.18    0.10
  -3  -3  12    0.04    0.07
  -3   6 -12    0.13    0.11
   6  -6  12    0.10    0.10
   0  -6 -12   -0.01    0.04
   0   6  12    0.00    0.06
   6   0 -12    0.02    0.04
   5  -7 -12    0.10    0.09
   2  -7  12    0.03    0.07
   5   2  12    0.11    0.10
  -7   5  12    0.35    0.18
   2   5 -12   -0.01    0.04
  -2   7 -12    0.14    0.10
   7  -2  12    0.14    0.09
   7  -5 -12    0.11    0.07
   2  -7 -12    0.24    0.13
   7  -2 -12    0.08    0.07
  -2   7  12    0.12    0.10
  -1   0 -13    1.60    0.23
  -1   0 -13    2.41    0.27
   1   0  13    2.08    0.24
   0  -1  13    2.28    0.27
   1  -1 -13    2.25    0.27
   0  -1  13    2.00    0.27
  -1   1  13    1.83    0.22
   0   1 -13    1.83    0.25
   0  -1  13    2.41    0.28
  -1   1  13    1.94    0.27
   0   1 -13    1.67    0.24
   0   1 -13    1.61    0.16
   0   1 -13    2.00    0.17
   1  -1 -13    2.30    0.23
   1   0  13    2.27    0.25
   1   0  13    2.14    0.24
   0   1 -13    2.15    0.33
   1  -1 -13    2.14    0.23
  -1   1  13    2.46    0.25
   1   0  13    1.78    0.23
  -1   1  13    1.80    0.22
   0   1 -13    1.94    0.29
   1  -1 -13    2.61    0.30
  -1   0 -13    2.26    0.25
   1   0  13    1.84    0.21
   1  -1 -13    1.95    0.26
  -1   0 -13    2.37    0.30
   1  -1 -13    2.01    0.27
   0   1 -13    2.02    0.28
   1   0  13    2.31    0.28
   1   0  13    2.65    0.32
   2  -2  13    5.89    0.61
   2  -2  13    7.28    0.72
  -2   0  13    6.88    0.73
   2   0 -13    6.61    0.70
  -2   2 -13    6.86    0.77
   2  -2  13    6.80    0.75
   0  -2 -13    9.21    0.95
   0   2  13    7.43    0.83
  -2   0  13    6.52    0.69
   0   2  13    7.82    0.60
  -2   0  13    7.16    0.72
  -2   2 -13    6.72    0.80
  -2   2 -13    8.59    0.67
   2   0 -13    6.64    0.61
   2   0 -13    7.49    0.66
  -2   0  13    7.07    0.71
   0   2  13    6.88    0.73
   2  -2  13    5.49    0.66
  -2   2 -13    7.91    0.76
   0  -2 -13    6.58    0.72
   2  -2  13    7.60    0.72
   0   2  13    7.75    0.58
   0   2  13    7.93    0.81
  -2   0  13    7.02    0.69
   2   0 -13    6.80    0.68
   2   0 -13    5.83    0.67
   2   0 -13    6.40    0.64
   0   2  13    7.05    0.71
  -2   0  13    7.27    0.73
   2  -2  13    6.84    0.60
   2   0 -13    6.55    0.74
   0  -2 -13    7.10    0.69
   2  -2  13    7.48    0.66
   0  -2 -13    7.78    0.59
   0  -2 -13    7.29    0.72
   2  -2  13    6.19    0.65
   1  -3  13    1.57    0.18
   2   1  13    1.52    0.31
  -3   1 -13    1.81    0.34
   1   2 -13    1.55    0.29
   1  -3  13    1.50    0.18
   2   1  13    1.74    0.26
  -3   1 -13    1.77    0.34
   1  -3  13    1.53    0.33
   2   1  13    1.52    0.34
   2   1  13    1.62    0.32
   2   1  13    1.56    0.29
  -3   2  13    1.73    0.35
   1   2 -13    2.53    0.46
   1   2 -13    1.97    0.41
   1  -3  13    1.57    0.33
  -3   1 -13    1.39    0.29
   2  -3 -13    1.58    0.24
   2  -3 -13    1.74    0.35
   1   2 -13    1.60    0.33
   2  -3 -13    1.15    0.29
   2  -3 -13    1.66    0.25
  -3   2  13    1.40    0.31
   2  -3 -13    1.86    0.24
   1   2 -13    1.70    0.22
  -3   2  13    1.83    0.33
   1  -3  13    1.61    0.32
   1  -3  13    2.75    0.50
   2  -3 -13    1.34    0.32
   2   1  13    1.51    0.27
   2  -3 -13    2.10    0.42
  -3   2  13    1.50    0.35
  -3   2  13    1.44    0.27
  -3   1 -13    1.82    0.35
  -3   1 -13    1.68    0.34
  -3   1 -13    1.14    0.25
  -1  -2  13    1.87    0.42
  -1  -2  13    2.04    0.34
  -1   3 -13    1.46    0.18
   3  -2 -13    1.28    0.31
  -1  -2  13    1.76    0.31
  -2  -1 -13    1.68    0.29
  -2  -1 -13    1.46    0.28
  -1  -2  13    1.47    0.23
  -1  -2  13    2.19    0.36
  -1   3 -13    1.17    0.17
  -2  -1 -13    1.74    0.29
  -1  -2  13    1.61    0.24
   3  -2 -13    1.74    0.27
  -2  -1 -13    2.14    0.34
  -2  -1 -13    1.86    0.38
  -2   3  13    1.73    0.36
   3  -2 -13    1.68    0.29
   3  -2 -13    1.62    0.29
  -1   3 -13    1.47    0.31
   3  -1  13    1.30    0.29
   3  -1  13    2.42    0.38
   3  -2 -13    1.63    0.28
   3  -2 -13    1.77    0.34
   3  -2 -13    1.64    0.30
  -2   3  13    1.51    0.24
   3  -1  13    1.34    0.26
  -2  -1 -13    2.05    0.34
  -2  -1 -13    1.31    0.26
   3  -1  13    1.76    0.31
   3  -2 -13    1.64    0.27
  -1  -2  13    1.67    0.23
   3  -1  13    1.87    0.31
  -1  -2  13    1.72    0.26
  -2   3  13    1.37    0.30
   3  -1  13    1.40    0.26
  -4   4  13    3.91    0.64
   0  -4  13    3.54    0.52
   4   0  13    4.18    0.51
   4  -4 -13    3.96    0.49
   4   0  13    4.13    0.52
   4  -4 -13    4.31    0.63
   0   4 -13    4.43    0.68
   4  -4 -13    3.86    0.45
  -4   4  13    3.34    0.56
   4  -4 -13    4.55    0.65
  -4   0 -13    2.56    0.46
  -4   4  13    3.74    0.56
   4   0  13    3.63    0.54
   0  -4  13    4.09    0.60
  -4   0 -13    3.03    0.48
   4  -4 -13    3.78    0.51
   0   4 -13    4.79    0.66
   4   0  13    3.48    0.52
   4   0  13    3.79    0.59
  -4   3 -13    0.84    0.27
   3   1 -13    1.22    0.31
   3  -4  13    0.72    0.24
  -4   3 -13    0.99    0.26
   1   3  13    1.27    0.31
   1  -4 -13    1.34    0.32
  -4   3 -13    1.46    0.36
   3  -4  13    0.87    0.19
  -4   1  13    1.10    0.28
   3   1 -13    1.63    0.32
   3  -4  13    1.09    0.29
   1   3  13    1.10    0.29
   3  -4  13    0.90    0.20
   1  -4 -13    1.00    0.26
   3   1 -13    1.28    0.22
   3   1 -13    0.86    0.25
   3  -4  13    1.29    0.21
  -4   1  13    0.86    0.24
   3   1 -13    1.22    0.24
   4  -3  13    1.85    0.32
  -1   4  13    1.16    0.31
   4  -1 -13    0.94    0.24
  -3   4 -13    0.95    0.29
   4  -3  13    0.81    0.24
  -3   4 -13    1.25    0.31
   4  -1 -13    1.00    0.24
   4  -1 -13    1.53    0.32
  -3   4 -13    0.89    0.29
  -1  -3 -13    0.81    0.17
  -1  -3 -13    1.13    0.22
  -3  -1  13    1.19    0.26
   4  -3  13    0.75    0.20
  -1  -3 -13    1.18    0.27
  -1  -3 -13    1.19    0.20
   4  -1 -13    0.98    0.26
  -3  -1  13    0.99    0.24
  -3   4 -13    0.93    0.20
  -3  -1  13    1.21    0.28
  -3  -1  13    0.79    0.22
  -1   4  13    0.99    0.28
  -1  -3 -13    0.79    0.19
   4  -3  13    0.81    0.20
   4  -1 -13    0.77    0.20
   4  -1 -13    1.28    0.26
   4  -3  13    1.34    0.30
  -1  -3 -13    1.11    0.26
  -5   2 -13    0.66    0.24
   2  -5  13    0.50    0.20
  -5   3  13    0.48    0.22
   2   3 -13    0.63    0.22
   3   2  13    0.84    0.20
  -5   3  13    0.90    0.28
  -5   2 -13    0.67    0.23
   2  -5  13    0.64    0.23
   3   2  13    0.68    0.23
   2   3 -13    0.62    0.22
  -3  -2 -13    0.41    0.15
  -2   5 -13    0.36    0.17
  -3  -2 -13    0.56    0.18
  -3   5  13    0.23    0.14
   5  -2  13    0.81    0.20
  -3  -2 -13    0.63    0.20
  -2  -3  13    0.66    0.21
   5  -2  13    0.79    0.20
   5  -3 -13    1.06    0.23
  -3  -2 -13    0.81    0.23
   5  -3 -13    0.58    0.18
  -5   5 -13    0.58    0.24
   5   0 -13    0.62    0.18
   0   5  13    0.47    0.21
   5  -5  13    0.86    0.19
   5  -5  13    0.67    0.19
   0  -5 -13    1.05    0.29
   5  -5  13    0.54    0.20
   0  -5 -13    1.17    0.29
   5   0 -13    0.43    0.16
   5  -5  13    0.97    0.27
  -5   0  13    0.96    0.25
  -6   5  13    0.47    0.22
   5  -6 -13    0.71    0.23
   1  -6  13    0.50    0.21
   5   1  13    0.74    0.25
   1   5 -13    0.67    0.22
   6  -1  13    0.84    0.20
   6  -5 -13    0.41    0.19
  -1   6 -13    1.23    0.31
   6  -5 -13    0.63    0.17
  -1  -5  13    1.66    0.35
   4   2 -13    1.68    0.37
  -6   4 -13    1.50    0.39
  -6   4 -13    1.23    0.36
   2  -6 -13    2.05    0.41
   4  -6  13    2.48    0.43
  -2   6  13    2.00    0.42
   6  -4  13    1.92    0.41
   6  -2 -13    2.75    0.39
  -4   6 -13    2.70    0.49
  -4   6 -13    1.96    0.44
  -2  -4 -13    1.59    0.35
   6  -4  13    2.05    0.34
   4  -7 -13    0.77    0.24
   4   3  13    0.62    0.23
   3  -7  13    0.46    0.20
   7  -4 -13    0.50    0.16
   7  -3  13    0.78    0.19
  -7   6 -13    0.16    0.13
   6  -7  13    0.33    0.16
   1  -7 -13    0.45    0.18
   1   6  13    0.47    0.19
   6   1 -13    0.23    0.11
   7  -6  13    0.85    0.25
  -1   7  13    0.37    0.16
   7  -1 -13    0.15    0.09
   0   1  14    1.35    0.22
  -1   0  14    1.54    0.20
  -1   1 -14    1.63    0.23
   0   1  14    1.66    0.22
   1  -1  14    1.63    0.23
   1   0 -14    1.90    0.23
   1  -1  14    1.48    0.19
   0   1  14    1.39    0.24
  -1   1 -14    1.72    0.22
  -1   1 -14    1.70    0.19
   1   0 -14    1.27    0.21
  -1   1 -14    1.53    0.26
  -1   0  14    1.78    0.22
   0   1  14    1.65    0.17
   1  -1  14    1.55    0.19
   0  -1 -14    1.66    0.23
   0   1  14    1.52    0.22
   0   1  14    1.24    0.25
   1  -1  14    1.67    0.29
  -1   1 -14    1.72    0.20
   0   1  14    1.63    0.18
  -1   0  14    1.59    0.23
   1  -1  14    1.47    0.22
   1   0 -14    1.72    0.24
   1   0 -14    1.65    0.20
   0  -1 -14    1.96    0.19
  -1   1 -14    1.52    0.22
   0  -1 -14    1.50    0.22
  -1   1 -14    2.09    0.25
  -1   0  14    2.15    0.26
   0   2 -14   30.92    2.18
   2  -2 -14   37.08    2.36
   0  -2  14   33.52    2.17
   2  -2 -14   34.78    2.55
   2  -2 -14   33.21    2.35
  -2   0 -14   36.88    2.48
   2   0  14   34.28    2.38
   0   2 -14   30.62    2.47
   2   0  14   33.19    2.44
  -2   0 -14   36.28    2.42
   0   2 -14   37.08    2.45
   0  -2  14   36.92    2.20
   2   0  14   35.12    2.36
   2   0  14   35.38    2.42
  -2   2  14   36.93    2.36
  -2   0 -14   36.47    2.39
  -2   0 -14   36.82    2.43
   0   2 -14   34.38    2.23
   0  -2  14   32.06    2.76
   2  -2 -14   31.92    2.19
  -2   2  14   30.09    2.53
   2   0  14   35.18    2.70
  -2   2  14   31.91    2.49
   0  -2  14   38.31    2.25
   2   0  14   35.69    2.24
  -2   0 -14   33.16    2.70
  -2   2  14   30.20    2.67
   2  -2 -14   37.17    2.40
   0   2 -14   33.31    2.62
  -2   2  14   29.76    2.56
  -2   2  14   37.48    2.49
   0   2 -14   33.42    2.82
  -2   0 -14   33.32    2.39
   0  -2  14   34.64    2.46
   2   0  14   35.67    2.58
   0  -2  14   37.97    2.47
   0  -2  14   38.10    2.55
   2  -2 -14   29.41    2.67
   2   1 -14    1.23    0.27
   2  -3  14    0.99    0.17
  -3   2 -14    1.18    0.29
   1  -3 -14    1.02    0.16
  -3   1  14    0.84    0.22
   1   2  14    1.45    0.33
   1   2  14    0.99    0.27
   1  -3 -14    1.64    0.32
   2   1 -14    0.81    0.18
   2  -3  14    1.04    0.16
   2  -3  14    1.84    0.34
   2   1 -14    0.91    0.25
  -3   2 -14    0.97    0.22
  -3   1  14    0.96    0.27
   2  -3  14    0.94    0.17
   1   2  14    1.26    0.20
  -3   2 -14    0.83    0.25
   2  -3  14    1.46    0.35
   1  -3 -14    0.93    0.24
   1   2  14    1.35    0.30
   2  -3  14    1.33    0.28
  -3   2 -14    1.11    0.25
   2   1 -14    1.16    0.26
   1   2  14    1.18    0.24
   1  -3 -14    1.57    0.33
   2  -3  14    1.78    0.35
  -3   2 -14    1.21    0.26
  -3   1  14    0.93    0.22
   1  -3 -14    0.93    0.15
  -2   3 -14    0.93    0.24
   3  -1 -14    1.51    0.27
  -2   3 -14    0.85    0.25
  -1   3  14    0.69    0.22
  -1  -2 -14    1.20    0.20
   3  -2  14    1.02    0.24
   3  -1 -14    0.97    0.23
   3  -1 -14    1.43    0.25
  -1   3  14    0.61    0.22
   3  -1 -14    1.26    0.25
  -1  -2 -14    1.27    0.21
  -2   3 -14    1.05    0.19
  -1  -2 -14    1.03    0.20
  -1  -2 -14    0.98    0.24
  -2   3 -14    1.05    0.30
  -2  -1  14    1.12    0.30
   3  -1 -14    1.00    0.22
   3  -2  14    1.17    0.24
  -1   3  14    0.95    0.28
   3  -1 -14    1.30    0.25
  -2  -1  14    1.08    0.24
   3  -2  14    1.90    0.36
  -2  -1  14    1.25    0.23
  -1  -2 -14    1.18    0.34
   3  -2  14    1.73    0.32
  -2   3 -14    0.82    0.26
   3  -1 -14    1.03    0.25
  -2  -1  14    1.18    0.23
  -1  -2 -14    1.51    0.28
  -2  -1  14    1.25    0.25
  -1  -2 -14    1.04    0.19
  -1   3  14    0.91    0.24
  -1  -2 -14    0.94    0.22
   3  -2  14    0.82    0.21
   3  -4 -14    0.47    0.13
   1   3 -14    0.29    0.16
  -4   1 -14    0.83    0.23
  -4   3  14    1.44    0.33
  -4   3  14    0.86    0.22
   3   1  14    0.71    0.17
   1   3 -14    0.65    0.24
  -4   3  14    0.81    0.25
  -4   1 -14    0.36    0.17
  -4   1 -14    0.55    0.20
   3   1  14    0.61    0.19
  -4   1 -14    0.79    0.22
   1  -4  14    0.46    0.19
   3  -4 -14    0.65    0.16
   1  -4  14    0.51    0.20
   3  -4 -14    0.86    0.25
   3  -4 -14    0.34    0.16
  -4   3  14    0.66    0.24
   3   1  14    0.39    0.14
   3  -4 -14    0.56    0.23
   3  -4 -14    0.59    0.15
   4  -1  14    0.42    0.14
  -3  -1 -14    0.42    0.16
  -1  -3  14    0.57    0.20
   4  -1  14    0.42    0.18
  -3  -1 -14    0.60    0.18
   4  -3 -14    0.78    0.24
  -1   4 -14    0.37    0.18
  -3  -1 -14    0.63    0.19
   4  -3 -14    0.66    0.17
  -1  -3  14    0.84    0.16
  -3   4  14    0.46    0.14
  -1  -3  14    0.62    0.14
  -3   4  14    0.78    0.24
   4  -3 -14    0.53    0.16
  -1  -3  14    0.72    0.16
  -1   4 -14    0.45    0.18
  -1  -3  14    0.57    0.20
  -3   4  14    0.32    0.17
  -1  -3  14    0.68    0.15
   4  -3 -14    0.69    0.18
   4  -1  14    0.35    0.14
   4  -3 -14    0.34    0.14
  -4   0  14   15.09    1.28
  -4   4 -14   13.20    1.41
   4   0 -14   14.32    1.21
   4  -4  14   15.61    1.40
   4  -4  14   17.79    1.46
   4  -4  14   15.22    1.29
   4   0 -14   14.30    1.17
  -4   0  14   12.81    1.25
   4  -4  14   15.85    1.15
   4  -4  14   14.49    1.21
   4   0 -14   16.55    1.34
   0   4  14   15.44    1.45
  -4   4 -14   11.99    1.31
   0   4  14   13.70    1.37
   0  -4 -14   14.45    1.34
   5   0  14    0.56    0.18
   5  -5 -14    0.89    0.27
   0  -5  14    0.58    0.21
   5  -5 -14    0.73    0.18
   0   5 -14    0.31    0.16
  -5   0 -14    0.58    0.19
   5  -5 -14    0.52    0.16
   5   0  14    0.64    0.18
   0  -5  14    0.90    0.25
   5   0  14    0.95    0.27
   2  -5 -14    0.10    0.10
   3   2 -14    0.13    0.10
   2   3  14    0.16    0.12
  -5   3 -14    0.14    0.12
   3  -5  14    0.35    0.17
   2  -5 -14    0.51    0.19
   3   2 -14    0.54    0.16
   3  -5  14    0.23    0.14
  -5   2  14    0.49    0.20
  -5   2  14    0.31    0.16
   3   2 -14    0.34    0.15
  -3  -2  14    0.28    0.12
  -2   5  14    0.37    0.17
   5  -2 -14    0.36    0.14
  -2  -3 -14    0.36    0.16
  -3   5 -14    0.17    0.12
  -2   5  14    0.36    0.17
   5  -2 -14    0.21    0.10
  -2  -3 -14    0.17    0.11
  -3  -2  14    0.53    0.19
   5  -3  14    0.18    0.10
  -3  -2  14    0.14    0.10
  -3   5 -14    0.05    0.08
   5  -3  14    0.39    0.14
  -6   4  14    6.89    0.91
   4  -6 -14    7.62    0.88
  -6   4  14    8.25    0.96
   4   2  14    8.01    0.75
   4   2  14    6.61    0.87
   2   4 -14    6.76    0.87
  -2  -4  14    7.39    0.84
  -4  -2 -14    8.87    0.84
  -2  -4  14    7.45    0.86
   6  -2  14    7.10    0.73
  -4  -2 -14    8.56    0.81
   5   1 -14    0.30    0.12
   5  -6  14    0.46    0.19
   1  -6 -14    0.68    0.22
   1   5  14    0.04    0.08
   6  -5  14    0.58    0.21
  -1  -5 -14    0.61    0.20
  -1   6  14    0.26    0.14
   6  -5  14    0.62    0.16
   6  -1 -14    0.30    0.13
   1   6 -14    0.09    0.08
   6  -7 -14   -0.01    0.04
   6   1  14    0.13    0.08
   1  -7  14   -0.01    0.05
  -1  -6  14    0.08    0.08
   7  -1  14    0.13    0.08
   3  -7 -14    0.51    0.19
   3   4  14    0.39    0.17
   4  -7  14    0.26    0.15
  -3   7  14    0.54    0.21
  -4   7 -14    0.19    0.13
   7  -3 -14    0.27    0.11
   7  -4  14    0.28    0.12
   5   3  14    0.12    0.10
  -2   1  15   12.44    1.20
   1   1 -15   13.78    1.19
   1  -2 -15   16.31    1.05
   1   1  15   14.43    1.14
   1   1  15   16.20    1.05
  -2   1  15   16.07    1.33
   1  -2 -15   14.57    1.05
   1  -2  15   14.42    1.00
   1  -2 -15   12.21    1.33
  -2   1  15   14.27    1.18
   1  -2  15   14.63    1.36
   1   1 -15   15.41    1.03
   1   1  15   14.30    1.30
   1   1  15   13.66    1.19
  -2   1  15   14.70    1.24
  -2   1  15   13.99    1.16
  -2   1 -15   14.65    1.30
  -2   1 -15   16.16    1.17
   1  -2 -15   16.33    1.23
   1  -2 -15   14.70    1.23
   1  -2 -15   16.09    1.27
   1  -2  15   15.78    1.26
   1   1  15   15.18    1.14
   1  -2  15   14.78    1.23
  -2   1  15   16.81    1.31
   1   1 -15   12.83    1.24
   1   1  15   14.65    1.35
   1   1 -15   13.66    1.34
  -2   1 -15   16.52    1.28
  -2   1 -15   16.03    1.25
   1  -2  15   15.21    1.23
   1  -2  15   15.08    1.02
  -2   1 -15   17.16    1.28
   1   1 -15   15.66    1.09
  -1   2 -15   16.24    1.44
  -1   2 -15   15.53    1.01
  -1  -1  15   13.90    1.15
   2  -1 -15   15.04    1.09
  -1   2 -15   11.97    1.18
   2  -1  15   14.68    1.21
   2  -1  15   14.28    1.17
   2  -1  15   15.16    1.14
  -1   2  15   15.04    1.06
  -1  -1 -15   16.47    1.17
  -1   2  15   13.53    1.30
  -1   2 -15   16.74    1.26
  -1  -1 -15   13.59    1.34
  -1   2  15   12.26    1.29
  -1   2  15   15.46    1.05
  -1  -1 -15   14.64    1.10
   2  -1  15   16.09    1.29
  -1  -1  15   14.23    1.37
  -1  -1 -15   16.00    1.18
   2  -1  15   15.38    1.16
  -1  -1  15   14.70    1.11
   2  -1 -15   12.50    1.12
   2  -1 -15   14.76    1.22
   2  -1 -15   14.76    1.25
   2  -1  15   15.16    1.25
  -1  -1 -15   13.96    1.13
  -1  -1  15   15.08    1.18
  -1  -1 -15   14.38    1.15
   2  -1 -15   14.21    1.19
  -1   2 -15   15.30    1.02
  -1  -1  15   14.43    1.20
   2  -1  15   14.87    1.06
   2  -1  15   15.61    1.15
  -1  -1 -15   15.76    1.12
  -1   2  15   13.35    1.23
   2  -1 -15   15.90    1.16
  -1  -1  15   16.19    1.11
  -1   2  15   16.27    1.27
  -3   0 -15    9.89    0.85
   0  -3  15    8.30    0.64
  -3   0 -15    7.83    0.82
  -3   3  15    7.26    0.85
  -3   0 -15    8.78    0.88
  -3   3  15    6.03    0.77
  -3   0 -15    7.51    0.87
   3   0  15    7.21    0.90
   0  -3  15    7.88    0.62
   3  -3 -15    7.72    0.79
   3  -3 -15    7.74    0.75
  -3   0 -15    7.57    0.80
   0  -3  15    9.36    0.66
  -3   3  15    9.23    0.91
  -3   3  15    9.47    0.79
   3  -3 -15    9.37    0.94
  -3   3  15   11.00    1.01
   0   3 -15    9.19    0.90
   3  -3 -15    7.68    0.75
   3   0  15    8.37    0.88
   3   0  15    8.63    0.85
  -3   3  15    7.69    0.89
   0  -3  15    8.47    0.91
  -3   3  15    7.62    0.93
   0   3 -15    7.45    0.87
   0   3 -15    8.15    0.64
  -3   0 -15    8.48    0.81
   3   0  15    9.14    0.82
   0  -3  15    7.83    0.60
   0  -3  15    9.31    0.90
   3   0  15    8.26    0.75
   3  -3 -15    8.53    0.91
   0  -3 -15    8.75    0.73
   3   0 -15   10.17    0.87
  -3   3 -15    9.51    0.82
   0   3  15    9.38    0.74
   3  -3  15    9.50    0.96
  -3   0  15    7.31    0.90
  -3   0  15    7.90    0.86
  -3   3 -15    8.52    0.93
   0  -3 -15    9.18    0.69
   3   0 -15    8.42    0.97
   0  -3 -15   10.02    0.97
   3  -3  15    9.56    0.81
  -3   0  15    8.83    0.91
   3   0 -15    7.51    0.85
   3   0 -15   10.31    0.92
   3   0 -15   10.28    0.90
  -3   3 -15    7.89    1.01
   0  -3 -15    9.64    0.76
  -3   3 -15    9.92    0.98
   0   3  15    8.66    0.89
   0   3  15    7.19    0.90
  -3   0  15    9.07    0.91
  -3   3 -15   11.29    1.03
   0  -3 -15    8.19    0.88
   3  -3  15    8.98    0.91
   3   0 -15    9.24    0.95
   0  -3 -15    9.49    0.95
   3  -3  15    8.28    0.88
   3  -3  15   10.40    1.01
   3  -3  15   10.41    0.83
  -3   3 -15    8.31    1.00
   3  -3  15   10.13    0.80
  -3   0  15   10.16    0.94
   2   2  15    0.18    0.12
  -4   2 -15   -0.01    0.05
   2  -4 -15    0.19    0.08
   2   2 -15    0.03    0.05
  -4   2 -15    0.10    0.09
   2  -4  15    0.02    0.07
   2  -4  15    0.30    0.09
  -4   2  15    0.21    0.13
   2  -4 -15    0.10    0.10
   2   2  15    0.10    0.10
   2   2 -15    0.04    0.07
   2   2  15    0.10    0.09
   2  -4 -15    0.12    0.07
   2  -4  15    0.09    0.09
  -4   2 -15    0.19    0.12
   2   2 -15    0.16    0.10
  -4   2  15    0.10    0.09
   2  -4  15    0.24    0.08
   2  -4 -15    0.15    0.07
   2  -4 -15    0.23    0.14
  -4   2  15    0.43    0.16
   2   2 -15    0.24    0.10
  -4   2 -15    0.23    0.14
  -4   2 -15    0.11    0.10
  -2  -2 -15    0.17    0.10
  -2  -2  15    0.18    0.10
  -2  -2 -15   -0.01    0.07
   4  -2  15    0.07    0.07
  -2   4  15    0.14    0.08
   4  -2 -15    0.13    0.10
  -2  -2 -15    0.15    0.09
  -2  -2 -15    0.17    0.11
   4  -2 -15    0.22    0.11
  -2  -2 -15    0.18    0.11
   4  -2 -15    0.15    0.10
   4  -2  15    0.51    0.18
  -2  -2  15    0.16    0.11
   4  -2  15    0.24    0.11
  -2  -2 -15    0.34    0.15
  -2  -2  15    0.14    0.10
   4  -2  15    0.26    0.13
   4  -2 -15    0.11    0.09
  -2   4 -15    0.89    0.28
  -2  -2 -15    0.08    0.09
   4  -2  15    0.20    0.10
  -2   4 -15    0.94    0.28
   4  -2  15    0.16    0.10
   4  -2 -15    0.09    0.08
   4   1  15    3.08    0.55
   4  -5 -15    3.27    0.57
   1  -5  15    3.56    0.57
   1   4 -15    3.25    0.56
   4   1  15    3.91    0.58
   1   4 -15    3.70    0.56
   4  -5 -15    3.20    0.56
   1  -5  15    3.50    0.55
   4   1  15    4.41    0.52
   4   1  15    3.94    0.48
  -5   4  15    3.68    0.62
   5  -1  15    3.90    0.57
  -4   5  15    3.40    0.55
   5  -4 -15    4.31    0.49
  -1   5 -15    3.17    0.54
   5  -1  15    4.27    0.51
   5  -4 -15    4.30    0.51
   5  -1  15    3.88    0.50
  -1  -4  15    4.66    0.62
  -4   5  15    4.51    0.64
  -1   5 -15    3.80    0.61
  -1  -4  15    5.20    0.65
  -4  -1 -15    3.61    0.50
   4   1 -15    4.00    0.47
   1  -5 -15    3.83    0.58
  -5   4 -15    5.11    0.74
   1   4  15    2.99    0.56
   4   1 -15    3.73    0.55
   1  -5 -15    4.24    0.60
   4   1 -15    3.87    0.50
  -5   1  15    4.81    0.63
   4   1 -15    3.91    0.59
   4  -5  15    3.11    0.53
   1   4  15    2.55    0.50
  -5   1  15    4.28    0.57
   5  -4  15    3.34    0.52
  -4  -1  15    3.28    0.48
  -4   5 -15    3.09    0.55
  -4  -1  15    4.07    0.55
   5  -4  15    3.11    0.43
  -1   5  15    2.91    0.53
   5  -1 -15    3.58    0.47
   5  -4  15    3.65    0.47
  -1  -4 -15    4.04    0.57
  -4  -1  15    4.68    0.56
  -1   5  15    3.02    0.59
  -4   5 -15    3.29    0.54
   5  -1 -15    3.92    0.48
  -1  -4 -15    3.77    0.55
   6   0  15   -0.02    0.06
   0   6 -15    0.11    0.10
   0  -6  15    0.05    0.07
   3  -6  15    2.84    0.50
   3   3 -15    2.45    0.45
   3  -6 -15    3.46    0.54
   3   3  15    3.26    0.52
  -6   3  15    3.06    0.53
  -6   3  15    2.41    0.47
  -3   6 -15    1.68    0.40
   6  -3 -15    3.23    0.42
  -3   6  15    2.06    0.43
  -3  -3  15    2.24    0.43
   6  -6  15    0.13    0.11
   6   0 -15    0.02    0.05
   0   6  15    0.04    0.06
   5   2  15    1.24    0.31
   2  -7  15    1.29    0.32
   5  -7 -15    1.41    0.32
   2   5 -15    0.89    0.25
  -7   5  15    2.07    0.42
   7  -2  15    1.59    0.27
  -2   7 -15    1.23    0.30
   7  -5 -15    1.42    0.26
   2  -7 -15    1.63    0.34
   7  -2 -15    1.17    0.25
  -2   7  15    1.37    0.33
  -1   0 -16   15.55    1.23
   1  -1 -16   18.17    1.37
  -1   0 -16   16.86    1.24
   0   1 -16   20.67    1.30
   1  -1 -16   15.59    1.19
  -1   0 -16   18.08    1.34
  -1   0 -16   16.44    1.40
   1   0  16   16.82    1.33
  -1   1  16   17.19    1.30
   0  -1  16   20.05    1.30
   0   1 -16   18.19    1.13
  -1   0 -16   20.99    1.31
  -1   1  16   17.34    1.22
   1   0  16   17.97    1.27
   0  -1  16   18.35    1.28
   0  -1  16   18.72    1.33
   1   0  16   16.17    1.21
   1   0  16   17.68    1.39
   1  -1 -16   17.02    1.30
   0   1 -16   17.13    1.40
  -1   1  16   18.05    1.27
   1   0  16   18.13    1.15
   1   0  16   17.61    1.22
  -1   1  16   16.70    1.31
   0   1 -16   17.66    1.46
   1  -1 -16   16.72    1.21
   1  -1 -16   16.12    1.27
   1   0  16   17.02    1.24
   1   0  16   18.54    1.25
   0   1 -16   16.39    1.29
  -1   1  16   18.32    1.21
   1  -1 -16   16.56    1.28
   0   1 -16   17.37    1.11
  -2   2 -16   13.60    1.42
   2  -2  16   16.48    1.35
   2   0 -16   16.42    1.21
  -2   0  16   16.01    1.37
  -2   2 -16   16.25    1.19
   2   0 -16   14.81    1.35
   0  -2 -16   16.80    1.15
   0  -2 -16   16.70    1.53
  -2   0  16   16.68    1.25
   2  -2  16   16.68    1.18
   2   0 -16   16.79    1.25
   0   2  16   16.57    1.29
   0  -2 -16   15.12    1.27
   2  -2  16   15.81    1.10
   0  -2 -16   15.46    1.31
   2  -2  16   16.10    1.32
  -2   2 -16   16.55    1.41
   0   2  16   15.08    1.32
   2  -2  16   15.88    1.16
  -2   0  16   15.39    1.31
   0   2  16   16.84    1.12
  -2   0  16   16.75    1.29
   0   2  16   15.24    1.11
   0  -2 -16   14.63    1.27
   0   2  16   13.97    1.37
   2  -2  16   14.84    1.28
   0  -2 -16   16.18    1.12
   2   0 -16   15.50    1.15
   2   0 -16   14.00    1.25
   2   0 -16   14.48    1.27
  -2   2 -16   14.74    1.34
   0   2  16   16.70    1.48
   2   0 -16   15.52    1.22
  -2   0  16   16.01    1.30
   2  -2  16   15.62    1.24
  -3   2  16   13.84    1.21
  -3   1 -16   12.24    1.18
  -3   2  16   13.04    1.17
   1   2 -16   13.44    0.94
   1  -3  16   12.13    0.89
  -3   2  16   12.90    1.24
   2   1  16   11.24    1.07
  -3   1 -16   12.78    1.18
   1   2 -16   15.33    1.39
   2   1  16   13.07    1.16
  -3   2  16   14.94    1.31
   1  -3  16   12.80    1.14
   1  -3  16   12.07    0.88
  -3   2  16   13.76    1.23
   1  -3  16   13.83    1.21
   1   2 -16   13.20    1.19
   2   1  16   12.63    1.00
  -3   1 -16   12.23    1.19
  -3   1 -16   12.05    1.11
   1   2 -16   15.39    1.40
   2  -3 -16   12.26    1.32
  -3   1 -16   11.53    1.23
   2   1  16   11.99    1.28
   1   2 -16   11.95    1.10
  -3   1 -16   14.18    1.18
   2  -3 -16   12.66    0.94
   1  -3  16   13.61    1.23
   2  -3 -16   13.61    1.00
   2  -3 -16   12.83    1.01
  -3   2  16   14.73    1.14
   2   1  16   12.32    1.06
   1  -3  16   15.18    1.48
  -2  -1 -16   12.89    1.10
  -1  -2  16   12.57    1.14
   3  -2 -16   14.48    1.26
  -1   3 -16   12.87    0.91
  -1  -2  16   13.37    1.16
   3  -2 -16   12.77    1.10
   3  -2 -16   12.34    1.20
  -1  -2  16   12.50    1.00
   3  -2 -16   13.93    1.15
   3  -1  16   13.64    1.23
  -2  -1 -16   12.37    1.32
   3  -1  16   13.51    1.13
  -1  -2  16   14.07    1.03
  -2  -1 -16   15.89    1.19
   3  -2 -16   12.20    1.08
  -1   3 -16   13.31    1.18
  -2   3  16   12.13    1.14
  -1   3 -16   12.35    0.93
  -1  -2  16   15.44    1.25
   3  -2 -16   12.72    1.05
   3  -2 -16   12.98    1.03
   3  -1  16   13.75    1.07
  -2  -1 -16   15.70    1.16
   3  -1  16   14.00    1.22
   3  -1  16   12.94    1.13
   3  -2 -16   12.06    1.15
  -1  -2  16   13.61    0.97
  -1  -2  16   13.06    1.04
  -2  -1 -16   12.47    1.07
  -2  -1 -16   13.86    1.10
  -2  -1 -16   12.15    1.08
   3  -1  16   13.19    1.11
  -1  -2  16   13.63    1.36
   4   0  16    9.51    0.94
   0  -4  16   11.20    1.11
   0  -4  16   10.43    1.06
   0   4 -16   10.31    1.17
   4  -4 -16    9.98    0.88
  -4   4  16    8.52    0.97
   4   0  16   10.87    0.94
   4   0  16    8.61    0.96
  -4   0 -16   10.95    1.01
  -4   0 -16   10.02    1.00
  -4   4  16   10.65    1.12
   4  -4 -16   13.30    1.22
   4   0  16   10.34    1.10
   4   0  16    9.87    1.01
  -4   4  16   11.42    1.19
   4  -4 -16   10.81    1.12
   4  -4 -16   10.26    0.98
   0   4 -16    9.78    1.09
   4  -4 -16    9.57    0.89
   3   1 -16   11.09    0.96
   3  -4  16    9.95    0.86
   1   3  16   10.20    1.06
  -4   3 -16   12.79    1.24
   3   1 -16    8.20    0.83
   3  -4  16   11.09    1.11
   3  -4  16   10.44    1.08
   1   3  16    9.54    1.10
   1   3  16   10.76    0.90
   3  -4  16   10.51    0.82
   3   1 -16   10.63    1.04
  -4   3 -16   11.45    1.15
   1  -4 -16   11.03    1.12
   1  -4 -16    9.88    1.03
   3  -4  16   11.69    0.89
   3   1 -16    9.88    1.01
  -4   3 -16   10.22    1.05
   3   1 -16   10.31    1.10
  -4   1  16    8.10    0.97
  -4   1  16    9.65    1.04
  -3  -1  16    9.99    1.01
   4  -1 -16    9.89    1.02
   4  -1 -16   11.16    1.02
  -3   4 -16    9.27    1.12
   4  -3  16    9.68    1.03
  -1  -3 -16   10.40    0.88
   4  -3  16   10.13    0.90
  -1   4  16   12.32    1.18
  -1  -3 -16   10.20    1.00
   4  -3  16   10.52    0.99
   4  -3  16   10.26    1.04
  -1  -3 -16   10.93    1.07
   4  -3  16   10.64    0.94
  -1   4  16   10.36    1.10
  -3  -1  16   10.46    0.98
  -1  -3 -16   11.47    0.85
   4  -1 -16   11.59    1.00
  -3   4 -16    9.38    1.06
   4  -1 -16    9.69    0.94
  -3   4 -16   10.35    0.88
   4  -1 -16    9.20    1.03
  -1  -3 -16   10.83    0.89
  -1  -3 -16   10.49    0.87
   4  -1 -16   10.04    0.90
  -3  -1  16    9.99    0.99
  -5   2 -16    8.77    0.95
   3   2  16    8.19    0.75
   2   3 -16    8.27    0.91
   2  -5  16    6.43    0.84
   2   3 -16    7.02    0.87
   3   2  16    6.26    0.81
  -5   3  16    8.21    0.97
   2  -5  16    7.40    0.88
  -5   3  16    7.59    0.97
  -5   2 -16    8.40    0.94
  -3   5  16    7.89    0.91
   5  -2  16    8.02    0.78
  -3  -2 -16    7.61    0.84
  -2  -3  16    8.05    0.86
   5  -3 -16    6.77    0.70
  -2   5 -16    7.59    0.91
   5  -3 -16    8.01    0.81
  -2   5 -16    8.88    1.01
   5  -2  16    7.52    0.79
  -3  -2 -16    7.11    0.83
  -3  -2 -16    8.88    0.83
  -3  -2 -16    7.40    0.75
   5  -5  16    4.38    0.51
   5  -5  16    4.79    0.66
   5   0 -16    5.25    0.60
   0   5  16    4.75    0.65
  -5   5 -16    6.03    0.77
   0  -5 -16    5.10    0.68
   5   0 -16    5.83    0.60
   0  -5 -16    5.29    0.68
   5  -5  16    5.48    0.58
   1   5 -16    5.87    0.75
   5   1  16    6.64    0.79
   1  -6  16    5.81    0.74
   5  -6 -16    7.62    0.84
  -6   5  16    5.04    0.77
   6  -1  16    6.12    0.63
   6  -5 -16    5.24    0.58
   6  -5 -16    5.87    0.75
  -1   6 -16    5.02    0.70
  -6   4 -16    5.88    0.80
   4   2 -16    4.60    0.68
  -6   4 -16    5.41    0.75
   4  -6  16    6.44    0.76
   2  -6 -16    5.26    0.71
   6  -4  16    4.91    0.68
  -4   6 -16    6.43    0.79
  -2   6  16    4.73    0.67
  -4   6 -16    5.96    0.79
   6  -2 -16    5.04    0.57
  -2  -4 -16    4.93    0.65
   6  -4  16    4.28    0.54
   4   3  16    3.78    0.59
   4  -7 -16    5.09    0.67
   3  -7  16    4.67    0.63
   3   4 -16    3.96    0.57
  -3   7 -16    4.81    0.64
   7  -3  16    3.60    0.47
   7  -4 -16    3.57    0.45
   6   1 -16    3.79    0.46
  -7   6 -16    3.46    0.59
   6  -7  16    3.52    0.54
   1  -7 -16    4.01    0.57
   1   6  16    3.06    0.50
   7  -1 -16    2.87    0.42
  -1   7  16    3.10    0.51
   7  -6  16    5.31    0.66
   0   1  17    1.93    0.28
   1  -1  17    2.10    0.23
   1   0 -17    2.42    0.28
   1   0 -17    2.40    0.29
   0   1  17    1.80    0.21
   1  -1  17    2.18    0.33
  -1   1 -17    2.69    0.25
  -1   0  17    2.70    0.30
   0   1  17    1.56    0.28
   1  -1  17    1.91    0.27
   0  -1 -17    2.44    0.22
   0   1  17    1.71    0.26
  -1   1 -17    2.18    0.27
  -1   1 -17    2.09    0.26
  -1   0  17    2.42    0.26
   1   0 -17    2.82    0.30
   0  -1 -17    1.83    0.25
   0  -1 -17    2.41    0.28
  -1   1 -17    2.60    0.28
  -1   1 -17    2.45    0.30
   1   0 -17    2.50    0.26
  -1   0  17    3.23    0.32
   0   1  17    1.83    0.26
   0   1  17    2.46    0.28
   1  -1  17    2.38    0.28
  -1   0  17    2.03    0.24
  -1   1 -17    1.96    0.31
   1  -1  17    1.81    0.22
  -1   1 -17    1.97    0.23
   0   1  17    2.32    0.22
   2   0  17   12.09    1.08
  -2   0 -17   10.57    0.97
  -2   2  17   12.57    1.06
   2   0  17   11.59    1.15
   2   0  17   11.01    0.95
   0  -2  17   12.40    1.04
   0   2 -17   12.35    1.05
   2  -2 -17   10.09    0.93
   2  -2 -17   12.08    1.07
   2  -2 -17   11.45    0.96
   2  -2 -17   13.96    1.15
  -2   0 -17   12.40    1.00
   0  -2  17   13.35    1.09
   2   0  17   11.01    0.97
  -2   0 -17   12.72    1.14
   0  -2  17   12.00    0.83
  -2   0 -17   11.76    1.03
  -2   2  17   13.21    1.15
   2  -2 -17   12.69    1.16
  -2   2  17   10.62    1.07
  -2   0 -17   11.29    0.99
   2   0  17   10.82    0.90
  -2   2  17   14.14    1.11
  -2   2  17   11.92    0.97
   0  -2  17   11.05    1.21
   0   2 -17   12.72    1.17
   2   0  17   12.73    1.01
   0   2 -17   13.65    1.11
   2   0  17   12.39    1.03
   0  -2  17   12.12    0.84
  -2   0 -17   12.14    1.01
   0  -2  17   12.49    1.04
  -2   2  17   11.94    1.06
   2  -2 -17   10.48    0.88
   2  -2 -17   11.65    0.95
   0  -2  17   11.12    0.80
   0   2 -17   11.42    1.22
   1  -3 -17    2.11    0.36
   1   2  17    1.49    0.28
   2   1 -17    1.80    0.36
   2  -3  17    1.66    0.33
   2   1 -17    1.90    0.33
  -3   1  17    1.33    0.29
   1  -3 -17    1.31    0.30
   2  -3  17    1.71    0.22
   2  -3  17    2.08    0.40
   1  -3 -17    1.64    0.21
   2  -3  17    1.64    0.22
  -3   2 -17    2.00    0.35
   2   1 -17    2.05    0.29
   2  -3  17    1.57    0.32
  -3   2 -17    1.43    0.33
   1   2  17    1.54    0.32
  -3   2 -17    1.66    0.29
   1   2  17    1.71    0.27
  -3   1  17    2.19    0.34
   2  -3  17    1.33    0.35
  -3   1  17    1.03    0.29
  -3   2 -17    1.39    0.32
   1  -3 -17    1.89    0.36
  -3   2 -17    1.68    0.32
   1   2  17    2.01    0.38
   1  -3 -17    1.43    0.19
   2   1 -17    1.43    0.31
   1   2  17    1.83    0.38
   2  -3  17    1.18    0.21
   3  -1 -17    1.62    0.27
   3  -1 -17    1.51    0.27
   3  -2  17    1.86    0.35
  -2   3 -17    1.84    0.34
  -2   3 -17    2.74    0.53
  -1   3  17    2.24    0.45
  -2  -1  17    1.73    0.27
  -1  -2 -17    1.42    0.24
  -1  -2 -17    1.24    0.22
  -2  -1  17    1.42    0.26
   3  -1 -17    1.69    0.30
  -1   3  17    1.29    0.28
   3  -2  17    1.72    0.31
  -1  -2 -17    1.71    0.25
   3  -2  17    1.23    0.28
   3  -1 -17    2.33    0.34
   3  -1 -17    1.79    0.33
  -1   3  17    1.96    0.37
   3  -2  17    2.32    0.37
  -1  -2 -17    1.70    0.41
   3  -1 -17    1.94    0.32
  -2   3 -17    1.51    0.37
  -2   3 -17    1.89    0.24
  -1   3  17    1.28    0.33
  -2  -1  17    1.38    0.31
  -1  -2 -17    1.46    0.23
   3  -2  17    1.60    0.29
   3  -1 -17    2.08    0.33
  -2   3 -17    2.11    0.39
  -1  -2 -17    1.83    0.32
  -4   1 -17    1.76    0.37
   3  -4 -17    1.56    0.37
   3  -4 -17    1.36    0.33
  -4   1 -17    1.12    0.27
   3  -4 -17    1.01    0.21
   1   3 -17    1.40    0.34
   1   3 -17    1.29    0.33
  -4   1 -17    0.93    0.26
  -4   3  17    1.25    0.31
  -4   3  17    1.50    0.32
   1  -4  17    1.41    0.33
  -4   3  17    1.22    0.33
   3  -4 -17    1.34    0.22
   3   1  17    2.04    0.32
  -4   3  17    1.11    0.27
   3   1  17    1.31    0.29
  -4   1 -17    1.00    0.26
   3  -4 -17    1.08    0.21
   3  -4 -17    1.57    0.34
   3   1  17    1.11    0.24
   1  -4  17    0.95    0.27
  -1  -3  17    1.34    0.23
   4  -1  17    1.18    0.26
   4  -3 -17    0.99    0.22
  -3   4  17    1.32    0.34
   4  -1  17    1.23    0.25
  -1  -3  17    1.36    0.29
   4  -3 -17    1.68    0.32
  -3   4  17    1.17    0.23
  -1  -3  17    1.31    0.29
  -1  -3  17    1.19    0.19
  -3   4  17    1.64    0.37
  -3  -1 -17    1.05    0.23
   4  -3 -17    1.35    0.27
  -3  -1 -17    1.09    0.26
  -3   4  17    1.44    0.32
   4  -1  17    1.03    0.27
   4  -3 -17    1.69    0.36
  -1  -3  17    1.04    0.19
   4  -3 -17    0.86    0.22
  -3  -1 -17    1.30    0.27
  -3  -1 -17    0.92    0.23
  -1  -3  17    1.14    0.21
   4  -1  17    0.99    0.28
   4  -4  17    5.64    0.75
  -4   4 -17    5.09    0.74
   4   0 -17    5.49    0.63
   4   0 -17    6.06    0.73
   4  -4  17    5.96    0.61
   4  -4  17    6.07    0.60
   4  -4  17    7.25    0.80
   0   4  17    6.15    0.76
   4   0 -17    6.40    0.63
   0   4  17    5.62    0.77
  -4   4 -17    5.81    0.74
  -4   0  17    5.64    0.67
  -4   4 -17    5.85    0.82
   4  -4  17    6.26    0.72
  -4   0  17    6.25    0.72
   5   0  17    0.74    0.24
  -5   0 -17    0.72    0.21
   5  -5 -17    0.62    0.23
   5  -5 -17    0.75    0.20
   5  -5 -17    0.50    0.15
  -5   5  17    0.63    0.25
   0   5 -17    0.86    0.25
   5   0  17    0.78    0.20
   0  -5  17    1.00    0.29
   0  -5  17    0.39    0.18
   5   0  17    1.15    0.25
  -5   2  17    0.79    0.26
   2  -5 -17    1.21    0.31
   2   3  17    1.06    0.30
  -5   3 -17    0.94    0.29
   3   2 -17    1.41    0.32
   3   2 -17    1.28    0.25
   3  -5  17    0.68    0.24
  -5   2  17    0.56    0.22
   3  -5  17    0.78    0.26
   2  -5 -17    1.18    0.31
   3   2 -17    1.01    0.27
  -3  -2  17    0.95    0.27
   5  -2 -17    1.28    0.27
  -3  -2  17    1.32    0.28
   5  -3  17    1.14    0.25
   5  -3  17    0.80    0.24
   5  -3  17    1.23    0.25
  -3  -2  17    1.14    0.27
  -2   5  17    1.46    0.36
   5  -2 -17    0.53    0.18
  -2  -3 -17    0.79    0.24
  -3   5 -17    1.23    0.33
  -2  -3 -17    1.11    0.27
  -2   5  17    0.68    0.24
  -3   5 -17    1.42    0.36
  -6   4  17    3.27    0.59
   4   2  17    2.91    0.52
   4   2  17    2.85    0.41
   4  -6 -17    3.30    0.54
  -6   4  17    3.91    0.62
   2   4 -17    3.36    0.53
  -2  -4  17    2.75    0.47
  -4  -2 -17    3.70    0.48
  -2  -4  17    2.85    0.49
  -4  -2 -17    2.83    0.45
   5   1 -17    0.67    0.19
   1   5  17    0.61    0.22
   1  -6 -17    0.78    0.25
   5  -6  17    0.41    0.18
   6  -5  17    0.65    0.24
   6  -1 -17    0.73    0.20
  -1   6  17    0.95    0.27
   6  -5  17    0.78    0.20
  -1  -5 -17    0.76    0.24
   1   6 -17    0.38    0.16
   6  -7 -17    0.23    0.13
  -7   6  17    0.58    0.23
   6   1  17    0.45    0.15
   1  -7  17    0.24    0.14
  -1   7 -17    0.19    0.13
   7  -1  17    0.20    0.10
   4  -7  17    0.92    0.27
   3  -7 -17    0.51    0.20
   3   4  17    0.71    0.23
  -3   7  17    0.37    0.17
   7  -3 -17    0.90    0.21
   7  -4  17    0.61    0.17
  -4   7 -17    0.59    0.22
   5   3  17    0.59    0.20
   1   1 -18    2.59    0.29
  -2   1  18    4.01    0.48
   1   1  18    3.85    0.34
  -2   1 -18    2.76    0.39
   1  -2 -18    3.69    0.45
  -2   1  18    2.59    0.36
  -2   1  18    2.40    0.40
  -2   1  18    3.03    0.38
   1   1  18    2.51    0.34
   1   1  18    3.40    0.37
  -2   1  18    2.47    0.41
   1  -2 -18    3.22    0.41
  -2   1 -18    3.17    0.43
  -2   1 -18    3.03    0.36
   1   1 -18    3.83    0.40
  -2   1 -18    2.85    0.42
   1  -2  18    2.13    0.25
   1  -2 -18    3.81    0.46
  -1   2  18    3.75    0.44
   2  -1 -18    3.45    0.41
  -1  -1 -18    3.02    0.35
   2  -1  18    3.44    0.38
  -1  -1 -18    1.90    0.30
   2  -1  18    4.12    0.40
  -1  -1  18    4.10    0.57
  -1  -1  18    2.13    0.29
   2  -1 -18    3.63    0.40
   2  -1 -18    3.82    0.40
  -1   2 -18    3.27    0.42
  -1  -1 -18    2.84    0.35
  -1  -1 -18    3.02    0.34
   2  -1 -18    2.81    0.43
  -1  -1 -18    2.16    0.32
   2  -1  18    2.71    0.37
  -1  -1  18    2.11    0.31
  -1   2  18    3.18    0.32
  -1  -1 -18    3.23    0.36
   2  -1  18    2.75    0.40
   2  -1 -18    3.32    0.36
  -1  -1  18    3.45    0.42
  -1   2  18    3.10    0.30
  -1  -1  18    2.04    0.33
  -1  -1  18    2.51    0.35
   2  -1  18    2.53    0.33
   2  -1  18    3.40    0.40
   0  -3  18    1.77    0.24
   3   0  18    2.63    0.40
  -3   0 -18    2.52    0.40
  -3   3  18    3.71    0.47
  -3   0 -18    2.58    0.39
   3   0  18    3.01    0.40
   0   3 -18    4.00    0.54
  -3   3  18    2.57    0.45
   3  -3 -18    3.71    0.43
   0  -3  18    2.21    0.43
  -3   0 -18    2.03    0.36
  -3   3  18    1.76    0.39
  -3   0 -18    2.76    0.40
  -3   3  18    3.77    0.49
   0   3 -18    2.69    0.44
   0  -3  18    1.79    0.25
  -3   0 -18    3.05    0.49
   3  -3 -18    2.66    0.44
   3   0  18    2.66    0.47
   3   0  18    2.56    0.35
  -3   3  18    3.38    0.50
  -3   3  18    2.94    0.39
   3  -3 -18    2.67    0.35
   3  -3 -18    2.55    0.45
   3   0  18    3.53    0.47
   0  -3  18    2.66    0.45
   3   0 -18    3.15    0.43
  -3   0  18    2.34    0.40
   0  -3 -18    1.77    0.26
  -3   0  18    1.98    0.35
   0   3  18    2.84    0.43
  -3   3 -18    1.99    0.38
   3  -3  18    1.85    0.38
  -3   3 -18    3.35    0.54
   3  -3  18    2.32    0.32
   0  -3 -18    1.98    0.25
   3   0 -18    1.70    0.34
   0  -3 -18    2.60    0.40
  -3   3 -18    1.98    0.39
   3  -3  18    2.68    0.40
   3   0 -18    3.53    0.49
   3  -3  18    2.24    0.39
   3  -3  18    1.99    0.38
   0  -3 -18    3.26    0.46
   0  -3 -18    2.02    0.28
  -3   3 -18    2.51    0.42
  -3   0  18    3.52    0.46
  -3   3 -18    3.24    0.51
  -3   0  18    2.16    0.38
  -4   2 -18    0.02    0.05
   2   2 -18    0.09    0.08
   2  -4 -18   -0.01    0.06
  -4   2 -18    0.00    0.04
   2  -4 -18    0.01    0.03
  -4   2  18    0.10    0.09
   2  -4  18    0.01    0.03
  -4   2  18    0.10    0.08
   2  -4  18    0.08    0.09
  -4   2 -18    0.07    0.09
  -4   2 -18    0.00    0.04
  -4   2  18    0.09    0.09
   2   2 -18    0.07    0.08
   2  -4 -18   -0.01    0.04
   2   2 -18   -0.01    0.04
  -4   2 -18    0.06    0.08
   2   2  18   -0.01    0.05
   2  -4  18    0.02    0.04
  -4   2  18    0.04    0.06
   2  -4 -18   -0.01    0.04
   2  -4 -18   -0.01    0.03
   2   2 -18    0.02    0.05
   2   2  18    0.15    0.11
   2  -4  18   -0.02    0.07
   2   2  18    0.07    0.07
   4  -2  18    0.13    0.10
   4  -2  18    0.06    0.06
  -2   4 -18    0.05    0.08
  -2  -2 -18    0.12    0.10
  -2   4  18    0.05    0.07
  -2  -2  18    0.04    0.06
  -2  -2  18    0.06    0.07
  -2  -2 -18    0.09    0.08
   4  -2 -18   -0.01    0.06
   4  -2 -18    0.02    0.05
  -2  -2  18    0.03    0.06
  -2  -2 -18    0.00    0.05
  -2   4 -18    0.06    0.07
  -2  -2 -18    0.02    0.06
  -2  -2 -18    0.08    0.09
   4  -2  18   -0.01    0.05
   4  -2 -18    0.00    0.03
   4  -2  18   -0.01    0.07
   4  -2 -18    0.01    0.04
  -2   4  18    0.00    0.03
  -2  -2 -18    0.01    0.05
   4  -2 -18    0.04    0.08
  -2   4  18   -0.01    0.04
  -2  -2 -18    0.06    0.07
  -2  -2  18    0.07    0.07
   4  -2  18   -0.01    0.05
   4   1  18    1.66    0.37
   1   4 -18    2.08    0.41
   1   4 -18    2.66    0.47
   1  -5  18    1.46    0.36
   1  -5  18    0.86    0.28
  -5   4  18    1.15    0.32
   4   1  18    1.43    0.35
   4   1  18    1.84    0.33
   4  -5 -18    1.36    0.34
   4  -5 -18    0.97    0.29
   4   1  18    1.83    0.31
   5  -4 -18    1.35    0.25
  -4  -1 -18    2.11    0.37
  -4   5  18    1.88    0.40
   5  -1  18    1.35    0.28
  -1   5 -18    2.03    0.44
  -1  -4  18    0.86    0.26
   5  -1  18    1.39    0.28
  -1  -4  18    0.82    0.26
   5  -1  18    1.18    0.30
  -1   5 -18    2.51    0.46
   5  -4 -18    2.00    0.32
  -5   4 -18    1.08    0.34
   1  -5 -18    1.68    0.36
   4   1 -18    2.21    0.42
   1   4  18    2.48    0.43
   1  -5 -18    1.60    0.36
   4   1 -18    1.67    0.36
   4   1 -18    1.69    0.30
   1   4  18    2.24    0.42
   4  -5  18    0.52    0.23
   4   1 -18    1.68    0.30
  -5   1  18    0.92    0.28
  -4   5 -18    1.25    0.33
  -4  -1  18    0.58    0.21
   5  -1 -18    1.98    0.33
   5  -4  18    1.05    0.28
   5  -4  18    1.90    0.32
  -1  -4 -18    1.11    0.28
  -1   5  18    2.43    0.48
  -4   5 -18    1.09    0.28
  -4  -1  18    1.51    0.30
   5  -4  18    0.96    0.22
  -1   5  18    2.74    0.48
   0   6 -18    0.01    0.05
   6   0  18    0.01    0.04
   0  -6  18   -0.01    0.04
   3   3  18    2.03    0.39
  -6   3  18    1.05    0.31
  -6   3  18    0.84    0.28
   3  -6 -18    0.68    0.24
   3  -6  18    0.91    0.28
   3   3 -18    1.31    0.32
  -3   6 -18    1.40    0.35
   6  -3 -18    1.77    0.30
  -3   6  18    2.25    0.43
  -3   6  18    1.65    0.38
  -3  -3  18    0.53    0.21
   6  -6  18   -0.01    0.04
   6   0 -18    0.02    0.04
   0   6  18   -0.01    0.04
   5   2  18    0.70    0.23
   2  -7  18    0.15    0.12
   5  -7 -18    0.28    0.16
  -7   5  18    0.32    0.18
   2   5 -18    0.81    0.25
   7  -5 -18    0.90    0.21
  -2   7 -18    0.50    0.19
   7  -2  18    0.95    0.21
   2   5  18    0.99    0.26
   2  -7 -18    0.23    0.14
   7  -2 -18    0.45    0.15
  -2   7  18    0.38    0.17
  -1   1  19    8.40    0.59
   0   1 -19    6.12    0.47
  -1   1  19    7.92    0.67
   1  -1 -19    7.13    0.65
  -1   1  19    8.72    0.65
  -1   0 -19    6.10    0.58
  -1   0 -19    6.97    0.55
   1   0  19    7.38    0.65
   1   0  19    5.34    0.53
  -1   1  19    6.45    0.54
   0  -1  19    7.09    0.64
   1   0  19    7.48    0.68
  -1   1  19    8.33    0.68
   0   1 -19    6.51    0.70
   0  -1  19    6.56    0.59
  -1   0 -19    7.29    0.56
   1   0  19    5.89    0.52
   0   1 -19    6.32    0.62
  -1   1  19    7.02    0.56
  -1   0 -19    7.25    0.63
   0  -1  19    8.06    0.63
   1  -1 -19    7.03    0.56
  -1   0 -19    6.74    0.67
   0   1 -19    6.72    0.67
   1  -1 -19    6.61    0.61
   1   0  19    7.86    0.56
   1   0  19    6.62    0.57
   0   2  19    3.68    0.39
   2  -2  19    4.47    0.54
  -2   0  19    4.84    0.56
   2   0 -19    5.17    0.51
   0   2  19    4.27    0.43
   2   0 -19    4.74    0.57
   0   2  19    4.45    0.61
   0   2  19    4.83    0.54
   2   0 -19    4.80    0.51
  -2   0  19    4.95    0.55
   2   0 -19    4.57    0.54
   0  -2 -19    4.46    0.55
   2  -2  19    4.20    0.55
  -2   0  19    4.74    0.57
   2  -2  19    5.19    0.58
   2  -2  19    4.27    0.46
   2   0 -19    4.94    0.50
   0  -2 -19    4.75    0.68
  -2   2 -19    5.00    0.57
   2   0 -19    4.56    0.54
   2  -2  19    4.90    0.48
   2   0 -19    5.64    0.51
   2  -2  19    4.48    0.45
  -2   2 -19    4.92    0.48
   0  -2 -19    4.87    0.55
  -2   0  19    4.80    0.52
   2  -2  19    4.82    0.53
  -2   2 -19    5.17    0.66
   0   2  19    6.11    0.63
   2  -2  19    5.33    0.59
   0  -2 -19    4.08    0.42
  -2   0  19    4.37    0.55
   0  -2 -19    4.60    0.54
  -2   2 -19    5.21    0.63
   0   2  19    5.61    0.65
   1   2 -19    5.06    0.46
   2   1  19    5.35    0.58
   2   1  19    6.01    0.54
   2   1  19    5.83    0.70
   1  -3  19    5.06    0.63
   1  -3  19    4.79    0.62
  -3   2  19    5.46    0.71
  -3   1 -19    4.02    0.59
   2   1  19    5.97    0.66
   2   1  19    4.26    0.51
  -3   2  19    4.47    0.57
  -3   2  19    4.91    0.65
   2  -3 -19    4.76    0.48
   1  -3  19    4.20    0.62
  -3   2  19    4.74    0.63
  -3   2  19    5.48    0.67
  -3   1 -19    7.17    0.72
   2  -3 -19    5.31    0.52
   1   2 -19    4.99    0.58
   1   2 -19    6.80    0.78
  -3   1 -19    4.88    0.65
   1   2 -19    5.93    0.72
  -3   1 -19    4.59    0.61
   1   2 -19    5.11    0.65
  -3   1 -19    4.75    0.61
   2  -3 -19    4.86    0.69
   2   1  19    5.38    0.70
   2  -3 -19    4.86    0.46
   1  -3  19    6.48    0.84
  -3   2  19    5.38    0.57
   1  -3  19    4.39    0.39
  -1   3 -19    6.64    0.78
  -1   3 -19    5.02    0.42
  -1   3 -19    4.80    0.44
  -1  -2  19    5.80    0.52
  -2   3  19    5.49    0.52
  -2  -1 -19    5.23    0.56
   3  -2 -19    5.24    0.54
  -1  -2  19    5.25    0.61
  -2  -1 -19    4.11    0.53
   3  -1  19    5.51    0.65
  -1  -2  19    5.37    0.49
  -2  -1 -19    5.72    0.59
   3  -2 -19    4.90    0.63
   3  -1  19    4.30    0.59
  -1  -2  19    5.36    0.47
  -1  -2  19    5.84    0.76
  -2  -1 -19    5.65    0.73
  -1  -2  19    4.57    0.60
  -1  -2  19    5.12    0.53
  -2   3  19    6.14    0.68
   3  -2 -19    5.63    0.58
  -2  -1 -19    3.99    0.52
   3  -2 -19    5.26    0.57
   3  -2 -19    3.97    0.59
   3  -2 -19    5.91    0.59
   3  -2 -19    5.46    0.55
   3  -1  19    5.32    0.59
   3  -1  19    5.18    0.65
   3  -2 -19    5.11    0.56
  -1   3 -19    5.21    0.63
  -1  -2  19    5.24    0.60
  -2  -1 -19    4.70    0.57
  -2  -1 -19    5.21    0.57
   4  -4 -19    3.54    0.47
   0   4 -19    5.47    0.76
  -4   4  19    3.42    0.52
   4   0  19    3.16    0.50
   4  -4 -19    3.31    0.48
   4   0  19    3.20    0.48
  -4   0 -19    3.67    0.53
  -4   0 -19    3.35    0.49
   0  -4  19    4.30    0.60
   0   4 -19    4.08    0.59
   4  -4 -19    4.12    0.61
   4  -4 -19    3.31    0.54
   4   0  19    3.53    0.47
  -4   0 -19    4.62    0.57
   4  -4 -19    3.84    0.45
   4   0  19    3.67    0.46
  -4   0 -19    3.21    0.47
   0  -4  19    3.15    0.51
  -4   4  19    4.30    0.59
   4   0  19    3.16    0.55
   1  -4 -19    3.68    0.58
  -4   1  19    4.46    0.63
   1   3  19    4.02    0.50
   3  -4  19    5.35    0.70
   3   1 -19    4.00    0.48
   3  -4  19    5.35    0.69
   1   3  19    5.76    0.68
  -4   3 -19    5.73    0.76
  -4   3 -19    4.56    0.62
   3  -4  19    5.19    0.47
   3   1 -19    3.94    0.58
   3   1 -19    5.89    0.67
   1  -4 -19    4.91    0.66
   3  -4  19    4.99    0.50
   1   3  19    4.15    0.64
  -4   1  19    4.57    0.63
  -4   1  19    4.59    0.60
  -4   3 -19    5.31    0.73
   3   1 -19    5.28    0.56
   3   1 -19    4.92    0.66
  -4   1  19    4.54    0.62
   3  -4  19    5.44    0.52
   4  -1 -19    5.01    0.56
   4  -3  19    4.92    0.65
  -3  -1  19    5.96    0.69
   4  -1 -19    5.07    0.66
  -1   4  19    5.05    0.64
   4  -1 -19    4.53    0.53
  -1  -3 -19    5.53    0.51
   4  -3  19    4.31    0.52
   4  -3  19    4.66    0.60
  -1  -3 -19    3.86    0.48
  -3   4 -19    5.76    0.74
  -1  -3 -19    4.25    0.57
  -1  -3 -19    4.86    0.61
   4  -1 -19    3.60    0.56
  -3   4 -19    4.39    0.50
   4  -1 -19    5.05    0.62
   4  -3  19    4.07    0.53
  -1  -3 -19    4.70    0.48
   4  -3  19    4.73    0.64
  -1  -3 -19    5.24    0.55
  -1   4  19    5.67    0.71
   4  -1 -19    5.18    0.61
   3   2  19    4.20    0.47
   3  -5 -19    3.52    0.57
  -5   2 -19    2.91    0.53
   3   2  19    3.80    0.59
   3  -5 -19    2.73    0.53
   2   3 -19    5.10    0.66
   2  -5  19    3.37    0.55
  -5   3  19    4.00    0.65
  -5   3  19    4.24    0.63
   2   3 -19    2.94    0.53
   2  -5  19    4.09    0.57
  -5   2 -19    3.45    0.56
  -3  -2 -19    3.95    0.55
  -3  -2 -19    4.51    0.53
   5  -3 -19    3.90    0.50
   5  -3 -19    4.07    0.50
  -2  -3  19    3.52    0.53
  -2   5 -19    4.51    0.64
  -3  -2 -19    3.93    0.50
   5  -2  19    3.42    0.45
   5  -2  19    3.67    0.48
  -2   5 -19    3.85    0.65
  -3  -2 -19    3.88    0.56
   0  -5 -19    1.87    0.40
   5   0 -19    2.41    0.37
   5  -5  19    1.59    0.30
   0   5  19    2.20    0.42
   5  -5  19    2.19    0.44
  -5   5 -19    1.95    0.43
   5  -5  19    2.02    0.31
   0  -5 -19    2.68    0.47
   1   5 -19    2.34    0.43
  -6   5  19    2.39    0.49
   5  -6 -19    2.19    0.43
   1  -6  19    2.53    0.46
   5   1  19    2.21    0.42
   6  -5 -19    1.70    0.39
   6  -5 -19    2.26    0.32
  -1   6 -19    2.04    0.41
   6  -1  19    2.60    0.37
   2  -6 -19    2.28    0.44
  -6   4 -19    2.18    0.45
   4  -6  19    2.21    0.43
  -6   4 -19    1.98    0.45
   4   2 -19    2.28    0.43
   6  -2 -19    1.76    0.32
   6  -4  19    2.16    0.42
   6  -4  19    2.13    0.33
  -4   6 -19    2.65    0.49
  -2  -4 -19    1.29    0.32
  -4   6 -19    2.12    0.46
  -2   6  19    2.61    0.46
   3  -7  19    1.68    0.35
   4  -7 -19    1.40    0.33
   3   4 -19    1.63    0.36
   4   3  19    1.67    0.36
   7  -4 -19    1.25    0.26
  -3   7 -19    2.01    0.40
   7  -3  19    1.85    0.31
   6   1 -19    1.51    0.28
   6  -7  19    1.64    0.35
   1  -7 -19    1.36    0.33
   1   6  19    2.06    0.39
  -7   6 -19    1.55    0.39
  -1   7  19    2.29    0.42
   7  -1 -19    1.57    0.29
   7  -6  19    1.31    0.32
   0  -1 -20   30.97    1.99
   1  -1  20   30.33    2.00
  -1   0  20   29.89    2.11
  -1   1 -20   30.63    2.13
   1  -1  20   30.58    2.14
   0   1  20   31.17    1.99
   1  -1  20   31.51    2.15
  -1   0  20   30.30    2.00
  -1   1 -20   30.31    2.08
   0   1  20   30.88    2.05
  -1   0  20   30.50    2.13
  -1   1 -20   29.98    2.00
  -1   0  20   31.20    2.03
  -1   1 -20   28.88    1.96
   1   0 -20   31.58    2.25
   1   0 -20   28.29    2.01
  -1   1 -20   30.62    2.25
   0  -1 -20   30.16    2.12
   1   0 -20   32.80    2.14
   1   0 -20   29.96    2.12
  -1   1 -20   28.01    2.31
   0  -1 -20   32.86    1.97
   0   1  20   30.17    1.95
   0   1  20   30.48    2.10
   1  -1  20   29.53    2.07
   0  -1 -20   30.43    2.06
   1  -1  20   31.00    2.33
   0   1  20   33.29    2.27
   1  -1  20   29.89    1.97
   1   0 -20   28.11    2.06
   0   1  20   30.47    2.34
  -1   0  20   31.05    2.10
   0   1  20   31.33    2.10
  -1   1 -20   31.14    2.12
   2   0  20    1.37    0.29
   0  -2  20    1.31    0.15
   0  -2  20    1.56    0.29
   0   2 -20    1.94    0.34
   0   2 -20    2.25    0.42
   0  -2  20    2.23    0.42
   0   2 -20    1.73    0.30
   2  -2 -20    1.51    0.24
   2  -2 -20    1.10    0.25
   0  -2  20    1.70    0.18
   2  -2 -20    1.94    0.34
  -2   0 -20    1.68    0.33
  -2   2  20    1.90    0.33
   2   0  20    1.83    0.27
   2   0  20    1.41    0.27
   2   0  20    1.65    0.24
   0   2 -20    2.28    0.39
  -2   0 -20    1.72    0.29
  -2   0 -20    2.79    0.36
   2   0  20    1.84    0.30
  -2   2  20    1.79    0.33
   2  -2 -20    1.73    0.25
  -2   0 -20    1.57    0.28
   2  -2 -20    1.29    0.23
  -2   2  20    1.70    0.26
   0   2 -20    1.21    0.16
  -2   2  20    1.72    0.31
  -2   2  20    2.39    0.32
   2  -2 -20    1.75    0.23
  -2   0 -20    1.50    0.25
   2  -2 -20    1.56    0.30
   2   0  20    2.36    0.38
   0  -2  20    1.64    0.18
   0  -2  20    1.55    0.28
   0  -2  20    1.42    0.28
   2  -3  20   23.00    1.80
   2  -3  20   21.52    2.02
   1   2  20   23.42    1.74
   1  -3 -20   23.23    1.54
   1  -3 -20   22.98    1.79
   1  -3 -20   20.68    1.81
   1   2  20   24.23    1.86
   1   2  20   22.71    1.67
   2  -3  20   23.45    1.91
   2  -3  20   23.72    1.50
   2   1 -20   25.35    1.80
   1   2  20   22.54    1.93
   2   1 -20   21.26    1.76
   1  -3 -20   23.38    1.46
   2   1 -20   20.17    1.62
   2  -3  20   22.96    1.58
   2  -3  20   22.80    1.60
   2   1 -20   21.85    1.87
  -3   1  20   22.87    1.87
  -3   2 -20   21.23    1.87
  -3   1  20   22.10    1.84
  -3   2 -20   23.85    1.91
  -3   1  20   20.67    1.71
   1  -3 -20   21.69    1.83
  -3   2 -20   23.74    1.73
   1   2  20   23.40    1.99
   2  -3  20   23.05    1.85
  -3   2 -20   23.06    1.85
  -3   2 -20   23.78    1.81
   2   1 -20   25.12    2.02
  -3   1  20   22.92    1.90
  -2  -1  20   23.60    2.03
  -1  -2 -20   23.40    1.67
  -2   3 -20   19.08    1.78
   3  -2  20   22.51    1.89
   3  -2  20   24.76    1.83
   3  -2  20   23.76    1.70
   3  -1 -20   23.38    1.69
   3  -1 -20   21.54    1.79
  -1   3  20   20.85    1.91
  -2   3 -20   22.41    1.92
   3  -2  20   22.26    1.70
  -1   3  20   22.08    2.01
   3  -1 -20   22.66    1.79
   3  -1 -20   21.61    1.72
   3  -2  20   22.68    1.80
  -1   3  20   24.32    1.84
  -1  -2 -20   22.48    2.08
  -2  -1  20   23.88    1.79
  -2   3 -20   23.38    1.83
   3  -1 -20   21.58    1.72
  -2   3 -20   25.32    2.11
  -1  -2 -20   22.39    1.64
   3  -1 -20   21.57    1.60
  -1   3  20   21.09    1.77
  -1  -2 -20   22.63    1.62
  -2  -1  20   19.37    1.65
  -1  -2 -20   22.24    1.79
  -2  -1  20   21.88    1.67
   3  -1 -20   23.44    1.88
  -1  -2 -20   22.30    1.55
  -2   3 -20   23.91    1.60
   3   1  20   22.91    1.73
  -4   1 -20   20.28    1.97
   3  -4 -20   22.10    1.57
   1  -4  20   25.54    1.97
   3  -4 -20   24.09    1.98
   1  -4  20   25.01    1.98
  -4   1 -20   21.64    1.80
   3   1  20   21.42    1.87
   3  -4 -20   23.13    1.89
   3  -4 -20   19.95    2.02
  -4   3  20   23.46    1.92
  -4   3  20   23.92    2.03
  -4   3  20   23.21    2.02
   3   1  20   21.17    1.92
   3   1  20   23.12    1.83
   3  -4 -20   21.95    1.65
   1   3 -20   22.15    1.99
  -4   1 -20   24.76    1.86
   1   3 -20   25.82    1.99
  -4   3  20   24.19    1.97
   3  -4 -20   20.98    1.66
   3   1  20   20.34    1.60
  -1  -3  20   22.93    1.63
   4  -1  20   19.45    1.62
   4  -3 -20   22.09    1.65
  -3   4  20   22.90    1.68
  -3   4  20   23.48    1.87
   4  -1  20   25.09    2.03
  -3  -1 -20   20.68    1.73
   4  -3 -20   24.55    1.83
   4  -3 -20   23.34    1.72
   4  -1  20   25.38    1.96
  -1  -3  20   23.94    1.63
   4  -1  20   24.82    1.90
  -3  -1 -20   22.68    1.80
  -3   4  20   24.08    2.07
  -1  -3  20   21.56    1.60
  -3   4  20   22.48    1.98
  -3  -1 -20   22.79    1.76
   4  -3 -20   24.83    1.75
  -1  -3  20   23.97    1.56
   4  -1  20   22.05    1.75
   4  -3 -20   20.14    1.83
  -3  -1 -20   25.10    1.76
   4   0 -20    0.38    0.17
  -4   0  20    0.43    0.17
   4  -4  20    0.52    0.20
   4  -4  20    0.97    0.25
   0  -4 -20    0.49    0.19
   4   0 -20    0.91    0.25
  -4   4 -20    0.71    0.25
  -4   0  20    0.30    0.15
   4   0 -20    1.12    0.24
   0   4  20    0.48    0.20
   4   0 -20    1.00    0.22
   0   4  20    0.66    0.22
   4  -4  20    0.52    0.15
   4  -4  20    0.37    0.14
  -4   4 -20    0.61    0.22
   4   0 -20    0.57    0.21
   4  -4  20    0.63    0.22
   0   5 -20    8.18    0.94
   5   0  20    9.32    0.95
   5  -5 -20    7.81    0.76
   5   0  20    8.28    0.81
   5   0  20    9.48    1.00
  -5   0 -20    8.54    0.87
   0  -5  20    8.63    0.99
   5  -5 -20    8.73    0.98
   0  -5  20    9.07    0.98
   5  -5 -20    8.88    0.85
   3   2 -20   20.09    1.43
   2  -5 -20   18.39    1.63
   3  -5  20   19.04    1.69
   3   2 -20   21.08    1.68
   3   2 -20   18.33    1.67
  -5   2  20   18.58    1.70
   2  -5 -20   16.48    1.63
  -5   3 -20   19.41    1.74
   2   3  20   19.74    1.70
  -5   3 -20   19.99    1.74
   3  -5  20   20.07    1.74
  -5   2  20   15.97    1.60
  -3   5 -20   18.54    1.71
  -3  -2  20   18.30    1.50
   5  -2 -20   17.46    1.42
   5  -3  20   18.75    1.62
  -3   5 -20   18.56    1.75
  -2  -3 -20   17.04    1.55
  -3  -2  20   17.87    1.57
  -2   5  20   16.26    1.69
   5  -3  20   19.03    1.45
   5  -3  20   16.29    1.43
  -2   5  20   22.10    1.73
   5  -2 -20   17.87    1.47
  -2  -3 -20   20.17    1.57
  -3  -2  20   18.17    1.57
   2   4 -20    0.99    0.27
   4  -6 -20    0.53    0.20
  -6   4  20    0.31    0.17
   4   2  20    0.36    0.14
   2  -6  20    0.58    0.21
  -6   4  20    0.25    0.16
  -4  -2 -20    0.35    0.15
  -2   6 -20    0.38    0.19
  -4  -2 -20    0.28    0.13
  -2  -4  20    0.30    0.15
  -2  -4  20    0.74    0.22
   1  -6 -20   11.47    1.17
   1   5  20   12.83    1.16
   5  -6  20   12.26    1.20
   5   1 -20   11.33    1.00
   6  -5  20   11.54    0.98
  -1  -5 -20   12.42    1.20
   6  -1 -20   10.04    0.97
   6  -5  20   13.51    1.24
  -1   6  20   10.56    1.16
   6   1  20    8.63    0.81
  -7   6  20    8.88    1.04
   6  -7 -20    9.38    0.99
   1   6 -20    9.77    0.96
   1  -7  20    8.58    0.94
  -1   7 -20    7.52    0.92
   7  -1  20    8.60    0.82
   7  -6 -20   12.16    1.11
  -1  -6  20    8.58    0.96
   3   4  20    5.40    0.70
   4  -7  20    6.85    0.78
   3  -7 -20    5.82    0.74
   7  -3 -20    6.28    0.62
  -4   7 -20    4.68    0.70
   7  -4  20    5.57    0.60
  -3   7  20    5.67    0.72
   5   3  20    7.19    0.83
   1  -2 -21   21.63    1.97
  -2   1 -21   21.95    1.77
  -2   1 -21   26.85    1.95
   1  -2 -21   22.91    1.82
   1   1 -21   22.05    1.60
  -2   1  21   23.93    1.71
   1  -2  21   23.03    1.55
   1   1  21   23.54    1.70
  -2   1 -21   26.68    1.83
   1   1 -21   20.91    1.76
   1   1  21   23.63    1.54
   1   1 -21   25.04    1.97
  -2   1 -21   27.31    1.83
   1  -2  21   23.93    1.54
   1   1 -21   24.79    1.74
  -2   1  21   25.44    1.85
   1   1  21   20.74    1.93
   1   1  21   21.31    1.76
   1  -2 -21   24.58    1.79
   1   1  21   23.05    1.70
   1   1  21   22.47    1.87
   1   1 -21   24.25    1.88
   1  -2  21   22.78    2.03
   1  -2 -21   21.21    1.58
   1  -2 -21   25.05    1.79
  -2   1  21   23.09    1.86
  -2   1  21   22.99    1.83
   1   1 -21   21.50    1.51
  -2   1 -21   25.93    1.71
  -2   1  21   25.74    1.86
  -1  -1 -21   24.25    1.75
   2  -1 -21   24.67    1.86
   2  -1 -21   24.16    1.70
  -1   2  21   18.72    1.90
  -1   2 -21   22.40    1.92
  -1   2  21   25.56    1.63
  -1   2 -21   23.21    1.75
  -1  -1 -21   20.88    1.94
  -1   2 -21   23.59    2.04
   2  -1  21   25.05    1.77
   2  -1  21   25.24    1.72
  -1  -1 -21   24.87    1.67
   2  -1 -21   24.60    1.77
   2  -1  21   24.11    1.80
  -1   2  21   24.73    1.59
  -1  -1 -21   23.70    1.70
  -1   2  21   21.57    1.83
  -1  -1  21   23.76    1.65
  -1  -1  21   24.34    1.64
   2  -1 -21   24.09    1.82
   2  -1 -21   24.14    1.70
   2  -1  21   24.73    1.61
  -1   2 -21   24.87    1.54
   2  -1 -21   23.43    1.60
   2  -1 -21   26.84    1.75
  -1  -1 -21   23.01    1.69
   2  -1  21   23.58    1.68
   2  -1  21   23.76    1.72
  -1  -1  21   23.33    1.73
  -1  -1 -21   25.54    1.70
  -1   2 -21   21.33    1.79
   2  -1  21   25.49    1.71
  -1   2  21   22.62    1.78
  -1  -1  21   24.11    1.79
   2  -1  21   23.93    1.90
  -1  -1  21   22.13    1.71
   0  -3  21   14.18    1.02
  -3   3  21   15.54    1.30
  -3   0 -21   13.58    1.40
   3  -3 -21   13.93    1.22
   0  -3  21   16.20    1.06
   0  -3  21   15.70    1.04
   3   0  21   13.94    1.14
  -3   0 -21   17.06    1.31
  -3   3  21   14.42    1.37
  -3   0 -21   15.51    1.27
   3  -3 -21   14.95    1.38
  -3   3  21   12.93    1.39
   0  -3  21   13.77    1.35
  -3   0 -21   17.18    1.32
  -3   3  21   13.15    1.32
   0  -3  21   13.91    1.00
  -3   3  21   15.43    1.20
  -3   0 -21   15.67    1.26
   3   0  21   14.30    1.20
   0   3 -21   15.02    1.36
  -3   0 -21   13.90    1.25
   3  -3 -21   14.69    1.34
  -3   3  21   14.99    1.38
   3   0  21   13.70    1.23
   3   0  21   13.95    1.41
   3  -3 -21   16.31    1.19
   0  -3  21   15.70    1.31
   0   3 -21   14.58    1.04
   3  -3  21   12.65    1.22
   0   3  21   12.75    1.24
  -3   0  21   13.96    1.22
   3  -3  21   14.58    1.13
  -3   3 -21   11.94    1.33
  -3   3 -21   14.04    1.11
  -3   0  21   13.20    1.32
  -3   0  21   15.60    1.19
  -3   0  21   12.95    1.22
   0   3  21   14.00    1.07
  -3   3 -21   14.28    1.31
   0  -3 -21   14.10    0.98
   0  -3 -21   14.18    1.07
  -3   3 -21   15.51    1.30
   0  -3 -21   13.98    1.04
   3   0 -21   13.82    1.28
   0  -3 -21   14.62    1.27
   3   0 -21   13.60    1.22
  -3   3 -21   13.15    1.42
   3  -3  21   13.01    1.19
   3   0 -21   14.91    1.35
  -3   0  21   16.16    1.26
   3  -3  21   13.27    1.28
   3  -3  21   14.86    1.14
   3   0 -21   15.11    1.18
  -3   0  21   17.24    1.36
   0   3  21   14.86    1.26
   0  -3 -21   12.57    1.22
   3  -3  21   15.31    1.09
   0  -3 -21   12.33    1.24
   3  -3  21   13.50    1.25
   3   0 -21   13.31    1.25
  -3   3 -21   13.20    1.31
   2   2  21    0.21    0.11
   2  -4  21    0.01    0.03
   2   2 -21    0.07    0.08
  -4   2 -21    0.28    0.14
  -4   2 -21    0.07    0.08
   2  -4 -21    0.02    0.04
   2   2 -21    0.13    0.08
   2  -4  21   -0.01    0.05
  -4   2  21    0.05    0.07
   2  -4 -21    0.04    0.07
   2  -4 -21    0.00    0.03
   2   2 -21   -0.01    0.05
   2  -4  21    0.04    0.04
  -4   2  21    0.02    0.05
   2  -4 -21   -0.01    0.05
  -4   2 -21    0.00    0.03
   2   2  21    0.03    0.06
   2   2  21    0.00    0.03
   2  -4  21    0.00    0.04
  -4   2 -21    0.09    0.09
  -4   2 -21   -0.01    0.05
   2  -4 -21    0.05    0.05
   4  -2  21   -0.01    0.06
   4  -2  21    0.01    0.06
   4  -2  21    0.08    0.08
  -2   4  21    0.10    0.10
   4  -2 -21    0.07    0.08
  -2  -2  21    0.66    0.18
   4  -2  21    0.40    0.15
  -2   4  21    0.00    0.03
   4  -2  21    0.13    0.10
  -2  -2  21    0.08    0.08
  -2  -2 -21    0.05    0.07
  -2   4 -21    0.08    0.09
   4  -2 -21    0.09    0.08
   4  -2 -21    0.04    0.07
  -2   4 -21    0.05    0.07
  -2  -2 -21    0.10    0.08
   4  -2 -21   -0.01    0.03
  -2  -2 -21    0.14    0.10
  -2   4  21    0.15    0.10
  -2  -2  21    0.28    0.14
  -2  -2 -21    0.07    0.08
   4  -2 -21    0.06    0.06
  -2  -2 -21    0.00    0.05
  -2  -2 -21    0.04    0.06
  -2  -2  21    0.22    0.12
   4   1  21    5.97    0.66
   1  -5  21    9.38    0.95
   4  -5 -21    6.93    0.82
   4   1  21    6.72    0.66
   4   1  21    5.41    0.77
   4  -5 -21    7.28    0.86
  -5   4  21    5.99    0.81
   4   1  21    5.39    0.74
   1   4 -21    5.14    0.75
   1  -5  21    7.11    0.82
   1   4 -21    5.53    0.79
  -1   5 -21    5.75    0.83
   5  -1  21    7.55    0.86
   5  -1  21    6.86    0.69
   5  -1  21    6.02    0.64
  -4   5  21    6.07    0.83
   5  -4 -21    7.00    0.72
   5  -1  21    6.81    0.76
  -1  -4  21    6.15    0.77
  -4  -1 -21    6.11    0.70
   5  -4 -21    6.72    0.83
  -1   5 -21    5.79    0.78
   5  -4 -21    6.63    0.66
  -1  -4  21    6.33    0.77
   4  -5  21    6.85    0.79
   4   1 -21    4.99    0.71
   4  -5  21    6.29    0.78
   1   4  21    7.07    0.83
   4   1 -21    6.01    0.66
   4   1 -21    6.83    0.66
  -5   1  21    6.39    0.75
   1  -5 -21    6.53    0.79
  -5   4 -21    5.97    0.82
   4   1 -21    4.03    0.67
   1  -5 -21    6.48    0.78
   1   4  21    5.35    0.72
  -5   1  21    6.28    0.78
  -4  -1  21    6.53    0.72
  -4  -1  21    7.57    0.73
   5  -4  21    4.90    0.57
   5  -1 -21    6.11    0.66
  -1  -4 -21    6.21    0.73
  -4   5 -21    4.99    0.72
   5  -4  21    5.99    0.75
  -4   5 -21    4.24    0.73
  -1   5  21    6.20    0.79
  -1   5  21    5.46    0.80
   5  -4  21    6.08    0.64
  -4  -1  21    6.84    0.73
   5  -1 -21    7.48    0.69
   6   0  21    0.00    0.04
   0  -6  21   -0.01    0.04
   0   6 -21    0.00    0.03
  -6   3  21    4.71    0.68
   3  -6 -21    3.52    0.59
   3  -6  21    4.89    0.65
  -6   3  21    3.78    0.63
   3   3 -21    4.45    0.61
   3   3  21    3.53    0.57
  -3   6 -21    4.18    0.68
  -3   6  21    4.11    0.62
  -3   6  21    3.96    0.63
   6  -3 -21    5.82    0.58
  -3  -3  21    4.06    0.58
  -3   6 -21    3.99    0.63
   0   6  21    0.00    0.04
   6  -6  21   -0.01    0.04
   6   0 -21    0.01    0.04
   2  -7  21    3.09    0.50
   5  -7 -21    2.36    0.43
   2   5 -21    2.06    0.41
  -7   5  21    2.28    0.47
   5   2  21    2.05    0.41
   7  -2  21    2.11    0.33
  -2   7 -21    2.20    0.43
   7  -5 -21    2.39    0.35
   5  -7  21    2.82    0.48
   2  -7 -21    3.47    0.52
   2   5  21    2.14    0.42
  -2   7  21    1.94    0.40
   7  -2 -21    2.80    0.40
   1   0  22    1.84    0.29
  -1   1  22    1.28    0.20
  -1   0 -22    1.99    0.27
  -1   1  22    1.48    0.23
  -1   1  22    1.62    0.21
   0  -1  22    1.84    0.25
  -1   0 -22    1.98    0.22
  -1   0 -22    1.42    0.26
  -1   1  22    1.87    0.27
   1  -1 -22    1.37    0.20
  -1   0 -22    1.94    0.21
  -1   1  22    1.81    0.21
   1  -1 -22    1.79    0.24
  -1   0 -22    2.23    0.27
   1   0  22    2.51    0.30
   1   0  22    1.96    0.23
   1  -1 -22    2.08    0.23
   0  -1  22    2.17    0.26
   1   0  22    1.96    0.22
   1  -1 -22    1.97    0.23
   1   0  22    2.16    0.23
   1  -1 -22    1.70    0.24
   0   1 -22    2.01    0.16
   0  -1  22    1.73    0.24
   1   0  22    2.24    0.24
  -1   1  22    1.70    0.21
   2  -2  22    1.40    0.21
   0  -2 -22    1.52    0.27
   0  -2 -22    1.80    0.23
   2  -2  22    1.54    0.23
   2  -2  22    1.59    0.27
  -2   0  22    2.22    0.30
   2   0 -22    1.33    0.27
  -2   0  22    1.16    0.26
   2   0 -22    1.65    0.29
   2   0 -22    1.92    0.30
   2   0 -22    1.46    0.23
   2  -2  22    1.52    0.23
  -2   2 -22    2.03    0.38
   0   2  22    2.26    0.41
   2  -2  22    1.57    0.29
  -2   0  22    1.77    0.31
   2   0 -22    1.66    0.26
   2   0 -22    1.31    0.23
   2  -2  22    1.73    0.32
  -2   2 -22    1.43    0.28
   2  -2  22    1.38    0.25
   2  -2  22    1.45    0.28
   0  -2 -22    1.72    0.30
  -2   2 -22    1.56    0.23
   0   2  22    1.62    0.22
   0   2  22    1.59    0.27
   0   2  22    1.79    0.32
   0   2  22    1.08    0.17
  -2   0  22    1.41    0.28
  -2   2 -22    1.53    0.31
   0  -2 -22    1.45    0.33
  -2   0  22    2.18    0.33
   2   0 -22    1.35    0.24
   0   2  22    1.42    0.33
   0  -2 -22    1.47    0.28
  -2   2 -22    1.90    0.33
   2  -3 -22    1.24    0.21
   2  -3 -22    1.17    0.31
   1  -3  22    1.46    0.30
   1  -3  22    1.15    0.14
  -3   1 -22    1.09    0.26
  -3   2  22    1.27    0.28
   2   1  22    1.38    0.25
   2   1  22    1.31    0.23
   2   1  22    0.91    0.22
   1  -3  22    1.71    0.33
   1   2 -22    1.00    0.29
  -3   1 -22    0.83    0.23
  -3   2  22    1.36    0.33
   1   2 -22    1.47    0.30
   1   2 -22    1.07    0.28
  -3   2  22    1.47    0.27
   1  -3  22    1.51    0.30
   2  -3 -22    0.88    0.17
  -3   1 -22    1.82    0.34
  -3   1 -22    2.01    0.32
  -3   2  22    1.20    0.28
  -3   2  22    1.06    0.28
   2  -3 -22    1.26    0.21
   1   2 -22    1.38    0.19
  -3   2  22    1.26    0.31
   2   1  22    1.63    0.37
   2   1  22    1.35    0.29
  -3   2  22    1.37    0.26
   2   1  22    1.26    0.29
  -3   1 -22    0.88    0.23
   1  -3  22    1.71    0.41
   1   2 -22    1.43    0.27
   1  -3  22    1.02    0.13
  -3   1 -22    1.31    0.27
  -1   3 -22    1.22    0.15
   3  -2 -22    1.50    0.24
  -2   3  22    0.85    0.23
  -2  -1 -22    1.41    0.26
  -1   3 -22    1.63    0.32
   3  -2 -22    1.08    0.23
  -2  -1 -22    1.21    0.25
  -2  -1 -22    1.01    0.29
  -1  -2  22    1.44    0.37
   3  -1  22    1.25    0.29
  -1  -2  22    1.61    0.23
  -2   3  22    1.40    0.30
   3  -2 -22    1.05    0.22
  -1  -2  22    1.39    0.21
   3  -1  22    1.22    0.29
   3  -2 -22    1.39    0.26
   3  -2 -22    1.62    0.32
   3  -2 -22    1.66    0.35
  -2   3  22    1.02    0.28
   3  -1  22    1.15    0.25
   3  -1  22    1.94    0.35
  -2   3  22    1.59    0.24
  -1  -2  22    1.56    0.29
  -1   3 -22    1.29    0.16
  -2  -1 -22    0.95    0.20
   3  -2 -22    1.16    0.24
  -2  -1 -22    1.20    0.25
  -1  -2  22    1.70    0.26
   3  -2 -22    1.82    0.30
  -1  -2  22    1.29    0.21
  -1   3 -22    0.96    0.29
  -2  -1 -22    0.98    0.21
  -1  -2  22    1.51    0.30
  -1   3 -22    1.32    0.32
  -1  -2  22    1.25    0.28
  -2  -1 -22    1.32    0.25
   0   4 -22    2.09    0.47
  -4   0 -22    1.31    0.29
   0   4 -22    1.31    0.33
   4  -4 -22    0.85    0.26
  -4   0 -22    1.05    0.26
   4   0  22    1.34    0.31
   4  -4 -22    1.55    0.26
  -4   0 -22    1.13    0.25
   4  -4 -22    1.02    0.28
   4  -4 -22    1.36    0.26
  -4   4  22    1.03    0.31
  -4   4  22    1.07    0.30
   4   0  22    1.00    0.25
   4   0  22    1.04    0.23
   0  -4  22    1.54    0.34
  -4   4  22    1.13    0.28
  -4   0 -22    1.53    0.31
   4   0  22    1.41    0.28
   4   0  22    1.15    0.32
   0  -4  22    1.49    0.34
  -4   3 -22    1.61    0.39
   1   3  22    1.43    0.25
   1  -4 -22    1.34    0.31
   3   1 -22    1.37    0.31
   1   3  22    1.32    0.34
   3  -4  22    1.16    0.21
  -4   1  22    1.14    0.29
   3  -4  22    1.60    0.23
   3  -4  22    1.44    0.34
   1  -4 -22    1.06    0.29
   1   3  22    1.04    0.29
  -4   1  22    0.80    0.25
  -4   1  22    1.56    0.34
   3  -4  22    1.37    0.23
  -4   1  22    1.22    0.30
   3   1 -22    1.43    0.27
  -4   3 -22    1.05    0.27
   3   1 -22    1.54    0.32
   3   1 -22    1.45    0.27
   3  -4  22    1.24    0.33
  -4   3 -22    1.31    0.35
  -3   4 -22    1.54    0.25
  -1  -3 -22    1.86    0.36
   4  -1 -22    0.93    0.26
  -3  -1  22    2.04    0.37
   4  -3  22    1.30    0.30
   4  -3  22    1.53    0.26
  -1  -3 -22    1.69    0.26
   4  -3  22    1.23    0.28
   4  -1 -22    1.46    0.29
   4  -1 -22    1.53    0.32
  -1  -3 -22    1.33    0.29
   4  -1 -22    1.47    0.26
   4  -3  22    1.56    0.28
   4  -1 -22    2.12    0.34
  -1  -3 -22    1.66    0.25
  -3   4 -22    1.35    0.34
  -1   4  22    1.42    0.33
  -1   4  22    1.05    0.31
  -1  -3 -22    1.18    0.21
  -1  -3 -22    1.68    0.27
   4  -1 -22    0.80    0.23
  -5   2 -22    0.99    0.29
   3  -5 -22    1.56    0.35
   2   3 -22    1.11    0.29
  -5   3  22    0.95    0.28
   2  -5  22    1.48    0.33
  -5   3  22    1.19    0.34
   3   2  22    1.29    0.36
   3   2  22    1.38    0.26
   3  -5 -22    1.33    0.33
  -5   2 -22    0.96    0.28
   2  -5  22    1.17    0.30
   3   2  22    0.91    0.28
   2   3 -22    1.27    0.34
   5  -2  22    1.47    0.29
  -2   5 -22    1.02    0.30
  -2  -3  22    1.46    0.32
  -3  -2 -22    1.42    0.29
  -2  -3  22    1.34    0.31
  -2   5 -22    1.16    0.33
  -3   5  22    0.90    0.28
   5  -3 -22    1.26    0.27
  -3  -2 -22    1.50    0.28
   5  -3 -22    1.54    0.29
   5  -2  22    1.10    0.24
  -3  -2 -22    1.26    0.29
  -3  -2 -22    1.39    0.31
   5  -5  22    0.58    0.16
   0  -5 -22    0.34    0.16
   5  -5  22    0.24    0.10
   5  -5  22    0.70    0.24
   5   0 -22    0.47    0.16
   0   5  22    0.50    0.19
   0  -5 -22    0.65    0.22
  -5   5 -22    0.51    0.21
   1   5 -22    0.38    0.17
  -6   5  22    0.48    0.23
   5   1  22    0.26    0.15
   5  -6 -22    0.88    0.25
   1  -6  22    0.76    0.24
   6  -5 -22    0.52    0.15
   6  -5 -22    0.86    0.27
  -1   6 -22    0.85    0.25
   6  -1  22    0.75    0.19
   4   2 -22    0.92    0.27
  -6   4 -22    0.91    0.29
   4  -6  22    0.84    0.25
   2   4  22    0.38    0.18
  -6   4 -22    0.95    0.31
   2  -6 -22    0.41    0.19
  -4   6 -22    0.39    0.19
  -2  -4 -22    1.06    0.27
   6  -2 -22    1.04    0.23
  -2   6  22    0.63    0.23
   6  -4  22    0.70    0.18
  -4   6 -22    0.47    0.20
   6  -4  22    0.36    0.17
   4   3  22    0.51    0.20
   4  -7 -22    0.37    0.16
   3  -7  22    0.33    0.16
   3   4 -22    0.23    0.13
  -3   7 -22    0.41    0.19
   7  -3  22    0.18    0.10
   7  -4 -22    0.13    0.09
   6   1 -22    0.50    0.16
   1  -7 -22    0.91    0.26
  -7   6 -22    0.54    0.23
   7  -1 -22    0.46    0.15
   7  -6  22    0.51    0.19
  -1   7  22    0.36    0.17
   0  -1 -23    0.88    0.15
   1  -1  23    0.58    0.13
  -1   0  23    0.71    0.15
   1   0 -23    0.59    0.12
  -1   1 -23    0.75    0.14
   0   1  23    0.69    0.16
   1   0 -23    0.67    0.12
   1  -1  23    0.76    0.12
  -1   1 -23    0.91    0.17
   0  -1 -23    0.65    0.11
  -1   1 -23    0.82    0.19
   1  -1  23    0.79    0.15
   0   1  23    0.80    0.14
  -1   1 -23    0.66    0.11
  -1   1 -23    0.73    0.15
  -1   0  23    0.78    0.14
   0   1  23    0.93    0.13
  -1   0  23    0.76    0.15
   1   0 -23    0.65    0.13
   0  -1 -23    0.87    0.15
   1  -1  23    0.66    0.11
   1  -1  23    0.96    0.16
   0  -1 -23    0.89    0.13
   1   0 -23    0.59    0.14
   0   1  23    0.73    0.18
  -1   0  23    0.65    0.13
   1   0 -23    0.92    0.16
  -1   0  23    0.88    0.14
   0   1  23    1.00    0.13
   0   1  23    0.71    0.14
  -1   1 -23    0.66    0.13
   0   1  23    0.80    0.15
   2  -2 -23    3.63    0.49
   0  -2  23    3.72    0.34
   2  -2 -23    4.26    0.46
   2   0  23    4.56    0.57
   0  -2  23    3.66    0.32
   0  -2  23    4.20    0.35
   0  -2  23    4.03    0.50
   2   0  23    4.78    0.53
   0  -2  23    4.35    0.62
   2   0  23    3.90    0.46
  -2   0 -23    3.56    0.45
   2  -2 -23    3.68    0.43
  -2   0 -23    5.74    0.54
   0  -2  23    4.22    0.52
   0  -2  23    4.78    0.54
  -2   0 -23    3.53    0.47
   0   2 -23    4.73    0.63
   2   0  23    5.01    0.58
   2  -2 -23    4.08    0.45
  -2   0 -23    4.60    0.50
  -2   2  23    4.48    0.56
   0   2 -23    4.22    0.51
   2   0  23    3.75    0.46
   2  -2 -23    4.49    0.56
  -2   2  23    4.11    0.51
  -2   2  23    4.05    0.47
   0   2 -23    4.28    0.54
  -2   2  23    4.02    0.54
   2  -2 -23    4.32    0.43
   0   2 -23    4.05    0.35
  -2   0 -23    4.27    0.55
   2  -2 -23    4.80    0.56
   2   0  23    4.54    0.45
  -2   2  23    4.63    0.48
   0   2 -23    4.27    0.58
  -2   2  23    4.72    0.55
  -3   2 -23    1.19    0.31
   2  -3  23    0.77    0.22
   1   2  23    0.77    0.24
  -3   1  23    1.03    0.26
   1  -3 -23    0.91    0.14
  -3   1  23    0.61    0.19
   2  -3  23    0.42    0.17
   1   2  23    0.73    0.19
   2  -3  23    0.67    0.14
   1   2  23    0.97    0.26
  -3   2 -23    0.83    0.22
   2  -3  23    0.60    0.22
   2  -3  23    0.76    0.23
  -3   1  23    0.56    0.20
  -3   2 -23    0.54    0.17
   2   1 -23    0.79    0.24
   2   1 -23    0.92    0.23
   1  -3 -23    0.82    0.23
   1  -3 -23    0.55    0.23
  -3   2 -23    0.99    0.24
   1   2  23    1.16    0.30
   1  -3 -23    0.79    0.23
   2   1 -23    1.01    0.25
  -3   1  23    0.75    0.20
  -3   2 -23    0.79    0.24
   1  -3 -23    0.93    0.15
   1  -3 -23    1.16    0.26
   2  -3  23    0.89    0.17
   2   1 -23    0.89    0.22
   1   2  23    0.88    0.19
   2  -3  23    0.58    0.12
  -2  -1  23    0.87    0.26
  -1  -2 -23    0.85    0.27
   3  -1 -23    1.13    0.24
  -1  -2 -23    0.71    0.16
   3  -2  23    0.90    0.23
  -1   3  23    1.12    0.26
   3  -1 -23    1.12    0.24
  -2   3 -23    0.96    0.28
  -2   3 -23    1.01    0.17
  -2   3 -23    1.18    0.32
  -1   3  23    0.59    0.22
   3  -1 -23    0.78    0.18
  -2  -1  23    0.49    0.17
  -2  -1  23    1.07    0.22
  -2   3 -23    0.58    0.19
  -1   3  23    0.90    0.24
   3  -1 -23    0.56    0.16
  -1  -2 -23    0.83    0.17
   3  -1 -23    0.92    0.25
   3  -2  23    0.85    0.22
   3  -1 -23    1.13    0.23
  -2  -1  23    0.81    0.19
  -1   3  23    0.81    0.24
   3  -2  23    0.86    0.22
  -2   3 -23    0.85    0.25
  -1  -2 -23    0.74    0.18
   3  -2  23    0.94    0.21
   3  -1 -23    0.70    0.19
  -1  -2 -23    0.80    0.18
   3  -2  23    0.73    0.18
   3  -4 -23    1.00    0.20
   3  -4 -23    1.51    0.34
   1   3 -23    1.48    0.33
  -4   3  23    1.30    0.34
   3  -4 -23    1.03    0.28
  -4   3  23    0.77    0.24
  -4   3  23    0.84    0.23
   3   1  23    1.15    0.30
  -4   1 -23    1.14    0.30
  -4   3  23    1.01    0.29
  -4   1 -23    1.20    0.28
   3  -4 -23    1.04    0.20
   1   3 -23    0.96    0.30
   1  -4  23    1.18    0.30
   3  -4 -23    0.61    0.17
   3   1  23    0.96    0.27
   1  -4  23    1.18    0.29
   3   1  23    1.00    0.26
   3   1  23    0.95    0.22
  -4   1 -23    0.84    0.23
   3  -4 -23    0.83    0.28
  -4   1 -23    0.82    0.25
   3   1  23    0.98    0.22
   4  -1  23    0.81    0.25
   4  -3 -23    1.23    0.25
   4  -3 -23    0.91    0.23
  -3   4  23    0.92    0.27
  -1  -3  23    0.81    0.16
  -1  -3  23    0.99    0.20
   4  -3 -23    0.99    0.27
   4  -1  23    0.80    0.20
   4  -1  23    0.80    0.23
  -3   4  23    0.65    0.24
  -3  -1 -23    0.71    0.20
  -3  -1 -23    1.18    0.27
  -1  -3  23    0.66    0.16
  -3   4  23    1.12    0.21
   4  -3 -23    0.82    0.21
   4  -1  23    1.08    0.24
  -3   4  23    0.95    0.26
   4  -1  23    1.20    0.28
  -3  -1 -23    0.84    0.21
  -3  -1 -23    1.07    0.24
   4  -3 -23    0.79    0.20
   4  -1  23    1.34    0.31
  -4   0  23    0.70    0.23
   4   0 -23    1.05    0.23
   4  -4  23    1.03    0.21
   4   0 -23    0.87    0.24
   0   4  23    1.31    0.32
   0  -4 -23    0.94    0.27
  -4   0  23    0.84    0.25
   4   0 -23    0.68    0.22
   0   4  23    1.51    0.36
   4  -4  23    0.69    0.23
   4  -4  23    1.06    0.26
   4  -4  23    0.71    0.18
   4  -4  23    0.93    0.27
  -4   4 -23    1.13    0.30
   4   0 -23    0.82    0.25
   4   0 -23    1.30    0.26
   5  -5 -23    0.33    0.13
   0   5 -23    0.21    0.13
   0  -5  23    0.61    0.22
   5   0  23    0.56    0.17
   5   0  23    0.27    0.15
   0  -5  23    0.23    0.13
   5   0  23    0.23    0.15
   3  -5  23    0.54    0.21
  -5   2  23    0.68    0.25
   2  -5 -23    0.59    0.22
   3   2 -23    0.64    0.22
  -5   3 -23    1.14    0.32
   2  -5 -23    0.93    0.28
   3   2 -23    1.01    0.21
   3  -5  23    1.37    0.33
  -5   3 -23    1.46    0.37
  -5   2  23    1.03    0.29
   3   2 -23    0.74    0.26
  -2   5  23    1.20    0.32
  -3  -2  23    0.92    0.25
   5  -3  23    0.76    0.24
  -3  -2  23    0.72    0.20
   5  -2 -23    0.80    0.20
   5  -2 -23    0.70    0.19
  -3   5 -23    0.99    0.32
   5  -3  23    1.15    0.26
  -2   5  23    0.44    0.21
   5  -3  23    0.96    0.23
  -2  -3 -23    1.01    0.26
  -3   5 -23    1.68    0.43
  -3  -2  23    1.14    0.28
  -2  -3 -23    0.80    0.23
   4   2  23    0.31    0.13
   2  -6  23    0.33    0.16
  -6   4  23    0.39    0.19
   2   4 -23    0.18    0.12
   4  -6 -23    0.40    0.17
  -6   4  23    0.57    0.23
  -2   6 -23    0.05    0.08
  -4  -2 -23    0.32    0.14
  -2  -4  23    0.34    0.16
  -4  -2 -23    0.32    0.14
  -2  -4  23    0.29    0.14
   6  -4 -23    0.16    0.08
   5   1 -23    0.41    0.14
   1   5  23    0.38    0.17
   1  -6 -23    0.71    0.23
   5  -6  23    0.52    0.21
   6  -5  23    0.75    0.19
  -1   6  23    0.33    0.16
   6  -1 -23    0.35    0.13
  -1  -5 -23    0.67    0.23
   6  -5  23    0.75    0.25
   6   1  23    0.48    0.16
  -7   6  23    0.51    0.22
   1   6 -23    0.81    0.23
   6  -7 -23    0.64    0.22
   1  -7  23    0.42    0.18
   7  -6 -23    0.51    0.20
  -1  -6  23    0.56    0.20
   7  -1  23    0.40    0.15
  -6  -1 -23    0.40    0.15
  -1   7 -23    0.83    0.26
   4   3 -23    0.24    0.14
   3   4  23    0.15    0.11
   4  -7  23    0.15    0.11
  -3   7  23    0.57    0.21
   7  -4  23    0.20    0.10
  -4   7 -23    0.22    0.14
   7  -3 -23    0.28    0.12
   5   3  23    0.54    0.20
   1  -2  24    7.05    0.55
   1   1 -24    6.85    0.56
  -2   1 -24    7.54    0.79
   1   1  24    7.72    0.67
  -2   1  24    7.84    0.80
   1   1  24    7.79    0.79
  -2   1 -24    7.26    0.73
  -2   1 -24    8.50    0.77
  -2   1 -24    9.06    0.79
   1   1  24    6.84    0.72
   1  -2  24    8.38    0.90
   1  -2 -24    7.76    0.76
  -2   1  24    6.05    0.68
  -2   1 -24    7.46    0.67
   1   1 -24    8.16    0.72
   1   1 -24    7.19    0.60
  -2   1  24    7.51    0.68
   1  -2 -24    6.37    0.80
   1   1  24    6.75    0.59
   1   1 -24    7.40    0.80
   1  -2 -24    7.70    0.76
   1  -2 -24    6.94    0.58
   1  -2 -24    6.89    0.58
   1  -2 -24    8.55    0.77
   1  -2  24    7.05    0.54
   1   1  24    7.64    0.66
  -2   1 -24    6.58    0.71
  -2   1  24    7.43    0.80
   1   1 -24    7.66    0.82
   1   1  24    7.33    0.79
   1   1 -24    6.13    0.67
  -2   1  24    7.77    0.78
  -1  -1 -24    8.36    0.70
   2  -1  24    6.87    0.74
  -1   2  24    6.92    0.71
   2  -1 -24    8.36    0.69
   2  -1 -24    6.94    0.75
  -1  -1  24    8.01    0.63
   2  -1  24    7.46    0.62
   2  -1  24    7.41    0.72
   2  -1  24    7.37    0.68
  -1  -1 -24    9.18    0.70
  -1  -1  24    7.92    0.74
  -1   2  24    8.32    0.63
   2  -1  24    6.72    0.70
  -1  -1 -24    8.84    0.70
  -1   2 -24    7.12    0.80
   2  -1  24    7.67    0.67
  -1  -1  24    7.38    0.70
   2  -1 -24    6.88    0.63
  -1   2  24    6.04    0.78
   2  -1 -24    7.53    0.66
  -1   2 -24    7.29    0.73
   2  -1 -24    7.63    0.73
  -1  -1 -24    7.65    0.84
   2  -1 -24    8.11    0.70
  -1   2 -24    5.71    0.79
  -1   2  24    7.07    0.77
  -1   2  24    6.08    0.70
  -1   2 -24    8.36    0.55
  -1  -1 -24    7.40    0.65
   2  -1  24    7.70    0.68
  -1  -1  24    7.84    0.70
  -1   2  24    8.26    0.61
   2  -1 -24    7.65    0.70
  -1   2 -24    5.77    0.72
  -1  -1 -24    7.78    0.66
   2  -1  24    6.92    0.67
  -1  -1  24    7.54    0.64
   0   3 -24    3.62    0.36
   0  -3  24    4.26    0.37
   0  -3  24    4.23    0.35
  -3   3  24    4.61    0.65
  -3   0 -24    4.17    0.51
   3  -3 -24    4.51    0.60
   3   0  24    3.91    0.48
  -3   3  24    3.78    0.58
  -3   0 -24    4.22    0.53
   3  -3 -24    4.23    0.50
   0   3 -24    3.69    0.57
   0  -3  24    4.13    0.37
   0  -3  24    3.95    0.34
  -3   3  24    3.57    0.51
  -3   0 -24    4.42    0.54
  -3   3  24    5.40    0.54
   3  -3 -24    4.22    0.59
   3  -3 -24    4.15    0.50
  -3   3  24    4.20    0.54
  -3   0 -24    3.58    0.56
   3   0  24    3.95    0.51
   3   0  24    3.82    0.46
  -3   3  24    3.71    0.59
   3  -3 -24    4.30    0.47
  -3   0 -24    4.26    0.51
   0  -3  24    5.17    0.62
   3   0  24    3.72    0.57
   0  -3  24    5.04    0.61
   3   0 -24    4.53    0.52
  -3   3 -24    3.65    0.63
   3   0 -24    3.85    0.56
   3  -3  24    4.19    0.46
  -3   3 -24    4.14    0.57
  -3   3 -24    4.89    0.73
  -3   0  24    5.38    0.64
   0  -3 -24    4.25    0.58
   3   0 -24    4.34    0.51
   0  -3 -24    4.24    0.40
   3   0 -24    4.08    0.57
   0   3  24    3.48    0.55
  -3   0  24    4.39    0.56
  -3   0  24    4.21    0.55
   0   3  24    3.97    0.54
   3  -3  24    5.21    0.52
  -3   0  24    5.21    0.55
   0  -3 -24    5.51    0.48
   0  -3 -24    4.16    0.57
  -3   3 -24    3.82    0.57
   3   0 -24    4.01    0.59
   3  -3  24    4.84    0.62
  -3   0  24    6.01    0.66
   0  -3 -24    4.04    0.55
  -3   3 -24    4.57    0.49
   3   0 -24    3.73    0.52
   0   3  24    4.69    0.46
   3  -3  24    4.69    0.59
   3  -3  24    5.33    0.66
  -3   3 -24    4.29    0.57
   3  -3  24    4.08    0.55
   3  -3  24    4.79    0.51
   0  -3 -24    4.44    0.44
  -3   0  24    3.71    0.55
  -4   2 -24   -0.02    0.06
   2  -4 -24    0.01    0.05
   2  -4 -24    0.00    0.03
   2   2  24    0.00    0.03
  -4   2  24    0.00    0.03
  -4   2  24    0.10    0.09
   2   2  24    0.03    0.07
  -4   2 -24    0.05    0.06
   2   2 -24    0.04    0.07
  -4   2 -24    0.13    0.10
   2  -4  24    0.17    0.12
   2   2 -24    0.05    0.06
   2  -4 -24    0.02    0.03
   2   2 -24    0.00    0.04
  -4   2 -24    0.09    0.09
   2  -4  24    0.05    0.04
   2  -4 -24    0.05    0.05
   2  -4  24    0.05    0.06
   2  -4 -24    0.09    0.09
  -4   2 -24   -0.01    0.05
   2  -4  24    0.05    0.04
  -2   4 -24   -0.01    0.05
  -2  -2  24   -0.01    0.04
   4  -2 -24   -0.01    0.04
  -2   4  24    0.06    0.06
  -2  -2  24   -0.01    0.04
  -2  -2 -24   -0.02    0.05
  -2  -2 -24   -0.02    0.05
  -2  -2  24    0.04    0.06
   4  -2 -24    0.10    0.08
  -2   4  24    0.00    0.03
   4  -2 -24    0.03    0.06
  -2  -2 -24   -0.01    0.06
  -2  -2  24   -0.01    0.05
   4  -2  24    0.00    0.05
   4  -2  24   -0.01    0.05
  -2  -2 -24    0.01    0.05
  -2   4 -24   -0.01    0.04
  -2   4  24   -0.01    0.04
   4  -2  24    0.01    0.04
   4  -2  24   -0.01    0.05
   4  -2 -24    0.00    0.04
  -2  -2 -24   -0.01    0.04
   4  -2  24    0.04    0.06
   4  -2 -24    0.03    0.04
  -2  -2 -24    0.13    0.09
   4  -5 -24    2.34    0.45
   1  -5  24    1.65    0.37
   1   4 -24    2.13    0.42
   4   1  24    1.98    0.32
  -5   4  24    1.66    0.41
   4   1  24    1.57    0.36
   4  -5 -24    2.24    0.43
   4   1  24    1.86    0.41
   1  -5  24    1.85    0.39
   4   1  24    2.31    0.36
   1   4 -24    1.97    0.42
   5  -1  24    2.22    0.35
   5  -4 -24    1.98    0.32
   5  -1  24    2.24    0.35
   5  -1  24    1.76    0.40
   5  -4 -24    2.35    0.44
  -4  -1 -24    2.44    0.39
   5  -4 -24    2.14    0.36
   5  -1  24    1.69    0.35
  -4   5  24    2.43    0.46
  -1   5 -24    1.69    0.38
  -1  -4  24    1.94    0.38
  -1   5 -24    2.53    0.49
  -1  -4  24    1.75    0.38
   1   4  24    1.59    0.36
   4  -5  24    1.93    0.39
   1  -5 -24    1.71    0.38
   4  -5  24    2.16    0.42
  -5   1  24    1.83    0.37
   4   1 -24    1.69    0.29
   1   4  24    1.37    0.35
  -5   1  24    1.35    0.34
   4   1 -24    1.89    0.38
   4   1 -24    2.18    0.42
   1  -5 -24    2.19    0.41
  -5   4 -24    1.44    0.35
   4   1 -24    2.47    0.37
   5  -4  24    1.86    0.32
  -4   5 -24    1.49    0.40
   5  -4  24    2.27    0.42
  -4  -1  24    1.77    0.34
  -1  -4 -24    1.65    0.34
  -4  -1  24    1.77    0.32
  -4   5 -24    1.86    0.40
  -1   5  24    1.49    0.38
  -4  -1  24    1.57    0.33
   5  -4  24    1.37    0.27
   5  -1 -24    1.95    0.33
  -1   5  24    1.30    0.33
   5  -1 -24    1.81    0.30
   6   0  24    0.11    0.08
   0  -6  24    0.00    0.03
   0   6 -24    0.02    0.04
   6  -6 -24    0.05    0.07
   3   3 -24    1.40    0.33
  -6   3  24    1.37    0.36
  -6   3  24    1.63    0.39
   3   3  24    1.46    0.34
   3  -6  24    1.16    0.30
   3  -6 -24    1.67    0.37
  -3   6 -24    0.97    0.30
  -3  -3  24    1.19    0.29
  -3   6  24    1.64    0.39
   6  -3 -24    1.68    0.30
  -3   6 -24    1.66    0.38
  -3   6  24    1.21    0.33
   0  -6 -24   -0.01    0.04
   0   6  24    0.00    0.02
   6   0 -24    0.03    0.05
   6  -6  24    0.01    0.04
   5   2  24    0.55    0.21
   2  -7  24    1.15    0.30
  -7   5  24    0.55    0.23
   5  -7 -24    0.61    0.22
   2   5 -24    0.94    0.26
   7  -2  24    0.64    0.17
  -2   7 -24    0.54    0.21
   7  -5 -24    0.66    0.18
   2   5  24    1.52    0.35
   5  -7  24    1.43    0.32
   2  -7 -24    0.65    0.23
  -2   7  24    0.93    0.26
   7  -2 -24    0.89    0.21
   7  -5  24    0.67    0.18
   1  -1 -25    1.41    0.23
   0  -1  25    2.25    0.35
  -1   0 -25    1.94    0.29
   1   0  25    1.97    0.27
  -1   1  25    2.04    0.23
   0  -1  25    1.82    0.15
   1   0  25    1.75    0.23
   1  -1 -25    2.16    0.23
  -1   0 -25    1.97    0.25
   0  -1  25    2.06    0.27
  -1   1  25    1.72    0.24
  -1   1  25    1.97    0.23
  -1   1  25    2.32    0.30
  -1   1  25    1.78    0.23
  -1   0 -25    1.78    0.21
   1   0  25    2.04    0.22
  -1   0 -25    2.21    0.22
  -1   1  25    1.97    0.23
   1   0  25    2.43    0.24
  -1   0 -25    2.08    0.28
   1  -1 -25    1.55    0.22
   1  -1 -25    2.20    0.23
   0  -1  25    1.67    0.25
   1   0  25    1.70    0.28
   1   0  25    2.51    0.25
   0  -1  25    1.86    0.25
   2  -2  25    3.12    0.41
   0   2  25    3.37    0.34
  -2   2 -25    2.84    0.48
   0  -2 -25    3.06    0.30
   2   0 -25    2.70    0.40
  -2   2 -25    2.64    0.40
   2   0 -25    3.58    0.40
   0  -2 -25    3.00    0.39
   2  -2  25    2.95    0.42
   0   2  25    2.50    0.45
  -2   2 -25    2.67    0.42
   2  -2  25    2.97    0.41
   0  -2 -25    3.12    0.41
   2  -2  25    3.20    0.41
   2   0 -25    2.70    0.36
  -2   2 -25    2.74    0.41
   0  -2 -25    2.62    0.47
   0   2  25    2.69    0.38
   2   0 -25    3.03    0.38
   0   2  25    2.94    0.47
  -2   0  25    2.69    0.41
   2  -2  25    2.84    0.33
   2   0 -25    3.76    0.46
   2  -2  25    2.92    0.43
  -2   2 -25    3.48    0.38
  -2   0  25    4.16    0.49
   2   0 -25    2.78    0.34
  -2   2 -25    2.97    0.47
  -2   0  25    3.65    0.47
   2   0 -25    2.46    0.37
   0   2  25    3.08    0.45
  -2   0  25    2.91    0.41
  -2   0  25    3.61    0.41
   0  -2 -25    3.57    0.36
   2  -2  25    3.45    0.38
   0  -2 -25    2.93    0.32
   2  -2  25    2.94    0.32
   0  -2 -25    3.02    0.40
  -3   2  25    1.26    0.29
   2   1  25    1.76    0.27
   1  -3  25    1.51    0.32
  -3   1 -25    1.06    0.26
   2   1  25    1.07    0.23
  -3   1 -25    1.15    0.26
   2  -3 -25    0.66    0.24
   1  -3  25    1.17    0.14
  -3   2  25    1.08    0.23
   1  -3  25    1.21    0.14
   2  -3 -25    1.32    0.21
   1   2 -25    1.46    0.27
   2   1  25    0.93    0.30
  -3   2  25    1.37    0.29
   1   2 -25    1.34    0.19
  -3   2  25    1.23    0.31
  -3   1 -25    1.68    0.29
   2  -3 -25    1.46    0.23
  -3   2  25    1.06    0.24
   1  -3  25    1.17    0.27
   1   2 -25    1.17    0.30
   2   1  25    1.23    0.27
  -3   1 -25    0.90    0.23
   2   1  25    1.52    0.33
   1  -3  25    1.02    0.32
  -3   2  25    0.92    0.26
   2  -3 -25    1.11    0.19
  -3   1 -25    1.11    0.28
   1   2 -25    1.69    0.35
  -3   2  25    1.59    0.35
   2  -3 -25    1.24    0.30
   2   1  25    1.22    0.22
   1  -3  25    1.29    0.30
  -3   1 -25    1.34    0.29
   1   2 -25    1.09    0.26
  -1   3 -25    0.80    0.24
   3  -2 -25    1.69    0.33
  -1   3 -25    2.02    0.37
  -1  -2  25    1.47    0.21
  -1  -2  25    1.43    0.19
   3  -1  25    1.27    0.27
  -2   3  25    0.72    0.22
   3  -2 -25    1.05    0.23
  -1  -2  25    0.74    0.22
  -1  -2  25    1.00    0.24
   3  -2 -25    1.17    0.24
  -1   3 -25    1.16    0.31
  -2   3  25    1.21    0.21
  -1   3 -25    1.08    0.30
  -1  -2  25    1.16    0.18
  -1  -2  25    1.44    0.22
  -2  -1 -25    1.32    0.24
  -1   3 -25    1.27    0.15
   3  -2 -25    1.34    0.25
  -2   3  25    0.83    0.23
   3  -2 -25    1.50    0.32
  -2  -1 -25    1.60    0.30
   3  -2 -25    1.18    0.22
  -2  -1 -25    1.08    0.22
   3  -2 -25    1.21    0.22
   3  -1  25    0.97    0.26
  -2   3  25    1.01    0.28
  -1  -2  25    1.41    0.27
  -2  -1 -25    1.06    0.22
  -1  -2  25    1.33    0.35
  -1   3 -25    1.51    0.16
   3  -2 -25    1.12    0.22
  -2  -1 -25    1.51    0.27
   3  -1  25    1.19    0.27
  -2  -1 -25    1.51    0.36
  -2  -1 -25    1.21    0.24
   0   4 -25    2.28    0.46
   4   0  25    1.78    0.32
   0  -4  25    2.88    0.48
   0   4 -25    2.89    0.53
   4   0  25    2.60    0.44
  -4   0 -25    2.93    0.44
  -4   0 -25    3.44    0.47
   0  -4  25    2.28    0.42
   4  -4 -25    3.17    0.50
   4  -4 -25    2.75    0.37
   4  -4 -25    3.16    0.41
  -4   0 -25    3.09    0.45
   4   0  25    2.30    0.36
   4  -4 -25    2.75    0.48
  -4   4  25    2.01    0.41
  -4   4  25    2.51    0.49
  -4   4  25    3.91    0.59
   4   0  25    3.00    0.51
   4   0  25    2.73    0.46
   1  -4 -25    1.19    0.31
   3   1 -25    2.09    0.39
   3   1 -25    2.11    0.33
  -4   1  25    2.16    0.40
  -4   3 -25    1.84    0.36
   3   1 -25    1.62    0.33
   3  -4  25    1.32    0.33
   3  -4  25    1.32    0.23
  -4   1  25    1.50    0.33
   3   1 -25    1.70    0.29
   1   3  25    1.59    0.37
   3  -4  25    1.27    0.22
   1  -4 -25    1.66    0.35
  -4   3 -25    1.53    0.37
   3  -4  25    2.10    0.42
   3  -4  25    1.59    0.24
  -4   1  25    1.33    0.30
   1   3  25    2.07    0.31
  -4   1  25    1.83    0.37
   1   3  25    1.70    0.36
  -4   3 -25    1.60    0.38
   4  -3  25    1.50    0.27
  -3  -1  25    1.90    0.35
  -1   4  25    1.55    0.35
   4  -3  25    1.25    0.26
  -1  -3 -25    1.98    0.35
   4  -3  25    2.03    0.35
  -3  -1  25    1.53    0.31
   4  -1 -25    1.68    0.30
  -1  -3 -25    1.64    0.24
  -1  -3 -25    1.54    0.27
  -1  -3 -25    1.94    0.26
  -3   4 -25    1.86    0.29
   4  -3  25    1.38    0.32
  -3   4 -25    1.55    0.36
  -1  -3 -25    1.25    0.29
  -1  -3 -25    1.49    0.26
   4  -1 -25    1.71    0.31
  -1   4  25    1.12    0.33
   4  -1 -25    1.75    0.34
   4  -1 -25    1.57    0.27
   4  -1 -25    1.42    0.31
   3   2  25    0.99    0.29
  -5   3  25    1.37    0.36
  -5   2 -25    1.24    0.32
   2  -5  25    1.70    0.37
   3   2  25    1.70    0.37
  -5   2 -25    2.25    0.42
   2  -5  25    2.06    0.42
  -5   3  25    1.07    0.32
   2   3 -25    1.79    0.36
   2   3 -25    1.45    0.36
   3   2  25    1.93    0.31
   3  -5 -25    1.80    0.38
   3  -5 -25    0.79    0.26
  -2  -3  25    1.58    0.34
   5  -3 -25    1.28    0.26
  -3  -2 -25    1.66    0.31
  -2  -3  25    2.07    0.39
  -2   5 -25    1.21    0.32
  -3  -2 -25    1.47    0.32
  -3  -2 -25    1.26    0.29
   5  -2  25    1.80    0.31
   5  -3 -25    1.33    0.27
  -3  -2 -25    1.21    0.26
  -3   5  25    1.11    0.32
   5  -2  25    1.81    0.32
  -2   5 -25    1.33    0.34
   5   0 -25    0.27    0.12
   0   5  25    0.21    0.14
  -5   5 -25    0.38    0.19
   5  -5  25    0.56    0.16
   0  -5 -25    0.23    0.13
   0  -5 -25    0.19    0.12
   5  -5  25    0.39    0.18
   5  -5  25    0.31    0.16
   1   5 -25    0.70    0.23
   1  -6  25    0.74    0.24
   5  -6 -25    0.96    0.28
  -6   5  25    0.77    0.28
   5   1  25    0.64    0.18
   5   1  25    0.68    0.23
   6  -5 -25    0.53    0.21
   6  -5 -25    0.82    0.19
   6  -1  25    0.74    0.19
  -1   6 -25    0.85    0.25
   4  -6  25    1.70    0.38
   4   2 -25    1.79    0.39
  -6   4 -25    1.44    0.39
   2  -6 -25    2.04    0.40
   2   4  25    1.76    0.38
   4   2 -25    1.65    0.36
  -6   4 -25    1.59    0.38
  -2  -4 -25    1.12    0.29
  -2   6  25    1.46    0.36
  -4   6 -25    1.56    0.39
   6  -2 -25    1.82    0.30
   6  -4  25    1.46    0.28
   6  -4  25    1.35    0.33
  -4   6 -25    1.26    0.34
   3  -7  25    0.18    0.12
   4   3  25    0.16    0.12
   4  -7 -25    0.15    0.10
   3   4 -25    0.36    0.16
   7  -4 -25    0.16    0.09
   7  -3  25    0.19    0.10
  -3   7 -25    0.28    0.16
   1  -7 -25    0.64    0.21
   6   1 -25    1.16    0.24
  -7   6 -25    0.51    0.22
  -1   7  25    0.46    0.18
   7  -1 -25    0.78    0.18
   7  -6  25    0.75    0.24
   1  -1  26    0.51    0.10
  -1   0  26    0.96    0.17
  -1   1 -26    0.77    0.15
  -1   1 -26    0.60    0.17
  -1   0  26    0.71    0.13
   0  -1 -26    0.72    0.14
   1   0 -26    0.63    0.13
   0   1  26    0.61    0.12
   1  -1  26    0.86    0.15
   1  -1  26    0.53    0.14
   0   1  26    0.68    0.13
  -1   1 -26    0.61    0.13
   0   1  26    0.75    0.11
  -1   1 -26    0.91    0.16
   0   1  26    1.12    0.15
   1   0 -26    0.62    0.12
   1  -1  26    0.70    0.15
   1   0 -26    0.66    0.15
  -1   1 -26    0.84    0.16
  -1   0  26    0.82    0.13
  -1   0  26    0.58    0.12
   0   1  26    0.51    0.12
  -1   0  26    1.00    0.18
   1  -1  26    0.65    0.11
   1   0 -26    0.72    0.13
   0   1  26    0.54    0.14
   0  -1 -26    0.99    0.14
   0  -1 -26    0.65    0.11
   1   0 -26    0.64    0.12
   0  -1 -26    0.93    0.15
   0   1  26    0.82    0.18
  -1   1 -26    0.61    0.11
   1   0 -26    0.61    0.14
   1  -1  26    0.66    0.14
   2   0  26   10.88    0.89
  -2   2  26    8.63    0.84
   0  -2  26   12.53    0.99
  -2   0 -26   10.64    1.03
   0  -2  26   12.13    0.99
  -2   0 -26    9.33    0.86
   0  -2  26    9.43    0.68
   2   0  26   10.94    0.82
   2  -2 -26    9.29    0.91
   2  -2 -26    9.38    0.77
   2  -2 -26    9.81    0.83
   0   2 -26   11.07    1.05
  -2   0 -26   11.24    0.88
  -2   0 -26    9.67    0.86
   0  -2  26    9.53    0.69
   0   2 -26    9.68    0.87
   2  -2 -26    8.94    0.81
   0   2 -26    9.94    0.95
  -2   0 -26    9.66    0.87
   2   0  26    9.43    0.90
  -2   2  26    9.94    0.84
   0  -2  26   10.03    0.70
   2   0  26    9.79    1.01
   2   0  26   10.95    0.99
  -2   2  26    9.06    0.94
   0   2 -26    8.88    0.69
   0  -2  26   11.27    0.98
  -2   2  26   10.61    0.95
   2  -2 -26    8.60    0.93
   2  -2 -26   11.31    0.85
   0  -2  26   11.81    1.17
   0  -2  26   10.66    0.72
   2  -2 -26   10.16    0.97
   2   0  26    9.28    0.83
   0   2 -26   11.21    1.07
   2   1 -26    1.18    0.27
   1  -3 -26    0.88    0.28
  -3   1  26    1.39    0.30
   2   1 -26    1.02    0.25
   2  -3  26    1.09    0.19
   1   2  26    0.99    0.25
  -3   1  26    1.32    0.30
   1  -3 -26    1.20    0.18
   2  -3  26    1.50    0.31
   2  -3  26    1.16    0.19
   1  -3 -26    1.58    0.32
  -3   2 -26    1.01    0.24
   1   2  26    1.13    0.22
  -3   1  26    0.82    0.24
   1  -3 -26    1.55    0.31
   1  -3 -26    1.08    0.17
   1   2  26    0.94    0.27
   2   1 -26    1.12    0.28
  -3   2 -26    1.46    0.30
  -3   1  26    1.05    0.24
   2  -3  26    1.06    0.29
  -3   2 -26    0.92    0.21
  -3   2 -26    1.32    0.30
   1   2  26    1.07    0.23
   2   1 -26    1.17    0.26
   1   2  26    0.99    0.27
   2  -3  26    1.00    0.16
   2  -3  26    1.25    0.29
  -3   2 -26    0.89    0.26
   2  -3  26    1.50    0.32
   1  -3 -26    1.13    0.16
   1  -3 -26    1.32    0.29
  -1   3  26    1.17    0.29
  -1  -2 -26    1.07    0.24
  -1  -2 -26    1.31    0.21
   3  -1 -26    1.51    0.28
   3  -2  26    1.44    0.29
  -2  -1  26    0.81    0.19
  -1  -2 -26    0.90    0.20
   3  -1 -26    1.49    0.27
  -1   3  26    0.99    0.18
  -2  -1  26    1.13    0.23
  -1  -2 -26    0.95    0.32
   3  -2  26    0.75    0.23
  -2   3 -26    1.18    0.18
  -2   3 -26    1.25    0.34
  -2  -1  26    0.99    0.29
   3  -2  26    1.40    0.28
  -1   3  26    1.11    0.26
  -1  -2 -26    1.05    0.21
   3  -1 -26    0.90    0.21
  -2   3 -26    0.88    0.27
   3  -2  26    1.00    0.23
  -2  -1  26    1.34    0.27
   3  -1 -26    1.62    0.25
  -2   3 -26    0.69    0.21
  -1   3  26    1.17    0.27
   3  -1 -26    0.92    0.24
  -2  -1  26    1.32    0.28
  -2   3 -26    1.26    0.29
   3  -1 -26    1.75    0.29
   3  -2  26    1.37    0.28
   3  -2  26    1.39    0.25
  -1   3  26    1.11    0.31
   3   1  26    1.16    0.32
  -4   1 -26    2.66    0.41
   3  -4 -26    1.70    0.28
   3   1  26    1.79    0.30
   3  -4 -26    2.22    0.43
   1   3 -26    2.90    0.53
   1  -4  26    1.93    0.39
   3   1  26    1.82    0.31
   3  -4 -26    1.94    0.28
  -4   3  26    1.69    0.40
  -4   3  26    1.74    0.34
   3  -4 -26    1.89    0.28
   1   3 -26    1.68    0.36
   3   1  26    2.06    0.37
  -4   1 -26    1.60    0.35
   3   1  26    1.39    0.33
  -4   3  26    1.99    0.39
   3  -4 -26    1.91    0.40
  -4   1 -26    2.22    0.41
   1  -4  26    1.68    0.37
   3  -4 -26    2.16    0.43
  -4   1 -26    2.45    0.39
  -4   3  26    1.80    0.36
   4  -1  26    1.92    0.38
  -3  -1 -26    2.04    0.36
  -3  -1 -26    1.89    0.35
   4  -3 -26    1.71    0.30
   4  -1  26    1.58    0.33
   4  -1  26    1.52    0.29
  -3   4  26    1.70    0.40
   4  -3 -26    1.98    0.39
  -3  -1 -26    2.43    0.38
  -3   4  26    2.19    0.43
  -3  -1 -26    1.78    0.33
   4  -3 -26    2.16    0.35
  -1  -3  26    1.89    0.28
  -1  -3  26    1.68    0.26
  -1  -3  26    1.91    0.26
   4  -3 -26    1.60    0.29
   4  -1  26    1.40    0.28
   4  -3 -26    1.46    0.29
   4  -1  26    2.55    0.43
   4  -1  26    2.37    0.39
  -3   4  26    1.96    0.30
   0   4  26    1.75    0.38
   4   0 -26    0.91    0.23
  -4   0  26    1.59    0.35
   4   0 -26    1.44    0.31
   4   0 -26    1.57    0.35
  -4   4 -26    1.39    0.34
   4   0 -26    1.23    0.25
   4  -4  26    0.95    0.26
   0   4  26    1.37    0.34
   4  -4  26    1.39    0.26
   4  -4  26    1.23    0.31
  -4   0  26    1.30    0.31
   0  -4 -26    1.35    0.32
   0  -4 -26    1.10    0.29
   4   0 -26    1.13    0.30
   4  -4  26    1.18    0.31
   0  -5  26    0.30    0.15
   5   0  26    0.54    0.19
   0  -5  26    0.38    0.18
   5  -5 -26    0.20    0.09
   5  -5 -26    0.18    0.10
   0   5 -26    0.21    0.13
   5   0  26    0.23    0.14
   3  -5  26    2.05    0.41
   3   2 -26    2.30    0.42
   2  -5 -26    1.80    0.39
   3   2 -26    1.93    0.30
   2  -5 -26    1.69    0.38
  -5   2  26    1.76    0.40
   3   2 -26    1.93    0.41
   3  -5  26    1.95    0.40
  -5   3 -26    2.47    0.49
  -5   2  26    1.72    0.38
  -5   3 -26    2.71    0.49
   5  -2 -26    1.42    0.29
  -2   5  26    1.62    0.37
  -3  -2  26    1.64    0.35
   5  -3  26    1.29    0.27
  -3  -2  26    1.73    0.32
  -2  -3 -26    1.37    0.30
   5  -2 -26    1.72    0.32
  -3  -2  26    1.33    0.30
  -2  -3 -26    1.61    0.34
  -3   5 -26    1.50    0.39
   5  -3  26    1.69    0.36
   5  -3  26    1.99    0.32
  -2   5  26    2.35    0.46
  -3   5 -26    1.67    0.43
   4   2  26    0.15    0.09
   2  -6  26    0.23    0.13
  -6   4  26    0.57    0.23
   4  -6 -26    0.37    0.17
   2   4 -26    0.44    0.18
  -6   4  26    0.33    0.17
  -2  -4  26    0.19    0.12
  -2  -4  26    0.28    0.14
  -4  -2 -26    0.29    0.13
   6  -4 -26    0.36    0.13
  -4  -2 -26    0.37    0.15
  -2   6 -26    0.24    0.15
   5   1 -26    0.90    0.21
   1  -6 -26    0.90    0.26
   5  -6  26    1.17    0.30
   1   5  26    0.72    0.23
   6  -1 -26    1.04    0.23
  -1   6  26    0.56    0.22
   6  -5  26    1.01    0.29
  -1  -5 -26    1.35    0.33
   6  -5  26    0.88    0.20
   6  -7 -26    1.26    0.31
   1   6 -26    1.53    0.33
   1  -7  26    0.85    0.26
   6   1  26    1.45    0.27
  -7   6  26    1.20    0.32
  -1  -6  26    1.47    0.33
  -1   7 -26    1.13    0.30
   7  -1  26    1.39    0.26
   7  -6 -26    1.76    0.37
  -6  -1 -26    1.47    0.28
   4  -7  26    0.36    0.16
   4   3 -26    0.19    0.12
   3   4  26    0.18    0.12
   7  -3 -26    0.31    0.13
  -4   7 -26    0.39    0.17
   7  -4  26    0.28    0.12
  -3   7  26    0.21    0.14
   5   3  26    1.13    0.28
  -2   1  27    1.05    0.21
   1   1  27    2.44    0.35
   1  -2  27    1.37    0.16
   1  -2 -27    0.96    0.17
   1   1 -27    1.76    0.21
   1  -2 -27    1.07    0.18
   1   1  27    2.34    0.36
   1   1 -27    2.44    0.34
   1   1  27    1.95    0.23
  -2   1 -27    1.22    0.25
   1  -2 -27    1.62    0.28
   1  -2 -27    1.40    0.28
   1   1  27    1.98    0.34
  -2   1  27    2.17    0.29
  -2   1 -27    2.19    0.32
   1  -2 -27    1.16    0.17
   1   1 -27    1.97    0.23
   1  -2  27    2.11    0.39
  -2   1 -27    2.20    0.29
   1   1  27    1.28    0.22
   1  -2  27    1.09    0.15
  -2   1 -27    1.73    0.31
   1  -2 -27    1.45    0.28
  -2   1 -27    1.75    0.29
  -2   1  27    1.94    0.34
   1   1 -27    2.54    0.39
  -2   1 -27    1.74    0.29
   1   1  27    1.20    0.22
  -1   2  27    1.77    0.30
  -1   2 -27    3.00    0.50
   2  -1 -27    1.50    0.24
  -1   2 -27    1.45    0.27
   2  -1  27    1.56    0.27
  -1  -1  27    1.62    0.23
  -1  -1 -27    2.07    0.36
  -1   2  27    2.66    0.40
   2  -1  27    1.37    0.20
  -1   2  27    0.93    0.25
  -1  -1  27    1.80    0.28
   2  -1  27    1.67    0.25
   2  -1 -27    1.90    0.25
   2  -1  27    1.77    0.30
  -1  -1  27    1.72    0.23
  -1  -1 -27    1.50    0.21
   2  -1  27    1.42    0.24
  -1  -1 -27    1.80    0.26
   2  -1 -27    1.59    0.24
  -1  -1 -27    1.60    0.24
   2  -1 -27    1.40    0.25
  -1  -1  27    1.31    0.25
  -1  -1  27    1.24    0.23
   2  -1  27    0.94    0.21
  -1   2 -27    1.63    0.31
   2  -1 -27    1.70    0.31
   2  -1  27    2.16    0.29
   2  -1 -27    1.57    0.23
  -1  -1 -27    1.35    0.23
  -1  -1 -27    1.30    0.24
  -1   2  27    1.74    0.29
   2  -1 -27    2.09    0.31
  -1  -1 -27    1.19    0.21
   2  -1  27    1.57    0.25
   3   0  27    0.49    0.17
   0  -3  27    1.05    0.26
  -3   0 -27    0.79    0.21
   3   0  27    0.82    0.25
   0  -3  27    0.60    0.10
   3   0  27    0.68    0.18
   3   0  27    0.87    0.26
   3  -3 -27    1.14    0.22
   3  -3 -27    1.01    0.21
  -3   0 -27    0.54    0.17
   3  -3 -27    0.67    0.21
  -3   0 -27    0.64    0.19
  -3   0 -27    0.79    0.24
  -3   3  27    1.08    0.27
   0   3 -27    0.87    0.25
   0  -3  27    0.46    0.09
   3   0  27    0.68    0.18
  -3   3  27    0.58    0.17
   0  -3  27    0.59    0.11
  -3   3  27    0.84    0.25
   0  -3  27    0.89    0.25
   3  -3 -27    1.35    0.23
   3  -3 -27    0.99    0.27
   0  -3  27    0.74    0.22
   0  -3  27    0.61    0.11
  -3   0 -27    0.60    0.19
   3  -3  27    1.29    0.29
   3  -3  27    2.31    0.38
   0   3  27    1.80    0.36
   3  -3  27    1.25    0.29
  -3   3 -27    1.59    0.32
   0  -3 -27    1.89    0.35
  -3   3 -27    2.22    0.33
  -3   0  27    2.49    0.42
   3   0 -27    2.07    0.38
   0  -3 -27    1.37    0.20
   0  -3 -27    1.52    0.23
  -3   3 -27    1.68    0.35
   3   0 -27    1.92    0.35
   0  -3 -27    1.87    0.34
   3  -3  27    1.48    0.26
  -3   0  27    1.22    0.28
  -3   3 -27    1.22    0.33
   0  -3 -27    1.72    0.34
   3   0 -27    2.00    0.36
  -3   0  27    1.46    0.32
  -3   3 -27    1.46    0.38
   0   3  27    1.93    0.35
   3  -3  27    2.14    0.38
   3  -3  27    1.44    0.26
   0   3  27    1.42    0.23
   3   0 -27    1.32    0.28
   3   0 -27    1.58    0.29
  -3   0  27    2.02    0.33
  -3   0  27    1.17    0.27
  -3   3 -27    1.98    0.36
   3   0 -27    2.36    0.34
   0  -3 -27    1.40    0.23
  -3   0  27    1.49    0.31
   3  -3  27    1.52    0.25
  -4   2 -27    0.01    0.05
   2  -4 -27    0.05    0.06
   2  -4 -27   -0.01    0.03
   2  -4 -27    0.04    0.04
   2   2 -27    0.00    0.04
   2  -4  27    0.00    0.02
  -4   2  27   -0.01    0.04
  -4   2 -27    0.09    0.09
   2   2  27    0.03    0.06
   2   2  27   -0.01    0.03
  -4   2 -27    0.02    0.05
   2  -4  27    0.00    0.02
   2   2 -27    0.01    0.05
   2  -4 -27   -0.01    0.03
  -4   2 -27   -0.01    0.04
   2  -4 -27    0.06    0.05
   2   2 -27    0.00    0.02
  -4   2 -27    0.05    0.07
  -4   2  27    0.02    0.04
  -2   4  27   -0.01    0.04
   4  -2 -27    0.00    0.04
  -2   4 -27    0.22    0.14
  -2  -2  27   -0.01    0.04
  -2  -2 -27    0.04    0.06
   4  -2 -27    0.00    0.03
  -2  -2 -27   -0.01    0.05
  -2  -2  27    0.10    0.08
   4  -2  27    0.01    0.06
   4  -2 -27    0.06    0.06
  -2   4  27   -0.01    0.04
  -2  -2 -27    0.01    0.04
   4  -2 -27   -0.01    0.04
  -2  -2  27   -0.01    0.04
  -2  -2 -27   -0.01    0.04
  -2  -2 -27   -0.01    0.05
  -2   4 -27    0.00    0.03
  -2  -2  27   -0.01    0.04
  -2   4  27    0.02    0.04
  -2  -2  27    0.14    0.10
   4  -2 -27    0.00    0.03
   4  -2  27    0.03    0.06
   4  -2  27    0.02    0.05
  -2  -2  27    0.11    0.09
   4  -2  27   -0.02    0.06
  -2  -2 -27   -0.01    0.04
   1   4 -27    0.56    0.22
   4   1  27    0.83    0.21
  -5   4  27    0.84    0.28
   1   4 -27    1.14    0.29
   1  -5  27    1.10    0.29
   4   1  27    1.23    0.31
   4  -5 -27    0.95    0.27
   1  -5  27    0.80    0.25
   4   1  27    0.86    0.26
   4  -5 -27    0.67    0.24
   4   1  27    0.86    0.21
   5  -1  27    0.60    0.21
   5  -1  27    0.77    0.21
   5  -4 -27    1.08    0.29
   5  -4 -27    0.98    0.23
   5  -1  27    0.65    0.24
  -1   5 -27    1.00    0.29
   5  -1  27    0.64    0.19
   5  -4 -27    0.69    0.18
  -4  -1 -27    0.83    0.23
  -1  -4  27    0.75    0.24
  -1  -4  27    1.01    0.27
   1  -5 -27    0.35    0.17
  -5   1  27    0.43    0.18
   4  -5  27    0.22    0.14
  -5   4 -27    0.47    0.20
   1   4  27    0.41    0.19
   1  -5 -27    0.49    0.19
  -5   1  27    0.16    0.12
   4  -5  27    0.68    0.23
   4   1 -27    0.39    0.14
   4   1 -27    0.32    0.16
   4   1 -27    0.67    0.23
   4   1 -27    0.63    0.18
   1   4  27    0.56    0.21
  -1   5  27    0.25    0.14
  -4  -1  27    0.17    0.11
  -4  -1  27    0.57    0.19
  -1  -4 -27    0.40    0.16
   5  -1 -27    0.80    0.20
   5  -4  27    0.37    0.16
  -1   5  27    0.55    0.22
   5  -4  27    0.31    0.13
  -4   5 -27    0.41    0.20
   5  -4  27    0.41    0.15
  -4  -1  27    0.11    0.09
  -4   5 -27    0.46    0.19
   6  -6 -27    0.00    0.03
   0   6 -27    0.03    0.06
   0  -6  27    0.00    0.02
   6   0  27    0.03    0.05
   3   3  27    0.66    0.22
   3   3 -27    0.53    0.21
  -6   3  27    0.38    0.19
   3  -6  27    0.36    0.17
  -6   3  27    0.39    0.20
   3  -6 -27    0.39    0.18
  -3   6 -27    0.68    0.24
  -3  -3  27    0.48    0.19
  -3   6 -27    0.47    0.20
   6  -3 -27    0.49    0.16
   6  -3  27    0.44    0.15
  -3   6  27    0.54    0.21
  -3   6  27    0.73    0.26
   0  -6 -27   -0.01    0.04
   6   0 -27    0.00    0.03
   6  -6  27    0.09    0.08
   0   6  27    0.00    0.03
  -7   5  27    0.13    0.12
   5  -7 -27    0.15    0.11
   2   5 -27    0.12    0.10
   2  -7  27    0.23    0.14
   5   2  27    0.11    0.11
   7  -2  27    0.10    0.07
   7  -5 -27    0.16    0.09
   2   5  27    0.43    0.18
   5  -7  27    0.49    0.20
   2  -7 -27    0.27    0.14
  -2   7  27    0.63    0.22
   7  -5  27    0.31    0.13
   7  -2 -27    0.38    0.13
   1  -1 -28    0.00    0.01
  -1   1  28    0.00    0.02
  -1   1  28    0.01    0.02
   1   0  28    0.00    0.01
   1  -1 -28    0.01    0.02
   0  -1  28    0.05    0.05
   1  -1 -28    0.02    0.02
  -1   1  28    0.02    0.02
   1   0  28    0.23    0.09
  -1   0 -28    0.00    0.01
   1   0  28    0.00    0.01
   0  -1  28    0.00    0.01
  -1   0 -28    0.01    0.02
  -1   0 -28    0.06    0.03
  -1   1  28    0.00    0.01
   1   0  28    0.04    0.03
   0  -1  28    0.04    0.03
   1  -1 -28    0.03    0.03
  -1   1  28    0.00    0.01
  -1   0 -28    0.04    0.04
   0  -1  28    0.02    0.01
  -1   0 -28    0.00    0.02
  -1   1  28    0.03    0.03
   0   1 -28    0.06    0.04
   1   0  28    0.03    0.03
   0  -1  28    0.00    0.01
  -1   1  28    0.01    0.02
  -1   0 -28    0.01    0.02
   0  -1  28    0.02    0.02
   0  -2 -28    0.20    0.10
   0  -2 -28    0.19    0.07
   0   2  28    0.35    0.15
   0  -2 -28    0.21    0.10
  -2   2 -28    0.26    0.14
  -2   2 -28    0.23    0.09
   0   2  28    0.32    0.14
   2  -2  28    0.13    0.09
   2   0 -28    0.26    0.09
  -2   2 -28    0.36    0.15
  -2   2 -28    0.61    0.17
   2   0 -28    0.16    0.09
   2   0 -28    0.39    0.14
   0   2  28    0.38    0.14
   2  -2  28    0.30    0.13
  -2   2 -28    0.36    0.15
   2  -2  28    0.37    0.13
  -2   0  28    0.14    0.09
   0  -2 -28    0.67    0.23
   2  -2  28    0.18    0.07
   2  -2  28    0.24    0.11
   0  -2 -28    0.22    0.08
   0  -2 -28    0.15    0.08
  -2   0  28    0.19    0.10
   2  -2  28    0.28    0.11
  -2   0  28    0.17    0.10
  -2   0  28    0.33    0.12
  -2   0  28    0.32    0.11
   2   0 -28    0.33    0.11
  -2   2 -28    0.11    0.08
   2   0 -28    0.25    0.10
   2  -2  28    0.43    0.12
   2  -2  28    0.19    0.08
   2   0 -28    0.11    0.07
   2   0 -28    0.31    0.11
  -3   1 -28    0.03    0.04
   2   1  28    0.09    0.09
  -3   2  28    0.04    0.05
   2  -3 -28   -0.01    0.02
   2  -3 -28    0.00    0.03
  -3   2  28    0.03    0.04
   2   1  28    0.40    0.16
  -3   1 -28    0.03    0.05
   1  -3  28    0.07    0.07
   2  -3 -28    0.04    0.04
   1  -3  28    0.05    0.07
   2  -3 -28   -0.01    0.04
   2   1  28    0.00    0.03
   2  -3 -28    0.05    0.07
  -3   1 -28   -0.01    0.04
   1   2 -28    0.06    0.04
   1   2 -28    0.00    0.03
   1   2 -28    0.03    0.06
  -3   2  28    0.00    0.03
   1   2 -28    0.03    0.04
   2  -3 -28    0.09    0.08
   2   1  28    0.12    0.09
   1  -3  28    0.04    0.06
   1  -3  28    0.01    0.02
  -3   2  28    0.05    0.06
   1  -3  28    0.34    0.18
  -3   1 -28    0.01    0.03
  -3   2  28    0.06    0.07
   2   1  28    0.11    0.06
   2   1  28    0.08    0.06
  -3   1 -28   -0.01    0.03
  -3   2  28   -0.01    0.04
  -3   1 -28    0.10    0.07
   1   2 -28    0.10    0.08
  -3   2  28    0.07    0.06
  -1   3 -28    0.11    0.10
   3  -2 -28    0.08    0.07
  -1   3 -28    0.08    0.07
  -1  -2  28    0.00    0.02
   3  -1  28    0.00    0.03
   3  -1  28    0.00    0.03
   3  -2 -28    0.00    0.02
  -1   3 -28    0.05    0.03
   3  -2 -28    0.13    0.08
  -1  -2  28    0.09    0.08
  -2  -1 -28    0.00    0.02
  -1   3 -28    0.02    0.02
   3  -2 -28    0.11    0.07
  -1  -2  28    0.03    0.04
  -2  -1 -28    0.04    0.05
  -2  -1 -28    0.00    0.02
  -2  -1 -28    0.00    0.02
  -1  -2  28    0.05    0.04
  -2   3  28    0.00    0.03
  -1  -2  28    0.00    0.03
  -2   3  28    0.00    0.03
   3  -2 -28   -0.01    0.03
  -1   3 -28   -0.01    0.03
   3  -2 -28    0.09    0.06
   3  -1  28    0.07    0.07
  -2   3  28   -0.01    0.04
  -1  -2  28    0.00    0.03
  -2  -1 -28    0.01    0.03
   3  -2 -28    0.00    0.02
  -2  -1 -28    0.21    0.13
   3  -2 -28    0.06    0.05
  -2   3  28    0.05    0.04
  -2  -1 -28    0.02    0.03
  -1   3 -28   -0.01    0.06
  -4   0 -28    0.14    0.10
   0  -4  28    0.27    0.14
   4   0  28    0.36    0.13
   4   0  28    0.33    0.15
   4   0  28    0.47    0.16
   4   0  28    0.10    0.08
   4  -4 -28    0.16    0.12
  -4   4  28    0.36    0.15
   4   0  28    0.18    0.12
  -4   4  28    0.25    0.15
   4  -4 -28    0.45    0.14
  -4   0 -28    0.33    0.14
  -4   0 -28    0.18    0.11
  -4   4  28    0.38    0.19
   0   4 -28    0.86    0.25
   4  -4 -28    0.39    0.14
   4  -4 -28    0.12    0.11
   0   4 -28    0.46    0.20
   0  -4  28    0.27    0.14
   1  -4 -28    0.04    0.07
  -4   1  28    0.01    0.03
   1   3  28    0.02    0.07
  -4   1  28    0.11    0.09
   3  -4  28    0.10    0.09
   3  -4  28    0.06    0.07
  -4   3 -28    0.23    0.15
   3   1 -28    0.02    0.04
  -4   3 -28    0.13    0.09
   1  -4 -28    0.00    0.03
   1   3  28    0.09    0.09
   3   1 -28    0.03    0.04
  -4   1  28    0.05    0.06
   3   1 -28    0.01    0.04
   3  -4  28    0.08    0.05
  -4   3 -28    0.02    0.05
   1   3  28    0.10    0.07
   3  -4  28    0.09    0.06
  -4   1  28    0.10    0.08
  -1  -3 -28    0.08    0.06
   4  -1 -28    0.23    0.11
   4  -1 -28   -0.01    0.04
  -1  -3 -28   -0.01    0.04
  -1  -3 -28    0.12    0.07
  -3   4 -28   -0.01    0.04
  -1  -3 -28    0.02    0.04
  -3  -1  28   -0.01    0.04
   4  -1 -28    0.06    0.07
  -3   4 -28    0.08    0.09
   4  -1 -28    0.08    0.07
  -1  -3 -28    0.02    0.03
  -1  -3 -28    0.05    0.05
  -3  -1  28    0.10    0.08
   4  -3  28    0.10    0.07
   4  -3  28    0.16    0.10
  -1   4  28    0.24    0.14
  -1   4  28    0.16    0.11
  -3  -1  28    0.12    0.09
  -3   4 -28    0.05    0.05
   4  -1 -28    0.10    0.08
   4  -3  28    0.04    0.04
  -5   2 -28   -0.01    0.03
  -5   3  28    0.02    0.07
   3   2  28    0.13    0.08
   2   3 -28    0.07    0.07
  -5   3  28   -0.01    0.05
   3   2  28    0.09    0.09
   2   3 -28    0.06    0.08
   2  -5  28   -0.01    0.04
   3   2  28    0.08    0.08
   2  -5  28   -0.01    0.05
   3  -5 -28    0.07    0.08
  -5   2 -28    0.05    0.07
   3  -5 -28    0.00    0.04
  -3  -2 -28    0.13    0.08
   5  -3 -28    0.00    0.03
   5  -2  28    0.19    0.11
  -3   5  28    0.11    0.11
   5  -3 -28    0.14    0.09
  -2  -3  28    0.02    0.05
  -2   5 -28    0.18    0.13
  -3  -2 -28   -0.02    0.05
  -2   5 -28    0.10    0.10
   5  -2  28    0.02    0.04
  -3  -2 -28    0.03    0.05
   5  -2  28    0.16    0.09
  -2  -3  28    0.04    0.06
  -3  -2 -28    0.02    0.05
   0  -5 -28   -0.01    0.04
   0  -5 -28    0.08    0.08
   0   5  28    0.00    0.05
  -5   5 -28    0.00    0.03
   5  -5  28   -0.01    0.04
   5  -5  28   -0.01    0.06
   5   0 -28    0.02    0.03
   5  -5  28   -0.01    0.03
  -6   5  28    0.10    0.10
   5   1  28    0.11    0.08
   5   1  28    0.00    0.04
   1   5 -28    0.00    0.04
   1  -6  28   -0.01    0.04
  -1  -5  28    0.18    0.12
   6  -5 -28    0.08    0.06
   6  -1  28    0.03    0.04
   6  -5 -28   -0.01    0.04
  -1   6 -28    0.12    0.10
   4  -6  28    0.04    0.08
   4   2 -28    0.30    0.15
   2   4  28    0.46    0.19
  -6   4 -28    0.44    0.20
   4   2 -28    0.25    0.15
  -2  -4 -28    0.13    0.10
  -4   6 -28    0.36    0.17
   6  -2 -28    0.43    0.14
  -2   6  28    0.27    0.15
   6  -4  28    0.16    0.12
  -4   6 -28    0.32    0.17
   3   4 -28    0.04    0.06
   4  -7 -28   -0.01    0.04
   4   3  28    0.03    0.05
   3  -7  28    0.02    0.04
  -3   7 -28   -0.01    0.05
   7  -3  28    0.03    0.04
   7  -4 -28    0.02    0.04
   6   1 -28    0.03    0.05
  -7   6 -28    0.07    0.08
   1  -7 -28    0.00    0.04
  -1   7  28   -0.01    0.04
   7  -1 -28    0.03    0.04
   7  -6  28   -0.01    0.05
   1  -1  29    0.14    0.06
  -1   1 -29    0.16    0.09
  -1   1 -29    0.01    0.02
   1   0 -29    0.36    0.08
   0  -1 -29    0.20    0.06
   1   0 -29    0.05    0.04
  -1   0  29    0.07    0.04
   0  -1 -29    0.09    0.05
   1   0 -29    0.06    0.04
   1   0 -29    0.09    0.05
   1  -1  29    0.06    0.04
   1  -1  29    0.08    0.05
  -1   0  29    0.14    0.06
  -1   0  29    0.13    0.05
   0   1  29    0.07    0.05
   0  -1 -29    0.20    0.06
   0   1  29    0.12    0.05
  -1   1 -29    0.06    0.04
   0   1  29    0.11    0.06
  -1   0  29    0.15    0.06
  -1   1 -29    0.10    0.05
  -1   1 -29    0.10    0.06
   0   1  29    0.07    0.04
   1   0 -29    0.07    0.04
   0   1  29    0.06    0.04
  -1   0  29    0.28    0.09
   1  -1  29    0.04    0.03
   0  -1 -29    0.10    0.05
   1   0 -29    0.27    0.07
  -1   1 -29    0.13    0.06
   1  -1  29    0.07    0.05
   0   1  29    0.05    0.04
   1  -1  29    0.05    0.03
   0   1  29    0.03    0.03
   0  -2  29    4.93    0.63
   2   0  29    4.03    0.43
   2   0  29    4.80    0.55
   0  -2  29    4.18    0.33
   2  -2 -29    3.60    0.48
   2  -2 -29    3.89    0.51
   0   2 -29    4.21    0.49
  -2   2  29    3.56    0.51
  -2   2  29    3.71    0.44
   2  -2 -29    3.07    0.40
   0  -2  29    3.84    0.51
  -2   0 -29    3.71    0.53
  -2   0 -29    3.39    0.43
   0  -2  29    3.69    0.48
   0  -2  29    3.88    0.30
   0   2 -29    3.72    0.32
  -2   0 -29    4.07    0.47
   2  -2 -29    4.36    0.45
  -2   2  29    5.66    0.62
   0  -2  29    4.02    0.33
   2  -2 -29    4.07    0.43
   2   0  29    3.58    0.44
   2   0  29    4.19    0.51
   2  -2 -29    3.29    0.39
  -2   2  29    3.78    0.44
   0   2 -29    4.29    0.55
   2  -2 -29    4.66    0.57
   0  -2  29    5.20    0.55
   2   0  29    3.57    0.43
   2   0  29    5.03    0.56
  -2   0 -29    3.33    0.45
   2   1 -29    0.09    0.08
   2   1 -29   -0.01    0.03
   1   2  29    0.04    0.06
  -3   1  29   -0.01    0.03
   1   2  29   -0.01    0.04
   1  -3 -29    0.13    0.11
  -3   1  29    0.03    0.04
   2  -3  29    0.07    0.07
   1   2  29    0.06    0.06
   1   2  29    0.02    0.05
   1  -3 -29    0.00    0.03
   2   1 -29    0.06    0.06
  -3   1  29    0.01    0.03
   2   1 -29    0.03    0.04
  -3   2 -29    0.01    0.04
   2  -3  29    0.04    0.04
   1  -3 -29    0.03    0.05
   1  -3 -29    0.08    0.04
   2  -3  29    0.07    0.07
   1   2  29    0.10    0.06
  -3   2 -29    0.14    0.09
   1  -3 -29    0.04    0.05
  -3   1  29    0.02    0.04
   2  -3  29    0.06    0.07
   2  -3  29    0.05    0.04
   2  -3  29    0.00    0.03
   1  -3 -29    0.06    0.04
   2  -3  29    0.01    0.02
   1  -3 -29    0.09    0.05
  -3   2 -29    0.06    0.05
   3  -1 -29    0.16    0.08
   3  -1 -29    0.02    0.04
   3  -2  29    0.07    0.06
   3  -1 -29    0.06    0.06
  -2  -1  29    0.03    0.04
  -1   3  29    0.00    0.03
   3  -2  29    0.04    0.05
   3  -1 -29    0.15    0.09
  -1   3  29    0.14    0.11
  -1  -2 -29   -0.01    0.02
  -2  -1  29    0.00    0.03
  -2  -1  29    0.08    0.06
   3  -1 -29    0.00    0.02
  -1   3  29    0.07    0.07
   3  -2  29    0.09    0.07
  -2   3 -29    0.08    0.05
  -1   3  29    0.05    0.04
   3  -2  29    0.06    0.06
  -2  -1  29    0.08    0.06
   3  -1 -29    0.28    0.12
  -1  -2 -29    0.04    0.07
  -2   3 -29    0.02    0.05
  -1  -2 -29    0.03    0.04
  -1  -2 -29    0.03    0.04
  -2  -1  29    0.10    0.07
  -2  -1  29    0.04    0.05
   3  -1 -29    0.08    0.07
   3  -2  29    0.03    0.04
  -1  -2 -29    0.13    0.08
   3  -2  29    0.03    0.05
  -1  -2 -29    0.00    0.03
  -2   3 -29    0.05    0.07
  -1   3  29    0.09    0.08
   3  -2  29    0.11    0.07
  -2   3 -29    0.03    0.05
  -2   3 -29    0.00    0.03
   3   1  29    0.09    0.07
   1   3 -29    0.06    0.08
   3  -4 -29    0.07    0.06
   3  -4 -29    0.33    0.16
   3   1  29    0.10    0.09
  -4   1 -29    0.04    0.06
   1  -4  29    0.15    0.10
   3   1  29    0.17    0.12
  -4   1 -29    0.17    0.10
   1   3 -29    0.00    0.05
   3  -4 -29    0.31    0.15
  -4   1 -29    0.10    0.09
   3  -4 -29    0.05    0.05
  -4   1 -29    0.10    0.09
  -4   3  29    0.28    0.15
   1  -4  29    0.24    0.13
  -4   3  29    0.28    0.14
   3  -4 -29    0.21    0.14
   3   1  29    0.12    0.07
  -4   3  29    0.13    0.10
  -4   3  29    0.10    0.08
   3  -4 -29    0.17    0.08
   3   1  29    0.11    0.09
  -3   4  29    0.18    0.13
   4  -1  29   -0.01    0.04
   4  -3 -29    0.26    0.11
   4  -1  29    0.10    0.08
   4  -3 -29    0.13    0.08
   4  -1  29    0.13    0.08
  -3  -1 -29    0.18    0.10
  -1   4 -29    0.29    0.16
  -1  -3  29    0.09    0.08
  -3  -1 -29    0.56    0.19
  -3  -1 -29    0.20    0.10
  -3   4  29    0.02    0.04
   4  -3 -29    0.20    0.10
   4  -1  29    0.16    0.11
   4  -3 -29    0.07    0.07
  -3  -1 -29    0.39    0.14
   4  -3 -29    0.19    0.12
  -1  -3  29    0.19    0.07
  -1  -3  29    0.17    0.08
   4  -1  29    0.08    0.07
  -1  -3  29    0.02    0.04
   0   4  29    3.96    0.63
  -4   4 -29    3.22    0.54
   4  -4  29    2.97    0.49
   4  -4  29    2.18    0.43
   4   0 -29    2.60    0.39
   4   0 -29    2.43    0.45
  -4   0  29    2.36    0.44
  -4   4 -29    2.27    0.45
   4   0 -29    2.29    0.36
   0   4  29    2.66    0.46
   4   0 -29    3.16    0.47
   4  -4  29    1.86    0.37
  -4   0  29    2.28    0.42
   4  -4  29    2.27    0.32
   0  -4 -29    2.90    0.47
   0  -4 -29    2.35    0.43
   4   0 -29    2.90    0.50
   5   0  29    0.03    0.07
   5  -5 -29   -0.01    0.03
   0  -5  29    0.06    0.07
   5  -5 -29    0.03    0.04
   5   0  29   -0.01    0.04
   0   5 -29    0.05    0.07
  -5   3 -29    0.05    0.08
   2   3  29    0.15    0.11
   3   2 -29    0.12    0.07
   3  -5  29    0.12    0.11
  -5   3 -29    0.11    0.10
   3   2 -29    0.05    0.07
  -5   2  29   -0.01    0.05
  -5   2  29    0.31    0.16
   3  -5  29    0.15    0.10
   3   2 -29    0.37    0.17
   2  -5 -29    0.26    0.14
   5  -2 -29    0.13    0.08
   5  -3  29    0.22    0.11
  -3  -2  29    0.09    0.08
  -2   5  29    0.25    0.14
  -2   5  29    0.40    0.19
  -2  -3 -29    0.27    0.14
  -3  -2  29    0.28    0.14
   5  -3  29    0.21    0.10
  -3  -2  29    0.14    0.09
   5  -3  29    0.10    0.09
  -3   5 -29    0.18    0.14
  -3   5 -29    0.06    0.08
   5  -2 -29    0.11    0.07
  -2  -3 -29    0.11    0.09
   4  -6 -29    1.19    0.31
   2  -6  29    1.12    0.30
   2   4 -29    1.41    0.34
   4   2  29    2.06    0.33
  -6   4  29    1.67    0.40
   6  -4 -29    1.46    0.27
  -4  -2 -29    1.42    0.28
  -2  -4  29    1.12    0.29
  -2   6 -29    1.35    0.35
  -4  -2 -29    1.73    0.33
  -2  -4  29    1.36    0.32
   1  -6 -29    0.05    0.07
   5  -6  29    0.00    0.02
   5   1 -29    0.17    0.09
   1   5  29    0.04    0.07
   6  -5  29    0.05    0.07
   6  -5  29    0.03    0.04
  -1  -5 -29   -0.01    0.03
  -1   6  29    0.10    0.09
   6  -1 -29   -0.01    0.04
  -7   6  29    0.10    0.10
   6  -7 -29   -0.01    0.04
   1  -7  29    0.12    0.10
   1   6 -29    0.03    0.05
   6   1  29    0.07    0.07
  -1  -6  29    0.17    0.12
  -1   7 -29    0.15    0.11
   7  -6 -29    0.23    0.13
   7  -1  29    0.00    0.03
   4  -7  29    0.04    0.06
   3   4  29    0.00    0.04
   4   3 -29    0.03    0.05
   7  -3 -29    0.07    0.06
  -3   7  29   -0.01    0.05
   7  -4  29    0.04    0.05
  -4   7 -29    0.06    0.07
   1   1 -30   29.13    1.94
   1   1  30   28.83    2.03
   1   1  30   29.41    2.14
   1  -2  30   28.76    1.88
   1   1 -30   30.91    2.33
  -2   1 -30   28.37    2.09
   1   1 -30   30.91    2.09
  -2   1 -30   30.60    2.09
   1  -2  30   28.27    1.86
   1  -2 -30   29.25    2.17
   1   1  30   28.92    2.21
   1   1 -30   32.13    2.13
   1  -2 -30   31.83    2.16
  -2   1 -30   31.14    2.32
  -2   1 -30   30.01    2.04
   1   1 -30   28.95    1.83
   1   1 -30   28.09    1.95
   1  -2  30   27.88    2.08
   1   1  30   29.72    2.34
   1  -2  30   28.85    2.37
   1  -2  30   31.89    2.14
  -2   1  30   28.76    2.04
  -2   1 -30   28.50    2.15
   1  -2 -30   32.22    2.15
   1  -2  30   32.90    2.20
   1  -2 -30   29.81    1.95
   1   1  30   29.41    2.01
  -2   1  30   27.39    2.17
   1  -2 -30   29.09    1.82
   1   1  30   29.97    1.88
   1  -2 -30   27.39    1.91
   1   1 -30   28.82    2.21
   2  -1  30   27.88    2.15
  -1  -1  30   28.30    2.13
  -1  -1 -30   29.71    2.40
   2  -1 -30   28.33    2.03
  -1   2 -30   27.82    1.85
   2  -1  30   28.41    2.06
  -1  -1 -30   29.71    2.01
  -1   2 -30   27.59    2.15
  -1  -1 -30   28.36    2.03
   2  -1 -30   30.10    2.05
   2  -1 -30   29.52    2.18
   2  -1 -30   30.53    2.16
  -1   2 -30   27.98    2.30
  -1   2  30   31.31    2.32
  -1   2  30   26.49    2.07
  -1  -1  30   28.66    1.96
  -1  -1  30   24.32    2.04
  -1  -1 -30   29.51    2.08
  -1   2  30   31.43    2.13
   2  -1  30   28.43    2.27
  -1  -1  30   29.59    2.10
   2  -1  30   30.77    2.10
  -1  -1 -30   28.05    1.99
   2  -1 -30   29.64    1.92
   2  -1  30   26.09    1.99
   2  -1  30   29.59    2.05
   2  -1  30   27.95    2.03
   2  -1 -30   32.16    2.06
  -1   2 -30   26.75    2.39
  -1  -1  30   28.00    1.97
  -1   2 -30   28.48    2.13
  -1   2  30   24.85    2.18
   2  -1  30   28.49    1.91
  -1  -1 -30   27.92    1.88
  -1  -1 -30   30.48    2.04
  -3   0 -30   24.20    1.90
   3   0  30   28.69    1.99
   3  -3 -30   24.68    2.07
   0  -3  30   24.24    1.67
  -3   3  30   27.30    1.90
  -3   0 -30   25.73    1.95
  -3   0 -30   23.38    1.97
  -3   0 -30   25.91    2.20
   0  -3  30   23.17    1.97
   0  -3  30   26.13    1.67
   3   0  30   25.74    2.11
  -3   0 -30   24.40    1.95
   3  -3 -30   24.11    1.85
   0  -3  30   26.66    1.70
   0  -3  30   23.88    1.64
  -3   3  30   25.00    2.04
   3  -3 -30   27.79    2.07
   3  -3 -30   27.61    1.90
   0  -3  30   26.35    2.05
   3  -3 -30   27.28    1.78
   0   3 -30   27.79    2.09
   0  -3  30   26.22    2.04
  -3   0  30   11.16    1.08
  -3   3 -30    9.30    1.04
   0  -3 -30   11.65    1.08
   0   3  30   10.29    1.06
  -3   0  30   12.22    1.05
   0  -3 -30   12.17    1.07
  -3   3 -30    8.96    1.09
  -3   0  30   12.51    1.08
   3  -3  30   11.05    0.93
   3  -3  30   11.79    1.09
   3   0 -30   10.60    0.99
   3  -3  30   11.09    1.02
   3   0 -30   10.56    1.07
   3  -3  30   10.56    1.08
   0  -3 -30   11.05    1.03
   3  -3  30   10.60    0.87
  -3   3 -30   12.33    0.96
  -3   0  30   10.75    1.06
   3   0 -30   10.07    1.04
  -3   0  30   12.68    1.02
   3   0 -30   10.53    1.04
   3   0 -30   10.38    0.96
  -3   3 -30    9.01    0.99
   0   3  30    9.76    0.85
   3  -3  30   11.39    0.93
   0   3  30   10.90    1.02
   3  -3  30    8.95    1.01
   0  -3 -30   11.36    0.81
   3   0 -30   10.97    0.96
  -3   3 -30   10.41    1.08
   0  -3 -30   11.06    0.86
  -3   0  30   10.68    1.11
   0  -3 -30   10.21    0.86
   2   2 -30    0.02    0.04
  -4   2 -30    0.05    0.07
   2  -4 -30   -0.01    0.05
   2   2  30   -0.01    0.03
   2   2 -30    0.12    0.10
  -4   2 -30    0.09    0.09
   2  -4 -30    0.13    0.06
   2   2 -30    0.07    0.06
   2  -4 -30    0.02    0.03
  -4   2  30    0.21    0.13
   2   2  30    0.02    0.04
   2   2 -30    0.11    0.08
   2  -4  30    0.00    0.02
  -4   2  30    0.06    0.06
   2  -4  30    0.03    0.03
   2  -4 -30    0.20    0.08
   2  -4 -30   -0.01    0.04
  -4   2 -30    0.13    0.09
  -4   2 -30    0.04    0.06
  -4   2 -30    0.04    0.06
  -2  -2 -30    0.16    0.10
   4  -2  30   -0.01    0.05
   4  -2 -30    0.05    0.06
   4  -2 -30    0.10    0.07
   4  -2  30    0.08    0.08
  -2  -2 -30    0.18    0.11
  -2  -2  30    0.04    0.05
  -2  -2 -30    0.15    0.10
  -2  -2  30    0.07    0.07
   4  -2 -30   -0.01    0.03
  -2  -2  30    0.02    0.04
   4  -2  30    0.11    0.08
  -2   4  30    0.20    0.12
  -2  -2 -30    0.04    0.05
  -2  -2 -30    0.19    0.10
  -2  -2  30    0.05    0.05
  -2   4  30    0.03    0.03
   4  -2  30   -0.01    0.05
   4  -2 -30    0.01    0.03
  -2  -2 -30    0.04    0.05
  -2  -2 -30    0.13    0.09
  -2   4  30    0.05    0.07
   4  -2 -30    0.04    0.06
  -2  -2  30    0.14    0.10
  -2  -2  30    0.30    0.12
  -2   4 -30    0.04    0.07
   4  -2  30    0.03    0.05
  -2   4 -30    0.02    0.05
   4   1  30    4.80    0.55
  -5   4  30    5.38    0.77
   1   4 -30    4.64    0.66
   4  -5 -30    4.25    0.63
   4   1  30    4.47    0.63
   1  -5  30    5.03    0.67
   1   4 -30    5.00    0.67
  -5   4  30    4.30    0.66
   1  -5  30    4.03    0.62
   4   1  30    4.50    0.52
   4   1  30    5.61    0.72
   4  -5 -30    5.06    0.70
  -1   5 -30    3.51    0.61
   5  -1  30    5.18    0.59
  -1  -4  30    3.77    0.59
   5  -1  30    4.65    0.64
  -4  -1 -30    4.54    0.56
   5  -4 -30    4.51    0.65
   5  -4 -30    4.79    0.53
   5  -1  30    4.79    0.62
   5  -1  30    4.55    0.55
   5  -4 -30    4.79    0.57
  -1  -4  30    4.78    0.64
   1   4  30   11.74    1.22
   4   1 -30   12.81    1.20
   1  -5 -30   14.38    1.28
   4  -5  30   11.30    1.17
  -5   1  30   13.84    1.23
   4  -5  30   15.38    1.31
   4   1 -30   12.09    1.05
   4   1 -30   12.81    1.23
  -5   1  30   11.01    1.19
   1  -5 -30   10.87    1.16
   1   4  30   10.51    1.16
  -5   4 -30   11.23    1.23
   4   1 -30   12.12    1.01
  -4   5 -30   12.25    1.31
   5  -4  30   10.78    0.96
  -1   5  30   11.56    1.28
  -4  -1  30   11.22    1.08
   5  -4  30   10.21    1.02
  -4   5 -30   11.98    1.21
  -1  -4 -30   14.43    1.22
   5  -1 -30   12.15    1.02
  -4  -1  30   14.92    1.25
  -4  -1  30   12.20    1.19
   5  -4  30   10.64    1.14
  -1   5  30   12.04    1.19
   6  -6 -30    0.05    0.06
   6   0  30   -0.01    0.04
   0  -6  30    0.04    0.06
   0   6 -30    0.11    0.09
   3  -6 -30    6.46    0.79
  -6   3  30    5.00    0.73
   3   3  30    6.66    0.78
  -6   3  30    6.11    0.81
   3   3 -30    4.88    0.66
   3  -6  30    6.11    0.74
  -3  -3  30    5.40    0.70
   6  -3 -30    5.23    0.59
  -3   6  30    6.03    0.76
  -3   6  30    5.13    0.74
   6  -3  30    4.40    0.55
  -3   6 -30    5.35    0.75
   0   6  30   -0.01    0.03
   6  -6  30   -0.01    0.05
   6   0 -30    0.09    0.07
   0  -6 -30    0.11    0.09
  -7   5  30    8.38    1.00
   2   5 -30    7.83    0.90
   5  -7 -30    8.01    0.91
   5   2  30    8.69    0.95
   2  -7  30   10.05    1.00
   7  -5 -30    7.94    0.76
   7  -2  30    8.17    0.77
   2  -7 -30    0.96    0.27
   5  -7  30    1.31    0.31
   2   5  30    1.38    0.32
  -2   7  30    1.05    0.29
   7  -5  30    1.08    0.22
   7  -2 -30    0.90    0.22
   1  -1 -31    0.52    0.10
   1   0  31    0.40    0.10
  -1   0 -31    0.67    0.13
   0   1 -31    0.59    0.06
   1   0  31    0.58    0.15
  -1   0 -31    0.57    0.14
   0  -1  31    0.23    0.09
  -1   1  31    0.51    0.13
   0  -1  31    0.51    0.12
  -1   0 -31    0.46    0.13
  -1   1  31    0.59    0.11
  -1   0 -31    0.49    0.09
  -1   0 -31    0.58    0.10
   0  -1  31    0.76    0.15
   1   0  31    0.69    0.11
  -1   1  31    0.55    0.14
   0  -1  31    0.64    0.06
  -1   1  31    0.45    0.09
   0  -1  31    0.43    0.05
   0  -1  31    0.36    0.13
  -1   1  31    0.45    0.10
   1  -1 -31    0.33    0.09
  -1   1  31    0.36    0.10
  -1   0 -31    0.55    0.13
   1   0  31    0.32    0.10
   1   0  31    0.59    0.10
  -1   1  31    0.43    0.09
  -1   0 -31    0.42    0.11
  -2   0  31    0.81    0.21
   0  -2 -31    1.01    0.27
   2  -2  31    0.68    0.19
   0  -2 -31    1.43    0.26
   2   0 -31    1.06    0.20
   2  -2  31    0.92    0.17
  -2   0  31    0.70    0.19
   2   0 -31    0.91    0.21
   0   2  31    1.02    0.26
   0  -2 -31    0.98    0.16
   2   0 -31    0.55    0.15
   2  -2  31    0.91    0.21
  -2   0  31    0.63    0.16
  -2   2 -31    0.88    0.22
   0   2  31    0.50    0.17
  -2   2 -31    0.66    0.18
   2  -2  31    0.84    0.21
  -2   2 -31    0.94    0.26
  -2   0  31    1.00    0.23
   0  -2 -31    0.74    0.15
   2  -2  31    1.07    0.24
  -2   0  31    1.21    0.24
  -2   2 -31    0.74    0.20
   0  -2 -31    0.80    0.20
   2   0 -31    0.78    0.20
  -2   2 -31    0.65    0.20
   0  -2 -31    1.03    0.21
   2  -2  31    0.71    0.18
   2  -2  31    0.80    0.15
   0   2  31    0.72    0.15
   2  -2  31    0.73    0.16
  -2   2 -31    0.74    0.16
   2   0 -31    0.89    0.19
   0   2  31    1.42    0.30
  -3   2  31    0.14    0.10
   1  -3  31    0.26    0.13
  -3   2  31    0.04    0.06
  -3   1 -31    0.10    0.08
   1   2 -31    0.26    0.08
   1  -3  31    0.08    0.03
  -3   2  31    0.19    0.12
   2  -3 -31    0.13    0.09
   2  -3 -31    0.15    0.07
   2  -3 -31    0.06    0.04
  -3   2  31    0.26    0.14
  -3   1 -31    0.29    0.13
   2   1  31    0.26    0.10
   2   1  31    0.15    0.10
  -3   1 -31    0.11    0.08
  -3   1 -31    0.03    0.04
   1  -3  31    0.12    0.09
   1   2 -31    0.07    0.07
   2   1  31    0.10    0.07
   2   1  31    0.07    0.07
   1  -3  31    0.14    0.10
  -3   2  31    0.27    0.12
   2   1  31    0.13    0.07
  -3   1 -31    0.34    0.12
   2   1  31    0.16    0.11
  -3   1 -31    0.12    0.09
  -3   2  31    0.08    0.07
   2  -3 -31    0.27    0.15
   1   2 -31    0.04    0.06
  -3   2  31    0.19    0.09
   2  -3 -31    0.11    0.06
   2  -3 -31    0.11    0.09
   1  -3  31    0.42    0.19
   2  -3 -31    0.18    0.11
  -1   3 -31   -0.01    0.04
  -2  -1 -31    0.03    0.04
  -2  -1 -31    0.03    0.05
  -2   3  31    0.21    0.12
  -1   3 -31    0.09    0.07
   3  -1  31    0.10    0.08
   3  -2 -31    0.15    0.09
  -2  -1 -31    0.09    0.07
   3  -2 -31    0.11    0.07
[truncated: 17,563,549 more chars]
